# Supplementary material for: MicroRNA-mediated regulation of the immune response in Calu-3 cells infected with a SARS-CoV-2 E gene variant
Source: Front Microbiol. 2025 Dec 15;16:1643588. doi: 10.3389/fmicb.2025.1643588 (PMC12745296; doi:10.3389/fmicb.2025.1643588)
Supplement: Supplementary Table S1 — Primers in this work. [file Table_1.xlsx]

## Sheet: Sheet1
gene	Forward（5‘-3’）	Reverse（3‘-5’）
miR-361-3p-RT		GTCGTATCCAGTGCAGGGTCCGAGGTGCACTGGATACGACAAATCA
miR-361-3p	TCCCCCAGGTGTGATTC	CCAGTGCAGGGTCCGAGGT
U6	CTCGCTTCGGCAGCACA	AACGCTTCACGAATTTGCGT
IGF2R	CGAGCTGTGCAGTTATACATGG	GTTGAATTCCAGGAGAGATCTGG
TSPAN1	GGAACACCACCATGAAAGGG	CAAAAGCTGATTGAAGCAACCC
NAT8L	GCTACTACTACAGCCGCAAG	GGAAACGTGAGTCCACAGAC
IL1RL2	GGGGAAGTCAGTGTAACATGG	AAGTGTCACACCAATGTTTTTC
CAMK2B	GAAGACATTGTGGCGAGAGAG	CCCTGCACCTCGATAGCTAG
CADM4	GTCTGCACCAGTATGATGGGTC	TGGTGGGTGTCTTCTGTGTAGAG
PTEN	GCTGAAAGACATTATGACACCG	GCACATATCATTACACCAGTTCG
GAPDH	GGAGCGAGATCCCTCCAAAAT	GGCTGTTGTCATACTTCTCATGG
3'UTR_TSPAN1	CCGGCTCCGCCTTGCCCTAAGTCCACTTCTGCCTCTGCCAC	GGTTCTTTCCGCCTCAGAAGTGGCAACATTGTAACAGGTTTATGE
Let-7b-5p-RT		GTCGTATCCAGTGCAGGGTCCGAGGTGCACTGGATACGACAACCAC
Let-7b-5p	TGAGGTAGTAGGTTGTGTG	CCAGTGCAGGGTCCGAGGT
IL-6	CCAGGAGAAGATTCCAAAGATG	GCATCCATCTTTTTCAGCCATC
IL-8	TCTTGGCAGCCTTCCTGATTTC	GAGCTCTCTTCCATCAGAAAGC
PTX3	CAGCTATTTTATTCCCAATGCG	AACCAGTTTGTTCTCCTCTCC
ZO-1	AGAAGCAAAAGCCTTGATAGC	GTTAACCATTGCAACTCGGTC
Occludin	CCAGCCTACTCTTTTTACCCAG	CATAGCCACTTCCGTAGCTAC
