# Supplementary material for: MicroRNA-mediated regulation of the immune response in Calu-3 cells infected with a SARS-CoV-2 E gene variant
Source: Front Microbiol. 2025 Dec 15;16:1643588. doi: 10.3389/fmicb.2025.1643588 (PMC12745296; doi:10.3389/fmicb.2025.1643588)
Supplement: Supplementary Table S2 — All expressed miRNAs identified in this work. [file Table_2.xlsx]

## Sheet: Sheet1
Item	Description
Pre-miRNA Index	Pre-miRNA Cluster Index
miRNA_Index	mature miRNA
miR_name	The miR_name is composed of the 1st known miR name in a cluster, a underscore, and a matching annotation: such as
	L-n means the miRNA_seq (detected) is n base less than known rep_miRSeq in the left side;
	R-n means the miRNA_seq (detected) is n base less than known rep_miRSeq in the right side;
	L+n means the miRNA_seq (detected) is n base more than known rep_miRSeq in the left side;
	R+n means the miRNA_seq (detected) is n base more than known rep_miRSeq in the right side;
	2ss5TC13TA means 2 substitution (ss), which are T->C at position 5 and T->A at position 13
	if there is no matching annotation, the miRNA_seq (detected) is exactly same as known rep_miRSeq.
	New discovered 5p/3p sequence has been annotated as p3/p5: which is directly differentiate with the reported sequences,
miR_seq	is a read at 5' or 3' of maximum mapped score in each cluster.
len	miR_seq length
genome ID	Reference Genome Information
strand	strand "+" or "-"
start	pre-miRNA start position
end	Pre-miRNA end position
pre-miRNA_seq	pre-miRNA sequence
#mir/MIR	mapped mir numbers in miRbase, the number in this item eaquals to the sum of mirIDs
mirIDs	is all mirID in a cluster, seprated by ,
rep_mirID	is the representative known mirID
rep_mirSeq	is the representative known mir sequence
rep_miRID	is the representative known miRID
rep_miRSeq	is the representative known miR sequence
type	is 5' or 3', which means the cluster appears at 5' or 3' end
Sequence in miRbase	New, miRNA identified in this study and not reported in miRBase,mainly for new reported 5p or 3p sequence; Diff, confirming miRNA sequences in miRBase, but different sequences are reported in our study; and Yes, confirming miRNA sequences in miRBase.
group	gp1a:Reads were mapped to miRNAs/pre-miRNAs of specific species in miRbase and the pre-miRNAs were further mapped to genome & EST.
	gp1b:Reads were mapped to (except for specific species) miRNAs/pre-miRNAs of selected species in miRbase and the pre-miRNAs were further mapped to genome & EST.
	gp2a:Reads were mapped to miRNAs/pre-miRNAs of selected species in miRbase and the mapped pre-miRNAs were not further mapped to genome, but the reads (and of course the miRNAs of the pre-miRNAs) were mapped to genome. The extended genome sequences from the genome loci may form hairpins.
	gp2b:Reads were mapped to miRNAs/pre-miRNAs of selected species in miRbase and the mapped pre-miRNAs were not further mapped to genome, but the reads (and of course the miRNAs of the pre-miRNAs) were mapped to genome. The extended genome sequences from the genome loci may not form hairpins.
	gp3:Reads were mapped to miRNAs/pre-miRNAs of selected species in miRbase and the mapped pre-miRNAs were not further mapped to genome, and the reads were not mapped to genome, either. but the reads were mapped to the miRNAS(Matures)
	gp4:Reads were not mapped to pre-miRNAs of selected species in miRbase. But the reads were mapped to genome & the extended genome sequences from genome may form hairpins.
SS	Secondary Structure
	Criteria:
	1.number of nucleotides in one bulge in stem : <= 12
	2.number of base pairs in the stem region of the predicted hairpin : >= 16
	3.cutoff of free energy : kCal/mol <= -15
	4.length of hairpin : up and down stems + terminal loop >= 50
	8.number of biased bulges in mature region : <= 2
	10.number of base pairs in the mature region of the predicted hairpin : >= 12
	11.percent of mature in stem : >= 80
hairpinLen	pre-miRNA length
CG%	GC Content
dG	Free energy
raw	Raw data; from #reads(all),is the number of reads for isoform at 5' or 3' end.
norm	Normalized data
Expression Level	High:The number of reads in the following reported miRNAs is higher than the average copy of the data set.Medium:The number of reads in the following reported miRNAs is higher than 10 and less than average copy of the data set.Low:The number of reads in the following reported miRNAs is less than 10
Summary of known and predicted miRNA in this study.
Pre-miRNA Index	miRNA_Index	miR_name	miR_seq	len	genomeID	strand	start	end	pre-miRNA_seq	#mir/MIR	mirIDs,	rep_mirID	rep_mirSeq	rep_miRID	rep_miRSeq	type	Sequence in miRbase	group	SS	hairpinLen	CG%	dG	Control_1(raw)	Control_2(raw)	Control_3(raw)	F8_1(raw)	F8_2(raw)	F8_3(raw)	New_8X_1(raw)	New_8X_2(raw)	New_8X_3(raw)	Control_1(norm)	Control_2(norm)	Control_3(norm)	F8_1(norm)	F8_2(norm)	F8_3(norm)	New_8X_1(norm)	New_8X_2(norm)	New_8X_3(norm)	Expression level
1	1	hsa-miR-1-3p	TGGAATGTAAAGAAGTATGTAT	22	chr18	-	21828996	21829106	agctaacaacttagtaatacctactcagagtacatacttctttatgtacccatatgaacatacaatgctaTGGAATGTAAAGAAGTATGTATttttggtaggcaataaacc	16	hsa-mir-1-2,ppa-mir-1,bta-mir-1-2,ptr-mir-1-2,ggo-mir-1,mml-mir-1-2,cja-mir-1a-1,mmu-mir-1a-2,eca-mir-1-1,mdo-mir-1-1,efu-mir-1-1,rno-mir-1,cpo-mir-1a,pal-mir-1-1,ocu-mir-1-2,dno-mir-1-2,	hsa-mir-1-2	acctactcagagtacatacttctttatgtacccatatgaacatacaatgctaTGGAATGTAAAGAAGTATGTATttttggtaggc	hsa-miR-1-3p	TGGAATGTAAAGAAGTATGTAT	3'	Yes	gp1a	.(((((....)))))....(((((..((((((((((((((((((..(..(((((..............))))).)..))))))))))))))))))..))))).........	83	32.4	-36.6	11	11.5	8.5	0	0	8.5	22	6	14	14.3706	14.947	13.6405	0	0	10.0514	30.8727	7.44747	15.9935	middle
2	2	hsa-miR-1-3p	TGGAATGTAAAGAAGTATGTAT	22	chr20	+	62554300	62554390	cctgcttgggaaacatacttctttatatgcccatatggacctgctaagctaTGGAATGTAAAGAAGTATGTATctcaggccgggacctctc	16	hsa-mir-1-1,ppy-mir-1-1,ptr-mir-1-1,mml-mir-1-1,cja-mir-1a-2,mmu-mir-1a-1,bta-mir-1-1,eca-mir-1-2,mdo-mir-1-2,efu-mir-1-2,rno-mir-1b,cpo-mir-1b,pal-mir-1-2,dno-mir-1-1,chi-mir-1,cgr-mir-1,	hsa-mir-1-1	tgggaaACATACTTCTTTATATGCCCATatggacctgctaagctaTGGAATGTAAAGAAGTATGTATctca	hsa-miR-1-3p	TGGAATGTAAAGAAGTATGTAT	3'	Yes	gp1a	((.((((((((.((((((((((((((((..((((((((.....)))...))))).)))))))))))))))).)))))))).))........	83	45.1	-40.7	11	11.5	8.5	0	0	8.5	22	6	14	14.3706	14.947	13.6405	0	0	10.0514	30.8727	7.44747	15.9935	middle
3	3	hsa-let-7f-5p	TGAGGTAGTAGATTGTATAGTT	22	chr9	+	94176333	94176442	aaaacattgctctatcagagTGAGGTAGTAGATTGTATAGTTgtggggtagtgattttaccctgttcaggagataaCTATACAATCTATTGCCTTCCCtgaggagtagac	27	hsa-let-7f-1,ppy-let-7f-1,mml-let-7f-1,bta-let-7f-1,mdo-let-7f-1,ptr-let-7f-1,ggo-let-7f,ppa-let-7f,nle-let-7f,oga-let-7f,mmr-let-7f,dma-let-7f,sbo-let-7f,cfa-let-7f,pal-let-7f,dno-let-7f-1,ocu-let-7f-1,tch-let-7f,cja-let-7f,mmu-let-7f-1,rno-let-7f-1,eca-let-7f,efu-let-7f,ssc-let-7f-2,cpo-let-7f-1,chi-let-7f,cgr-let-7f,	hsa-let-7f-1	tcagagTGAGGTAGTAGATTGTATAGTTgtggggtagtgattttaccctgttcaggagataaCTATACAATCTATTGCCTTCCCtga	hsa-let-7f-5p	TGAGGTAGTAGATTGTATAGTT	5'	Yes	gp1a	......(((((((.((((...((((((((((((((((((((((((((((((.....))))))).........)))))))))))))))))))))))..)))))))))))..	102	40	-49.5	150466	156238	155612	170573	193762	153985	221611	180352	134687	196572	203069	249721	73962.8	64939.6	182090	310987	223861	153865	high
3	4	hsa-let-7f-1-3p_1ss22CT	CTATACAATCTATTGCCTTCCT	22	chr9	+	94176333	94176442	aaaacattgctctatcagagTGAGGTAGTAGATTGTATAGTTgtggggtagtgattttaccctgttcaggagataaCTATACAATCTATTGCCTTCCCtgaggagtagac	27	hsa-let-7f-1,ppy-let-7f-1,mml-let-7f-1,bta-let-7f-1,mdo-let-7f-1,ptr-let-7f-1,ggo-let-7f,ppa-let-7f,nle-let-7f,oga-let-7f,mmr-let-7f,dma-let-7f,sbo-let-7f,cfa-let-7f,pal-let-7f,dno-let-7f-1,ocu-let-7f-1,tch-let-7f,cja-let-7f,mmu-let-7f-1,rno-let-7f-1,eca-let-7f,efu-let-7f,ssc-let-7f-2,cpo-let-7f-1,chi-let-7f,cgr-let-7f,	hsa-let-7f-1	tcagagTGAGGTAGTAGATTGTATAGTTgtggggtagtgattttaccctgttcaggagataaCTATACAATCTATTGCCTTCCCtga	hsa-let-7f-1-3p	CTATACAATCTATTGCCTTCCC	3'	Diff	gp1a	......(((((((.((((...((((((((((((((((((((((((((((((.....))))))).........)))))))))))))))))))))))..)))))))))))..	102	40	-49.5	32	43	38	15	18	0	0	6	9	41.8054	55.8887	60.9811	6.50421	6.03271	0	0	7.44747	10.2815	middle
4	5	hsa-let-7d-5p	AGAGGTAGTAGGTTGCATAGTT	22	chr9	+	94178825	94178931	aaatgggttcctaggaAGAGGTAGTAGGTTGCATAGTTttagggcagggattttgcccacaaggaggtaaCTATACGACCTGCTGCCTTTCTtagggccttattatt	19	hsa-let-7d,ppy-let-7d,mml-let-7d,oar-let-7d,ptr-let-7d,cja-let-7d,mmu-let-7d,bta-let-7d,eca-let-7d,mdo-let-7d,cfa-let-7d,efu-let-7d,rno-let-7d,ssc-let-7d,cpo-let-7d,ocu-let-7d,dno-let-7d,chi-let-7d,cgr-let-7d,	hsa-let-7d	cctaggaAGAGGTAGTAGGTTGCATAGTTttagggcagggattttgcccacaaggaggtaaCTATACGACCTGCTGCCTTTCTtagg	hsa-let-7d-5p	AGAGGTAGTAGGTTGCATAGTT	5'	Yes	gp1a	.(((..(..((((((.(((((((((((((((.((((((...((((((.....))))))..........)))))).)))))))))))))))))))))..)..)))...	103	44.9	-48.7	23063.2	21358.5	22094	49628.2	55221.8	28883.2	35975	33849.5	28407.8	30130.3	27760.4	35455.7	21519.5	18507.6	34155	50483.9	42015.5	32452.7	high
4	6	hsa-let-7d-3p	CTATACGACCTGCTGCCTTTCT	22	chr9	+	94178825	94178931	aaatgggttcctaggaAGAGGTAGTAGGTTGCATAGTTttagggcagggattttgcccacaaggaggtaaCTATACGACCTGCTGCCTTTCTtagggccttattatt	19	hsa-let-7d,ppy-let-7d,mml-let-7d,oar-let-7d,ptr-let-7d,cja-let-7d,mmu-let-7d,bta-let-7d,eca-let-7d,mdo-let-7d,cfa-let-7d,efu-let-7d,rno-let-7d,ssc-let-7d,cpo-let-7d,ocu-let-7d,dno-let-7d,chi-let-7d,cgr-let-7d,	hsa-let-7d	cctaggaAGAGGTAGTAGGTTGCATAGTTttagggcagggattttgcccacaaggaggtaaCTATACGACCTGCTGCCTTTCTtagg	hsa-let-7d-3p	CTATACGACCTGCTGCCTTTCT	3'	Yes	gp1a	.(((..(..((((((.(((((((((((((((.((((((...((((((.....))))))..........)))))).)))))))))))))))))))))..)..)))...	103	44.9	-48.7	2381	2731	2150	17131	21006	4582	3076	4253	4759	3110.59	3549.58	3450.25	7428.24	7040.17	5418.3	4316.56	5279.01	5436.64	middle
5	7	hsa-let-7e-5p	TGAGGTAGGAGGTTGTATAGTT	22	chr19	+	51692773	51692881	acctgccgcgccccccgggcTGAGGTAGGAGGTTGTATAGTTgaggaggacacccaaggagatcaCTATACGGCCTCCTAGCTTTCCccaggctgcgccctgcacggga	22	hsa-let-7e,ppy-let-7e,mml-let-7e,bta-let-7e,ptr-let-7e,ggo-let-7e,chi-let-7e,ppa-let-7e,oga-let-7e,tch-let-7e,cja-let-7e,nle-let-7e,sbo-let-7e,mmu-let-7e,rno-let-7e,eca-let-7e,cfa-let-7e,efu-let-7e,ssc-let-7e,cpo-let-7e,pal-let-7e,cgr-let-7e,	hsa-let-7e	cccgggcTGAGGTAGGAGGTTGTATAGTTgaggaggacacccaaggagatcaCTATACGGCCTCCTAGCTTTCCccagg	hsa-let-7e-5p	TGAGGTAGGAGGTTGTATAGTT	5'	Yes	gp1a	.(((((.((((..((.(((..(((.(((((((..(((((((.((...((....)).......)))))))))..))))))).)))..))).))..))))...))).))..	106	63.3	-50.4	52227.7	50501.8	54637.7	10251.5	167004	40200.1	80290.1	78548.3	79373	68231.3	65639	87680.6	4445.21	55971.4	47537.4	112671	97497.6	90674.9	high
5	8	hsa-let-7e-3p	CTATACGGCCTCCTAGCTTTCC	22	chr19	+	51692773	51692881	acctgccgcgccccccgggcTGAGGTAGGAGGTTGTATAGTTgaggaggacacccaaggagatcaCTATACGGCCTCCTAGCTTTCCccaggctgcgccctgcacggga	22	hsa-let-7e,ppy-let-7e,mml-let-7e,bta-let-7e,ptr-let-7e,ggo-let-7e,chi-let-7e,ppa-let-7e,oga-let-7e,tch-let-7e,cja-let-7e,nle-let-7e,sbo-let-7e,mmu-let-7e,rno-let-7e,eca-let-7e,cfa-let-7e,efu-let-7e,ssc-let-7e,cpo-let-7e,pal-let-7e,cgr-let-7e,	hsa-let-7e	cccgggcTGAGGTAGGAGGTTGTATAGTTgaggaggacacccaaggagatcaCTATACGGCCTCCTAGCTTTCCccagg	hsa-let-7e-3p	CTATACGGCCTCCTAGCTTTCC	3'	Yes	gp1a	.(((((.((((..((.(((..(((.(((((((..(((((((.((...((....)).......)))))))))..))))))).)))..))).))..))))...))).))..	106	63.3	-50.4	137	148	126	306	549	110	93	110	144	178.98	192.361	202.2	132.686	183.998	130.077	130.507	136.537	164.504	middle
6	9	hsa-let-7a-5p	TGAGGTAGTAGGTTGTATAGTT	22	chr22	+	46112732	46112844	agaccgactgccctttggggTGAGGTAGTAGGTTGTATAGTTtggggctctgccctgctatgggataaCTATACAATCTACTGTCTTTCCtgaagtggctgtaatatctgcgg	22	hsa-let-7a-3,ppy-let-7a-3,mml-let-7a-3,bta-let-7a-3,ptr-let-7a-3,ggo-let-7a,ppa-let-7a-1,nle-let-7a-1,dma-let-7a-1,pal-let-7a-1,cja-let-7a-2,oga-let-7a-1,mmr-let-7a-1,mmu-let-7c-2,rno-let-7c-2,eca-let-7a-2,mdo-let-7a-3,cfa-let-7a-1,cpo-let-7a-3,ocu-let-7a-3,chi-let-7a,cgr-let-7c-2,	hsa-let-7a-3	gggTGAGGTAGTAGGTTGTATAGTTtggggctctgccctgctatgggataaCTATACAATCTACTGTCTTTCct	hsa-let-7a-5p	TGAGGTAGTAGGTTGTATAGTT	5'	Yes	gp1a	(((...((.((((((..(((...(..((((((((((((((((.(((((...)))))..........))))))))))))))))..)..)))..))).))).))....)))....	109	48.7	-45	206213	206416	199015	424702	449303	275447	354523	321621	258116	269400	268286	319373	184157	150584	325721	497503	399211	294869	high
6	10	hsa-let-7a-3p_R+1_1	CTATACAATCTACTGTCTTTCC	22	chr22	+	46112732	46112844	agaccgactgccctttggggTGAGGTAGTAGGTTGTATAGTTtggggctctgccctgctatgggataaCTATACAATCTACTGTCTTTCCtgaagtggctgtaatatctgcgg	22	hsa-let-7a-3,ppy-let-7a-3,mml-let-7a-3,bta-let-7a-3,ptr-let-7a-3,ggo-let-7a,ppa-let-7a-1,nle-let-7a-1,dma-let-7a-1,pal-let-7a-1,cja-let-7a-2,oga-let-7a-1,mmr-let-7a-1,mmu-let-7c-2,rno-let-7c-2,eca-let-7a-2,mdo-let-7a-3,cfa-let-7a-1,cpo-let-7a-3,ocu-let-7a-3,chi-let-7a,cgr-let-7c-2,	hsa-let-7a-3	gggTGAGGTAGTAGGTTGTATAGTTtggggctctgccctgctatgggataaCTATACAATCTACTGTCTTTCct	hsa-let-7a-3p	CTATACAATCTACTGTCTTTC	3'	Diff	gp1a	(((...((.((((((..(((...(..((((((((((((((((.(((((...)))))..........))))))))))))))))..)..)))..))).))).))....)))....	109	48.7	-45	45.1667	57.5	44	89	99.8333	27	31.1667	34.3333	36.1667	59.0066	74.7349	70.6097	38.5916	33.4592	31.928	43.7363	42.6161	41.3165	middle
7	11	hsa-miR-7-5p	TGGAAGACTAGTGATTTTGTTGTT	24	chr19	+	4770670	4770779	agattagagtggctgtggtctagtgctgtgTGGAAGACTAGTGATTTTGTTGTTctgatgtactacgacaacaagtcacagccggcctcatagcgcagactcccttcgac	13	hsa-mir-7-3,ptr-mir-7-3,ppa-mir-7-3,ppy-mir-7-3,ggo-mir-7-3,mml-mir-7-3,bta-mir-7-3,cfa-mir-7-3,efu-mir-7c,cpo-mir-7-3,pal-mir-7b-2,dno-mir-7-3,tch-mir-7-1,	hsa-mir-7-3	agattagagtggctgtggtctagtgctgtgTGGAAGACTAGTGATTTTGTTGTTctgatgtactacgacaacaagtcacagccggcctcatagcgcagactcccttcgac	hsa-miR-7-5p	TGGAAGACTAGTGATTTTGTTGTT	5'	Yes	gp1a	...(..(((.((....(((((.((((((((.((....((.((((.((((((((..((......))..))))))))))))))....)).))))))))))))))))))..).	106	49.1	-37.2	1274.33	1409	1155	2593.33	2783.67	1381	1135.67	1093.67	944	1664.81	1831.33	1853.5	1124.51	932.947	1633.06	1593.69	1357.51	1078.42	middle
8	12	hsa-let-7i-5p	TGAGGTAGTAGTTTGTGCTGTT	22	chr12	+	62603671	62603778	cccgacaccatggccctggcTGAGGTAGTAGTTTGTGCTGTTggtcgggttgtgacattgcccgctgtggagataaCTGCGCAAGCTACTGCCTTGCTagtgctggtg	23	hsa-let-7i,ppy-let-7i,bta-let-7i,mdo-let-7i,oar-let-7i,ptr-let-7i,ggo-let-7i,chi-let-7i,ppa-let-7i,cja-let-7i,nle-let-7i,cpo-let-7i,dno-let-7i,ocu-let-7i,tch-let-7i,mml-let-7i,mmu-let-7i,rno-let-7i,ssc-let-7i,aja-let-7i,oga-let-7i,pal-let-7i,cgr-let-7i,	hsa-let-7i	ctggcTGAGGTAGTAGTTTGTGCTGTTggtcgggttgtgacattgcccgctgtggagataaCTGCGCAAGCTACTGCCTTGCTa	hsa-let-7i-5p	TGAGGTAGTAGTTTGTGCTGTT	5'	Yes	gp1a	.....((((..(((.(((((.(((((((((((((((((.(((((.(((((.........)))))))........))).)))))))))))))))))))))).)))))))	103	57.4	-51.9	83753	78608.5	77212.5	167182	200950	102694	117002	117272	81873.7	109417	102170	123908	72492.2	67348.3	121437	164189	145563	93531.7	high
8	13	hsa-let-7i-3p	CTGCGCAAGCTACTGCCTTGCT	22	chr12	+	62603671	62603778	cccgacaccatggccctggcTGAGGTAGTAGTTTGTGCTGTTggtcgggttgtgacattgcccgctgtggagataaCTGCGCAAGCTACTGCCTTGCTagtgctggtg	23	hsa-let-7i,ppy-let-7i,bta-let-7i,mdo-let-7i,oar-let-7i,ptr-let-7i,ggo-let-7i,chi-let-7i,ppa-let-7i,cja-let-7i,nle-let-7i,cpo-let-7i,dno-let-7i,ocu-let-7i,tch-let-7i,mml-let-7i,mmu-let-7i,rno-let-7i,ssc-let-7i,aja-let-7i,oga-let-7i,pal-let-7i,cgr-let-7i,	hsa-let-7i	ctggcTGAGGTAGTAGTTTGTGCTGTTggtcgggttgtgacattgcccgctgtggagataaCTGCGCAAGCTACTGCCTTGCTa	hsa-let-7i-3p	CTGCGCAAGCTACTGCCTTGCT	3'	Yes	gp1a	.....((((..(((.(((((.(((((((((((((((((.(((((.(((((.........)))))))........))).)))))))))))))))))))))).)))))))	103	57.4	-51.9	171	131	109	483	577	108	122	149	137	223.398	170.266	174.919	209.435	193.382	127.712	171.203	184.945	156.508	middle
9	14	hsa-miR-7-5p	TGGAAGACTAGTGATTTTGTTGTT	24	chr15	+	88611825	88611934	ctggatacagagtggaccggctggccccatcTGGAAGACTAGTGATTTTGTTGTTgtcttactgcgctcaacaacaaatcccagtctacctaatggtgccagccatcgca	13	hsa-mir-7-2,ptr-mir-7-2,ppy-mir-7-2,ggo-mir-7-2,ppa-mir-7-2,mml-mir-7-2,mne-mir-7-2,eca-mir-7-1,cfa-mir-7-2,ssc-mir-7-1,cpo-mir-7-2,dno-mir-7-2,tch-mir-7-2,	hsa-mir-7-2	ctggatacagagtggaccggctggccccatcTGGAAGACTAGTGATTTTGTTGTTgtcttactgcgctcaaCAACAAATCCCAGTCTACCTAAtggtgccagccatcgca	hsa-miR-7-5p	TGGAAGACTAGTGATTTTGTTGTT	5'	Yes	gp1a	(((....))).((((...(((((((.((((..((.(((((...((.((((((((((............))))))))))))..))))).))..)))).))))))).)))).	98	50.9	-45.5	1274.33	1409	1155	2593.33	2783.67	1381	1135.67	1093.67	944	1664.81	1831.33	1853.5	1124.51	932.947	1633.06	1593.69	1357.51	1078.42	middle
10	15	hsa-let-7c-5p_R-4	TGAGGTAGTAGGTTGTAT	18	chr21	+	16539818	16539922	gaagctgtgtgcatccgggtTGAGGTAGTAGGTTGTATggtttagagttacaccctgggagttaactgtacaaccttctagctttccttggagcacacttgagcc	25	hsa-let-7c,ppy-let-7c,mml-let-7c,bta-let-7c,oar-let-7c,ptr-let-7c,ggo-let-7c,chi-let-7c,ppa-let-7c,cja-let-7c,nle-let-7c,oga-let-7c,mmr-let-7c,dma-let-7c,cfa-let-7c,cpo-let-7c,pal-let-7c,dno-let-7c-1,ocu-let-7c,mmu-let-7c-1,rno-let-7c-1,eca-let-7c,efu-let-7c,ssc-let-7c,cgr-let-7c-1,	hsa-let-7c	gcatccgggtTGAGGTAGTAGGTTGTATGGTTtagagttacaccctgggagttaaCTGTACAACCTTCTAGCTTTCCttggagc	hsa-let-7c-5p	TGAGGTAGTAGGTTGTATGGTT	5'	Diff	gp1a	...(((((((((.(((..(..(((.(((.((((((((..(((..((.(..(.....)..).)))))..)))))))).))).)))..)..)))))))))...))).	101	48.6	-43.4	204.1	202.233	181.183	396.4	473.367	232.8	285.183	255.6	233.717	266.64	262.85	290.757	171.885	158.649	275.29	400.199	317.262	266.996	middle
11	16	hsa-let-7g-5p	TGAGGTAGTAGTTTGTACAGTT	22	chr3	-	52268249	52268386	gctccgtttccttttgcctgattccaggcTGAGGTAGTAGTTTGTACAGTTtgagggtctatgataccacccggtacaggagataaCTGTACAGGCCACTGCCTTGCCaggaacagcgcgccagctgccaagtggggc	26	hsa-let-7g,ppy-let-7g,mml-let-7g,ptr-let-7g,bta-let-7g,mdo-let-7g,oar-let-7g,ggo-let-7g,ppa-let-7g,nle-let-7g,dma-let-7g,cfa-let-7g,pal-let-7g,dno-let-7g,ocu-let-7g,tch-let-7g,cja-let-7g,oga-let-7g,mmr-let-7g,cpo-let-7g,mmu-let-7g,eca-let-7g,rno-let-7g,ssc-let-7g,chi-let-7g,cgr-let-7g,	hsa-let-7g	aggcTGAGGTAGTAGTTTGTACAGTTtgagggtctatgataccacccggtacaggagataaCTGTACAGGCCACTGCCTTGCca	hsa-let-7g-5p	TGAGGTAGTAGTTTGTACAGTT	5'	Yes	gp1a	(((((..........(((((.((((.(((.((((((((.(..(((((((((.....((((.((.((((....))))))..)))))))))))))..).))))))))))).))))))).))....(((....))))))))	104	55.1	-57.8	103380	102004	102049	196479	228683	140333	173857	146256	115471	135058	132579	163765	85195.9	76643.2	165947	243974	181540	131913	high
11	17	hsa-let-7g-3p_R+1	CTGTACAGGCCACTGCCTTGCT	22	chr3	-	52268249	52268386	gctccgtttccttttgcctgattccaggcTGAGGTAGTAGTTTGTACAGTTtgagggtctatgataccacccggtacaggagataaCTGTACAGGCCACTGCCTTGCCaggaacagcgcgccagctgccaagtggggc	26	hsa-let-7g,ppy-let-7g,mml-let-7g,ptr-let-7g,bta-let-7g,mdo-let-7g,oar-let-7g,ggo-let-7g,ppa-let-7g,nle-let-7g,dma-let-7g,cfa-let-7g,pal-let-7g,dno-let-7g,ocu-let-7g,tch-let-7g,cja-let-7g,oga-let-7g,mmr-let-7g,cpo-let-7g,mmu-let-7g,eca-let-7g,rno-let-7g,ssc-let-7g,chi-let-7g,cgr-let-7g,	hsa-let-7g	aggcTGAGGTAGTAGTTTGTACAGTTtgagggtctatgataccacccggtacaggagataaCTGTACAGGCCACTGCCTTGCca	hsa-let-7g-3p	CTGTACAGGCCACTGCCTTGC	3'	Diff	gp1a	(((((..........(((((.((((.(((.((((((((.(..(((((((((.....((((.((.((((....))))))..)))))))))))))..).))))))))))).))))))).))....(((....))))))))	104	55.1	-57.8	9	14	10	12	53	0	8	10	17	11.7578	18.1963	16.0477	5.20337	17.763	0	11.2264	12.4124	19.4206	middle
12	18	hsa-let-7b-5p	TGAGGTAGTAGGTTGTGTGGTT	22	chr22	+	46113655	46113800	gggccctcccgcagtgcaaggccgggcctggcggggTGAGGTAGTAGGTTGTGTGGTTtcagggcagtgatgttgcccctcggaagataaCTATACAACCTACTGCCTTCCCtgaggagcccagtgacacgaccccatgggagggc	22	hsa-let-7b,ptr-let-7b,ppy-let-7b,mml-let-7b,ggo-let-7b,ppa-let-7b,oga-let-7b,mmr-let-7b,dma-let-7b,sbo-let-7b,cja-let-7b,mmu-let-7b,bta-let-7b,mdo-let-7b,cfa-let-7b,rno-let-7b,cpo-let-7b,dno-let-7b,ocu-let-7b,chi-let-7b,cgr-let-7b,oar-let-7b,	hsa-let-7b	cggggTGAGGTAGTAGGTTGTGTGGTTtcagggcagtgatgttgcccctcggaagataaCTATACAACCTACTGCCTTCCCtg	hsa-let-7b-5p	TGAGGTAGTAGGTTGTGTGGTT	5'	Yes	gp1a	..(((((((((..(((....((.((((((..(((((.(((((((((((((((((((((...((((((.....)))))).((....)).)))))))))))))))))))))))))).)).)))).))..))).......)))))))))	144	62.3	-81.7	112499	112661	122423	138314	197542	73205.4	101944	108836	93564.2	146971	146429	196461	59975	66206.2	86566.8	143058	135092	106887	high
12	19	hsa-let-7b-3p_1ss22CT	CTATACAACCTACTGCCTTCCT	22	chr22	+	46113655	46113800	gggccctcccgcagtgcaaggccgggcctggcggggTGAGGTAGTAGGTTGTGTGGTTtcagggcagtgatgttgcccctcggaagataaCTATACAACCTACTGCCTTCCCtgaggagcccagtgacacgaccccatgggagggc	22	hsa-let-7b,ptr-let-7b,ppy-let-7b,mml-let-7b,ggo-let-7b,ppa-let-7b,oga-let-7b,mmr-let-7b,dma-let-7b,sbo-let-7b,cja-let-7b,mmu-let-7b,bta-let-7b,mdo-let-7b,cfa-let-7b,rno-let-7b,cpo-let-7b,dno-let-7b,ocu-let-7b,chi-let-7b,cgr-let-7b,oar-let-7b,	hsa-let-7b	cggggTGAGGTAGTAGGTTGTGTGGTTtcagggcagtgatgttgcccctcggaagataaCTATACAACCTACTGCCTTCCCtg	hsa-let-7b-3p	CTATACAACCTACTGCCTTCCC	3'	Diff	gp1a	..(((((((((..(((....((.((((((..(((((.(((((((((((((((((((((...((((((.....)))))).((....)).)))))))))))))))))))))))))).)).)))).))..))).......)))))))))	144	62.3	-81.7	283	330	254	291	354	71	40	62	85	369.717	428.913	407.61	126.182	118.643	83.9588	56.1322	76.9572	97.1032	middle
13	20	hsa-miR-7-5p	TGGAAGACTAGTGATTTTGTTGTT	24	chr9	-	83969745	83969888	tacagagcctgtagaaaatatagaagattcattggatgttggcctagttctgtgTGGAAGACTAGTGATTTTGTTGTTtttagataactaaatcgaCAACAAATCACAGTCTGCCATAtggcacaggccatgcctctacaggac	27	hsa-mir-7-1,ppy-mir-7-1,ggo-mir-7-1,ppa-mir-7-1,lla-mir-7,ptr-mir-7-1,mml-mir-7-1,mne-mir-7-1,cja-mir-7,sla-mir-7,mmu-mir-7a-1,bta-mir-7-2,eca-mir-7-3,mdo-mir-7,cfa-mir-7-1,cpo-mir-7-1,ocu-mir-7a,tch-mir-7-4,tch-mir-7-3,efu-mir-7b,rno-mir-7a-1,ssc-mir-7-2,aja-mir-7,pal-mir-7b-1,dno-mir-7-1,chi-mir-7,sha-mir-7,	hsa-mir-7-1	ttggatgttggcctagttctgtgTGGAAGACTAGTGATTTTGTTGTTtttagataactaaatcgaCAACAAATCACAGTCTGCCATAtggcacaggccatgcctctacag	hsa-miR-7-5p	TGGAAGACTAGTGATTTTGTTGTT	5'	Yes	gp1a	.......((((((((.......((....))...((....((((((.((.(..(((((.(((((.((((.((((((((((((((....)))))..)))))))))))))))))).)))))..).))))))))..))))))))))..	101	40.3	-56.7	1274.33	1409	1155	2593.33	2783.67	1381	1135.67	1093.67	944	1664.81	1831.33	1853.5	1124.51	932.947	1633.06	1593.69	1357.51	1078.42	middle
13	21	hsa-miR-7-1-3p	CAACAAATCACAGTCTGCCATA	22	chr9	-	83969745	83969888	tacagagcctgtagaaaatatagaagattcattggatgttggcctagttctgtgTGGAAGACTAGTGATTTTGTTGTTtttagataactaaatcgaCAACAAATCACAGTCTGCCATAtggcacaggccatgcctctacaggac	27	hsa-mir-7-1,ppy-mir-7-1,ggo-mir-7-1,ppa-mir-7-1,lla-mir-7,ptr-mir-7-1,mml-mir-7-1,mne-mir-7-1,cja-mir-7,sla-mir-7,mmu-mir-7a-1,bta-mir-7-2,eca-mir-7-3,mdo-mir-7,cfa-mir-7-1,cpo-mir-7-1,ocu-mir-7a,tch-mir-7-4,tch-mir-7-3,efu-mir-7b,rno-mir-7a-1,ssc-mir-7-2,aja-mir-7,pal-mir-7b-1,dno-mir-7-1,chi-mir-7,sha-mir-7,	hsa-mir-7-1	ttggatgttggcctagttctgtgTGGAAGACTAGTGATTTTGTTGTTtttagataactaaatcgaCAACAAATCACAGTCTGCCATAtggcacaggccatgcctctacag	hsa-miR-7-1-3p	CAACAAATCACAGTCTGCCATA	3'	Yes	gp1a	.......((((((((.......((....))...((....((((((.((.(..(((((.(((((.((((.((((((((((((((....)))))..)))))))))))))))))).)))))..).))))))))..))))))))))..	101	40.3	-56.7	43	46	34	79	93	9	10	19	25	56.1761	59.7879	54.562	34.2555	31.169	10.6427	14.033	23.5836	28.5598	middle
14	22	hsa-let-7f-5p	TGAGGTAGTAGATTGTATAGTT	22	X	-	53557192	53557274	tgtgggaTGAGGTAGTAGATTGTATAGTTttagggtcataccccatcttggagataaCTATACAGTCTACTGTCTTTCCcacg	13	hsa-let-7f-2,ppy-let-7f-2,mml-let-7f-2,mmu-let-7f-2,bta-let-7f-2,rno-let-7f-2,ssc-let-7f-1,oar-let-7f,ptr-let-7f-2,mdo-let-7f-2,cpo-let-7f-2,dno-let-7f-2,ocu-let-7f-2,	hsa-let-7f-2	tgtgggaTGAGGTAGTAGATTGTATAGTTttagggtcataccccatcttggagataaCTATACAGTCTACTGTCTTTCCcacg	hsa-let-7f-5p	TGAGGTAGTAGATTGTATAGTT	5'	Yes	gp1a	.((((((.(((..((((((((((((((((...(((.....))).(((.....)))))))))))))))))))..))))))))).	81	42.2	-40.7	150466	156238	155612	170573	193762	153985	221611	180352	134687	196572	203069	249721	73962.8	64939.6	182090	310987	223861	153865	high
14	23	hsa-let-7f-2-3p_1ss22CT	CTATACAGTCTACTGTCTTTCT	22	X	-	53557192	53557274	tgtgggaTGAGGTAGTAGATTGTATAGTTttagggtcataccccatcttggagataaCTATACAGTCTACTGTCTTTCCcacg	13	hsa-let-7f-2,ppy-let-7f-2,mml-let-7f-2,mmu-let-7f-2,bta-let-7f-2,rno-let-7f-2,ssc-let-7f-1,oar-let-7f,ptr-let-7f-2,mdo-let-7f-2,cpo-let-7f-2,dno-let-7f-2,ocu-let-7f-2,	hsa-let-7f-2	tgtgggaTGAGGTAGTAGATTGTATAGTTttagggtcataccccatcttggagataaCTATACAGTCTACTGTCTTTCCcacg	hsa-let-7f-2-3p	CTATACAGTCTACTGTCTTTCC	3'	Diff	gp1a	.((((((.(((..((((((((((((((((...(((.....))).(((.....)))))))))))))))))))..))))))))).	81	42.2	-40.7	6.16667	9	0	9.5	12.3333	2	1.66667	5.33333	2.66667	8.05626	11.6976	0	4.11933	4.13352	2.36504	2.33884	6.61997	3.04637	middle
15	24	hsa-let-7a-5p	TGAGGTAGTAGGTTGTATAGTT	22	chr9	+	94175950	94176051	ttcactgtgggaTGAGGTAGTAGGTTGTATAGTTttagggtcacacccaccactgggagataaCTATACAATCTACTGTCTTTCCtaacgtgatagaaaagt	14	hsa-let-7a-1,ppy-let-7a-1,mml-let-7a-1,bta-let-7a-1,ptr-let-7a-1,mmu-let-7a-1,rno-let-7a-1,mdo-let-7a-1,ssc-let-7a-2,cpo-let-7a-1,dno-let-7a,ocu-let-7a-1,cgr-let-7a-1,oar-let-7a,	hsa-let-7a-1	tgggaTGAGGTAGTAGGTTGTATAGTTttagggtcacacccaccactgggagataaCTATACAATCTACTGTCTTTCcta	hsa-let-7a-5p	TGAGGTAGTAGGTTGTATAGTT	5'	Yes	gp1a	.((((..(((((.(((..((((((((((((((((...(((.....))).((....))....))))))))))))))))..))))))))..)))).........	92	41.2	-41.3	206213	206416	199015	424702	449303	275447	354523	321621	258116	269400	268286	319373	184157	150584	325721	497503	399211	294869	high
15	25	hsa-let-7a-3p_R+1_2	CTATACAATCTACTGTCTTTCT	22	chr9	+	94175950	94176051	ttcactgtgggaTGAGGTAGTAGGTTGTATAGTTttagggtcacacccaccactgggagataaCTATACAATCTACTGTCTTTCCtaacgtgatagaaaagt	14	hsa-let-7a-1,ppy-let-7a-1,mml-let-7a-1,bta-let-7a-1,ptr-let-7a-1,mmu-let-7a-1,rno-let-7a-1,mdo-let-7a-1,ssc-let-7a-2,cpo-let-7a-1,dno-let-7a,ocu-let-7a-1,cgr-let-7a-1,oar-let-7a,	hsa-let-7a-1	tgggaTGAGGTAGTAGGTTGTATAGTTttagggtcacacccaccactgggagataaCTATACAATCTACTGTCTTTCcta	hsa-let-7a-3p	CTATACAATCTACTGTCTTTC	3'	Diff	gp1a	.((((..(((((.(((..((((((((((((((((...(((.....))).((....))....))))))))))))))))..))))))))..)))).........	92	41.2	-41.3	45.1667	57.5	44	89	99.8333	27	31.1667	34.3333	36.1667	59.0066	74.7349	70.6097	38.5916	33.4592	31.928	43.7363	42.6161	41.3165	middle
16	26	hsa-let-7a-5p	TGAGGTAGTAGGTTGTATAGTT	22	chr11	-	122146470	122146622	ttttccagccattgtgactgcatgctcccaggtTGAGGTAGTAGGTTGTATAGTTtagaattacatcaagggagataactgtacagcctcctagctttccttgggtcttgcactaaacaacatggtgagaacgatcatgattcctccaggcct	24	hsa-let-7a-2,ppy-let-7a-2,bta-let-7a-2,eca-let-7a,ptr-let-7a-2,ppa-let-7a-2,nle-let-7a-2,sbo-let-7a,cpo-let-7a-2,mml-let-7a-2,cja-let-7a-1,oga-let-7a-2,mmr-let-7a-2,dma-let-7a-2,mmu-let-7a-2,mdo-let-7a-2,cfa-let-7a-2,rno-let-7a-2,ssc-let-7a-1,pal-let-7a-2,dno-let-7c-2,ocu-let-7a-2,cgr-let-7a-2,sha-let-7a,	hsa-let-7a-2	aggtTGAGGTAGTAGGTTGTATAGTTtagaattacatcaagggagataaCTGTACAGCCTCCTAGCTTTCCt	hsa-let-7a-5p	TGAGGTAGTAGGTTGTATAGTT	5'	Yes	gp1a	.......(((.((((...((((....((((((..(((.(((.(((((((((((((.........(((......)))))))))))))))).))).)))..))))))...))))....))))((((((.......)))))).........)))..	109	45.1	-49.8	206213	206416	199015	424702	449303	275447	354523	321621	258116	269400	268286	319373	184157	150584	325721	497503	399211	294869	high
17	27	hsa-miR-9-5p	TCTTTGGTTATCTAGCTGTATGA	23	chr1	-	156420341	156420429	cggggttggttgttaTCTTTGGTTATCTAGCTGTATGAgtggtgtggagtcttcATAAAGCTAGATAACCGAAAGTaaaaataacccca	16	hsa-mir-9-1,ppy-mir-9-1,mml-mir-9-1,mmu-mir-9-1,rno-mir-9a-1,ssc-mir-9-1,ptr-mir-9-1,cja-mir-9-1,eca-mir-9a,mdo-mir-9a-3,cfa-mir-9-1,dno-mir-9-1,ocu-mir-9-1,efu-mir-9-1,cpo-mir-9-1,tch-mir-9-3,	hsa-mir-9-1	cggggttggttgttaTCTTTGGTTATCTAGCTGTATGAgtggtgtggagtcttcATAAAGCTAGATAACCGAAAGTaaaaataacccca	hsa-miR-9-5p	TCTTTGGTTATCTAGCTGTATGA	5'	Yes	gp1a	.(((((((....(((..(((((((((((((((.((((((.((.......)))))))).)))))))))))))))..)))...))))))).	87	40.4	-41.7	370	417.667	313.667	690.333	913.333	301.667	219	262.667	277.333	483.375	542.857	503.361	299.338	306.104	356.727	307.324	326.034	316.823	middle
17	28	hsa-miR-9-3p	ATAAAGCTAGATAACCGAAAGT	22	chr1	-	156420341	156420429	cggggttggttgttaTCTTTGGTTATCTAGCTGTATGAgtggtgtggagtcttcATAAAGCTAGATAACCGAAAGTaaaaataacccca	16	hsa-mir-9-1,ppy-mir-9-1,mml-mir-9-1,mmu-mir-9-1,rno-mir-9a-1,ssc-mir-9-1,ptr-mir-9-1,cja-mir-9-1,eca-mir-9a,mdo-mir-9a-3,cfa-mir-9-1,dno-mir-9-1,ocu-mir-9-1,efu-mir-9-1,cpo-mir-9-1,tch-mir-9-3,	hsa-mir-9-1	cggggttggttgttaTCTTTGGTTATCTAGCTGTATGAgtggtgtggagtcttcATAAAGCTAGATAACCGAAAGTaaaaataacccca	hsa-miR-9-3p	ATAAAGCTAGATAACCGAAAGT	3'	Yes	gp1a	.(((((((....(((..(((((((((((((((.((((((.((.......)))))))).)))))))))))))))..)))...))))))).	87	40.4	-41.7	8.66667	6.66667	5.33333	5.66667	5.66667	3.66667	1.66667	2.66667	0	11.3223	8.66491	8.55875	2.45715	1.89919	4.3359	2.33884	3.30999	0	middle
18	29	hsa-miR-9-5p	TCTTTGGTTATCTAGCTGTATGA	23	chr5	-	88666853	88666939	ggaagcgagttgttaTCTTTGGTTATCTAGCTGTATGAgtgtattggtcttcATAAAGCTAGATAACCGAAAGTaaaaactccttca	23	hsa-mir-9-2,ptr-mir-9-2,ggo-mir-9,mml-mir-9-2,mne-mir-9,age-mir-9,lla-mir-9,bta-mir-9-2,rno-mir-9a-2,ssc-mir-9-2,ppy-mir-9-2,mdo-mir-9a-2,cja-mir-9-2,mmu-mir-9-2,eca-mir-9a-2,cfa-mir-9-2,cpo-mir-9-2,dno-mir-9-2,efu-mir-9-3,pal-mir-9-1,tch-mir-9-1,ocu-mir-9-2,cgr-mir-9,	hsa-mir-9-2	ggaagcgagttgttaTCTTTGGTTATCTAGCTGTATGAgtgtattggtcttcATAAAGCTAGATAACCGAAAGTaaaaactccttca	hsa-miR-9-5p	TCTTTGGTTATCTAGCTGTATGA	5'	Yes	gp1a	.((((.(((((.(((..(((((((((((((((.((((((..(....)..)))))).)))))))))))))))..))).))))))))).	85	36.8	-40.1	370	417.667	313.667	690.333	913.333	301.667	219	262.667	277.333	483.375	542.857	503.361	299.338	306.104	356.727	307.324	326.034	316.823	middle
18	30	hsa-miR-9-3p	ATAAAGCTAGATAACCGAAAGT	22	chr5	-	88666853	88666939	ggaagcgagttgttaTCTTTGGTTATCTAGCTGTATGAgtgtattggtcttcATAAAGCTAGATAACCGAAAGTaaaaactccttca	23	hsa-mir-9-2,ptr-mir-9-2,ggo-mir-9,mml-mir-9-2,mne-mir-9,age-mir-9,lla-mir-9,bta-mir-9-2,rno-mir-9a-2,ssc-mir-9-2,ppy-mir-9-2,mdo-mir-9a-2,cja-mir-9-2,mmu-mir-9-2,eca-mir-9a-2,cfa-mir-9-2,cpo-mir-9-2,dno-mir-9-2,efu-mir-9-3,pal-mir-9-1,tch-mir-9-1,ocu-mir-9-2,cgr-mir-9,	hsa-mir-9-2	ggaagcgagttgttaTCTTTGGTTATCTAGCTGTATGAgtgtattggtcttcATAAAGCTAGATAACCGAAAGTaaaaactccttca	hsa-miR-9-3p	ATAAAGCTAGATAACCGAAAGT	3'	Yes	gp1a	.((((.(((((.(((..(((((((((((((((.((((((..(....)..)))))).)))))))))))))))..))).))))))))).	85	36.8	-40.1	8.66667	6.66667	5.33333	5.66667	5.66667	3.66667	1.66667	2.66667	0	11.3223	8.66491	8.55875	2.45715	1.89919	4.3359	2.33884	3.30999	0	middle
19	31	hsa-miR-9-5p	TCTTTGGTTATCTAGCTGTATGA	23	chr15	+	89368017	89368106	ggaggcccgtttctcTCTTTGGTTATCTAGCTGTATGAgtgccacagagccgtcATAAAGCTAGATAACCGAAAGTagaaatgattctca	15	hsa-mir-9-3,ppy-mir-9-3,mml-mir-9-3,mmu-mir-9-3,bta-mir-9-1,mdo-mir-9a-1,cfa-mir-9-3,pal-mir-9-2,tch-mir-9-2,efu-mir-9-2,rno-mir-9a-3,ssc-mir-9-3,cpo-mir-9-3,dno-mir-9-3,chi-mir-9,	hsa-mir-9-3	ggaggcccgtttctcTCTTTGGTTATCTAGCTGTATGAgtgccacagagccgtcATAAAGCTAGATAACCGAAAGTagaaatgattctca	hsa-miR-9-5p	TCTTTGGTTATCTAGCTGTATGA	5'	Yes	gp1a	.((((..(((((((((.(((((((((((((((.(((((..((......))..))))).))))))))))))))))).)))))))..)))).	88	44.4	-41.1	370	417.667	313.667	690.333	913.333	301.667	219	262.667	277.333	483.375	542.857	503.361	299.338	306.104	356.727	307.324	326.034	316.823	middle
19	32	hsa-miR-9-3p	ATAAAGCTAGATAACCGAAAGT	22	chr15	+	89368017	89368106	ggaggcccgtttctcTCTTTGGTTATCTAGCTGTATGAgtgccacagagccgtcATAAAGCTAGATAACCGAAAGTagaaatgattctca	15	hsa-mir-9-3,ppy-mir-9-3,mml-mir-9-3,mmu-mir-9-3,bta-mir-9-1,mdo-mir-9a-1,cfa-mir-9-3,pal-mir-9-2,tch-mir-9-2,efu-mir-9-2,rno-mir-9a-3,ssc-mir-9-3,cpo-mir-9-3,dno-mir-9-3,chi-mir-9,	hsa-mir-9-3	ggaggcccgtttctcTCTTTGGTTATCTAGCTGTATGAgtgccacagagccgtcATAAAGCTAGATAACCGAAAGTagaaatgattctca	hsa-miR-9-3p	ATAAAGCTAGATAACCGAAAGT	3'	Yes	gp1a	.((((..(((((((((.(((((((((((((((.(((((..((......))..))))).))))))))))))))))).)))))))..)))).	88	44.4	-41.1	8.66667	6.66667	5.33333	5.66667	5.66667	3.66667	1.66667	2.66667	0	11.3223	8.66491	8.55875	2.45715	1.89919	4.3359	2.33884	3.30999	0	middle
20	33	hsa-miR-10a-5p_R-1	TACCCTGTAGATCCGAATTTGT	22	chr17	-	48579838	48579952	aagaagatctgtctgtcttctgtataTACCCTGTAGATCCGAATTTGTgtaaggaattttgtggtcaCAAATTCGTATCTAGGGGAATatgtagttgacataaacactccgctct	28	hsa-mir-10a,ggo-mir-10a,ppa-mir-10a,ptr-mir-10a,ppy-mir-10a,mml-mir-10a,cja-mir-10a,nle-mir-10a,oga-mir-10a,mmr-mir-10a,dma-mir-10a,age-mir-10a,sla-mir-10a,sbo-mir-10a,cfa-mir-10a,pal-mir-10a,dno-mir-10a,ocu-mir-10a,mmu-mir-10a,rno-mir-10a,bta-mir-10a,oar-mir-10a,eca-mir-10a,mdo-mir-10a,ssc-mir-10a,cpo-mir-10a,chi-mir-10a,cgr-mir-10a,	hsa-mir-10a	gatctgtctgtcttctgtataTACCCTGTAGATCCGAATTTGTGtaaggaattttgtggtcaCAAATTCGTATCTAGGGGAATAtgtagttgacataaacactccgctct	hsa-miR-10a-5p	TACCCTGTAGATCCGAATTTGTG	5'	Diff	gp1a	.((..((..(((.((((..((..((((.((((.(((((.((((((((((................)))))))))).))))))))).))))..))..))))...))).))..))..	112	38.3	-32.5	70828	72242	60810	97140	114978	62237.5	49502	51754	47975	92531.1	93895.6	97585.8	42121.2	38534.9	73597	69466.4	64239.4	54806.2	high
20	34	hsa-miR-10a-3p_R-1	CAAATTCGTATCTAGGGGAAT	21	chr17	-	48579838	48579952	aagaagatctgtctgtcttctgtataTACCCTGTAGATCCGAATTTGTgtaaggaattttgtggtcaCAAATTCGTATCTAGGGGAATatgtagttgacataaacactccgctct	28	hsa-mir-10a,ggo-mir-10a,ppa-mir-10a,ptr-mir-10a,ppy-mir-10a,mml-mir-10a,cja-mir-10a,nle-mir-10a,oga-mir-10a,mmr-mir-10a,dma-mir-10a,age-mir-10a,sla-mir-10a,sbo-mir-10a,cfa-mir-10a,pal-mir-10a,dno-mir-10a,ocu-mir-10a,mmu-mir-10a,rno-mir-10a,bta-mir-10a,oar-mir-10a,eca-mir-10a,mdo-mir-10a,ssc-mir-10a,cpo-mir-10a,chi-mir-10a,cgr-mir-10a,	hsa-mir-10a	gatctgtctgtcttctgtataTACCCTGTAGATCCGAATTTGTGtaaggaattttgtggtcaCAAATTCGTATCTAGGGGAATAtgtagttgacataaacactccgctct	hsa-miR-10a-3p	CAAATTCGTATCTAGGGGAATA	3'	Diff	gp1a	.((..((..(((.((((..((..((((.((((.(((((.((((((((((................)))))))))).))))))))).))))..))..))))...))).))..))..	112	38.3	-32.5	924	1096	688	2697	3265	1174	999	1062	1264	1207.13	1424.51	1104.08	1169.46	1094.27	1388.28	1401.9	1318.2	1443.98	middle
21	35	hsa-miR-10b-5p_R-1	TACCCTGTAGAACCGAATTTGT	22	chr2	+	176150298	176150418	gggacccagaggttgtaacgttgtctatataTACCCTGTAGAACCGAATTTGTgtggtatccgtatagtcacagattcgattctaggggaatatatggtcgatgcaaaaacttcacgtttc	30	hsa-mir-10b,ppa-mir-10b,ptr-mir-10b,ppy-mir-10b,mml-mir-10b,ggo-mir-10b,cja-mir-10b,nle-mir-10b,oga-mir-10,mmr-mir-10,mne-mir-10b,dma-mir-10,cpo-mir-10b,sbo-mir-10b,mmu-mir-10b,bta-mir-10b,eca-mir-10b,mdo-mir-10b,cfa-mir-10b,efu-mir-10,ssc-mir-10b,rno-mir-10b,pal-mir-10b,dno-mir-10b,ocu-mir-10b,chi-mir-10b,cgr-mir-10b,tch-mir-10b-1,tch-mir-10b-2,oar-mir-10b,	hsa-mir-10b	ccagaggttgtaacgttgtctatataTACCCTGTAGAACCGAATTTGTGtggtatccgtatagtcACAGATTCGATTCTAGGGGAATatatggtcgatgcaaaaacttca	hsa-miR-10b-5p	TACCCTGTAGAACCGAATTTGTG	5'	Diff	gp1a	(..((...((((((....(((((.((((((((.((((.(((((.((((((((((..(((....)))...)))))))))).))))))))).)))))))).)))))....))))))..))..)	121	42.1	-46.5	53	20	16	18	21	20.5	102	20	32	69.2403	25.9947	25.6762	7.80505	7.03816	24.2416	143.137	24.8249	36.5565	middle
22	36	hsa-miR-15a-5p	TAGCAGCACATAATGGTTTGTG	22	chr13	-	50049108	50049202	accttggagtaaagTAGCAGCACATAATGGTTTGTGgattttgaaaaggtgcaggccatattgtgctgcctcaaaaatacaaggatctgatcttc	28	hsa-mir-15a,ptr-mir-15a,ppy-mir-15a,ggo-mir-15a,ppa-mir-15a,mml-mir-15a,mne-mir-15a,age-mir-15a,lla-mir-15a,sla-mir-15a,lca-mir-15a,bta-mir-15a,nle-mir-15a,oga-mir-15a,mmr-mir-15a,cfa-mir-15a,dno-mir-15a,tch-mir-15a,mmu-mir-15a,eca-mir-15a,mdo-mir-15a,rno-mir-15a,ssc-mir-15a,cpo-mir-15a,pal-mir-15a,ocu-mir-15a,chi-mir-15a,cgr-mir-15a,	hsa-mir-15a	ccttggagtaaagTAGCAGCACATAATGGTTTGTGgattttgaaaaggtgCAGGCCATATTGTGCTGCCTCAaaaatacaagg	hsa-miR-15a-5p	TAGCAGCACATAATGGTTTGTG	5'	Yes	gp1a	.(((((..........((((((((..((((..(((...............)))..))))..))))))))..........)))))...........	53	41.1	-29.4	361	435	339	914	801	263	321	342	390	471.618	565.386	544.015	396.323	268.456	311.002	450.461	424.506	445.532	middle
23	37	hsa-miR-15b-5p	TAGCAGCACATCATGGTTTACA	22	chr3	+	160404588	160404685	ttgaggccttaaagtactgTAGCAGCACATCATGGTTTACAtgctacagtcaagatgCGAATCATTATTTGCTGCTCTagaaatttaaggaaattcat	24	hsa-mir-15b,ptr-mir-15b,ppy-mir-15b,ggo-mir-15b,ppa-mir-15b,mml-mir-15b,mne-mir-15b,age-mir-15b,lla-mir-15b,chi-mir-15b,cja-mir-15b,nle-mir-15b,oga-mir-15b,mmu-mir-15b,eca-mir-15b,bta-mir-15b,cfa-mir-15b,tch-mir-15b,efu-mir-15,rno-mir-15b,ssc-mir-15b,pal-mir-15b,dno-mir-15b,cgr-mir-15b,	hsa-mir-15b	ttgaggccttaaagtactgTAGCAGCACATCATGGTTTACAtgctacagtcaagatgCGAATCATTATTTGCTGCTCTAgaaatttaaggaaattcat	hsa-miR-15b-5p	TAGCAGCACATCATGGTTTACA	5'	Yes	gp1a	.(((..(((((((...((..(((((((.((.((((((..(((.((.......)))))..)))))).)).)))))))..))...)))))))....))).	96	36.7	-29.5	11117	13455	9191	46399	57680	12739	12001	14758	15146	14523.5	17488	14749.4	20119.2	19331.5	15064.1	16841.1	18318.3	17302.6	high
23	38	hsa-miR-15b-3p_R-1	CGAATCATTATTTGCTGCTCT	21	chr3	+	160404588	160404685	ttgaggccttaaagtactgTAGCAGCACATCATGGTTTACAtgctacagtcaagatgCGAATCATTATTTGCTGCTCTagaaatttaaggaaattcat	24	hsa-mir-15b,ptr-mir-15b,ppy-mir-15b,ggo-mir-15b,ppa-mir-15b,mml-mir-15b,mne-mir-15b,age-mir-15b,lla-mir-15b,chi-mir-15b,cja-mir-15b,nle-mir-15b,oga-mir-15b,mmu-mir-15b,eca-mir-15b,bta-mir-15b,cfa-mir-15b,tch-mir-15b,efu-mir-15,rno-mir-15b,ssc-mir-15b,pal-mir-15b,dno-mir-15b,cgr-mir-15b,	hsa-mir-15b	ttgaggccttaaagtactgTAGCAGCACATCATGGTTTACAtgctacagtcaagatgCGAATCATTATTTGCTGCTCTAgaaatttaaggaaattcat	hsa-miR-15b-3p	CGAATCATTATTTGCTGCTCTA	3'	Diff	gp1a	.(((..(((((((...((..(((((((.((.((((((..(((.((.......)))))..)))))).)).)))))))..))...)))))))....))).	96	36.7	-29.5	2296	2563	1858	6233	6484	2345	2340	2554	2455	2999.54	3331.23	2981.65	2702.72	2173.12	2773.01	3283.73	3170.14	2804.57	middle
24	39	hsa-miR-16-5p	TAGCAGCACGTAAATATTGGCG	22	chr13	-	50048973	50049063	atgtcagcagtgcctTAGCAGCACGTAAATATTGGCGttaagattctaaaattatctCCAGTATTAACTGTGCTGCTGAAgtaaggttgac	29	hsa-mir-16-1,ptr-mir-16-1,ppy-mir-16-1,ggo-mir-16,ppa-mir-16,mml-mir-16-1,cja-mir-16-1,mne-mir-16,age-mir-16,sla-mir-16,nle-mir-16-1,oga-mir-16-1,dma-mir-16,sbo-mir-16-1,cfa-mir-16-1,lla-mir-16,lca-mir-16,mmu-mir-16-1,bta-mir-16a,eca-mir-16-2,mdo-mir-16-1,efu-mir-16-1,ssc-mir-16-2,cpo-mir-16a,dno-mir-16a,pal-mir-16-1,ocu-mir-16a,chi-mir-16a,cgr-mir-16,	hsa-mir-16-1	gtcagcagtgcctTAGCAGCACGTAAATATTGGCGttaagattctaaaattatctCCAGTATTAACTGTGCTGCTGAagtaaggttgac	hsa-miR-16-5p	TAGCAGCACGTAAATATTGGCG	5'	Yes	gp1a	..((((((..(((.((((((((((((.((((((((.....((((.........)))))))))))).)).)))))))))).)))..))))))	89	39.6	-37.4	8278	8406.5	7204	15346.5	12703.5	5623	6752	6398.5	6784	10814.5	10926.2	11560.7	6654.45	4257.59	6649.3	9475.11	7942.1	7749.98	high
24	40	hsa-miR-16-1-3p_R+1	CCAGTATTAACTGTGCTGCTGAA	23	chr13	-	50048973	50049063	atgtcagcagtgcctTAGCAGCACGTAAATATTGGCGttaagattctaaaattatctCCAGTATTAACTGTGCTGCTGAAgtaaggttgac	29	hsa-mir-16-1,ptr-mir-16-1,ppy-mir-16-1,ggo-mir-16,ppa-mir-16,mml-mir-16-1,cja-mir-16-1,mne-mir-16,age-mir-16,sla-mir-16,nle-mir-16-1,oga-mir-16-1,dma-mir-16,sbo-mir-16-1,cfa-mir-16-1,lla-mir-16,lca-mir-16,mmu-mir-16-1,bta-mir-16a,eca-mir-16-2,mdo-mir-16-1,efu-mir-16-1,ssc-mir-16-2,cpo-mir-16a,dno-mir-16a,pal-mir-16-1,ocu-mir-16a,chi-mir-16a,cgr-mir-16,	hsa-mir-16-1	gtcagcagtgcctTAGCAGCACGTAAATATTGGCGttaagattctaaaattatctCCAGTATTAACTGTGCTGCTGAagtaaggttgac	hsa-miR-16-1-3p	CCAGTATTAACTGTGCTGCTGA	3'	Diff	gp1a	..((((((..(((.((((((((((((.((((((((.....((((.........)))))))))))).)).)))))))))).)))..))))))	89	39.6	-37.4	0	7	0	0	0	0	0	0	0	0	9.09816	0	0	0	0	0	0	0	low
25	41	hsa-miR-16-5p	TAGCAGCACGTAAATATTGGCG	22	chr3	+	160404738	160404832	catacttgttccactcTAGCAGCACGTAAATATTGGCGtagtgaaatatatattaaacACCAATATTACTGTGCTGCTTTagtgtgacagggata	20	hsa-mir-16-2,ptr-mir-16-2,ppy-mir-16-2,mml-mir-16-2,cja-mir-16-2,nle-mir-16-2,oga-mir-16-2,cpo-mir-16b,pal-mir-16-2,ocu-mir-16b,sbo-mir-16-2,mmu-mir-16-2,eca-mir-16-1,mdo-mir-16-2,cfa-mir-16-2,efu-mir-16-2,rno-mir-16,ssc-mir-16-1,dno-mir-16b,cgr-mir-16-2,	hsa-mir-16-2	gttccactcTAGCAGCACGTAAATATTGGCGtagtgaaatatatattaaacaCCAATATTACTGTGCTGCTTTAgtgtgac	hsa-miR-16-5p	TAGCAGCACGTAAATATTGGCG	5'	Yes	gp1a	....(((((..((((..(((((((((..((((((((.((..(((........))).)).))))))))..)))))))))..))))..)))))....	87	36.8	-37.2	8278	8406.5	7204	15346.5	12703.5	5623	6752	6398.5	6784	10814.5	10926.2	11560.7	6654.45	4257.59	6649.3	9475.11	7942.1	7749.98	high
25	42	hsa-miR-16-2-3p_L+1R-1	ACCAATATTACTGTGCTGCTTT	22	chr3	+	160404738	160404832	catacttgttccactcTAGCAGCACGTAAATATTGGCGtagtgaaatatatattaaacACCAATATTACTGTGCTGCTTTagtgtgacagggata	20	hsa-mir-16-2,ptr-mir-16-2,ppy-mir-16-2,mml-mir-16-2,cja-mir-16-2,nle-mir-16-2,oga-mir-16-2,cpo-mir-16b,pal-mir-16-2,ocu-mir-16b,sbo-mir-16-2,mmu-mir-16-2,eca-mir-16-1,mdo-mir-16-2,cfa-mir-16-2,efu-mir-16-2,rno-mir-16,ssc-mir-16-1,dno-mir-16b,cgr-mir-16-2,	hsa-mir-16-2	gttccactcTAGCAGCACGTAAATATTGGCGtagtgaaatatatattaaacaCCAATATTACTGTGCTGCTTTAgtgtgac	hsa-miR-16-2-3p	CCAATATTACTGTGCTGCTTTA	3'	Diff	gp1a	....(((((..((((..(((((((((..((((((((.((..(((........))).)).))))))))..)))))))))..))))..)))))....	87	36.8	-37.2	859	1095	902	1278	1407	403	400	444	555	1122.21	1423.21	1447.5	554.158	471.557	476.555	561.322	551.113	634.027	middle
26	43	hsa-miR-17-5p	CAAAGTGCTTACAGTGCAGGTAG	23	chr13	+	91350605	91350689	gtcagaataatgtCAAAGTGCTTACAGTGCAGGTAGtgatatgtgcatctACTGCAGTGAAGGCACTTGTAGcattatggtgaca	31	hsa-mir-17,ptr-mir-17,ggo-mir-17,ppa-mir-17,mml-mir-17,mne-mir-17,age-mir-17,lla-mir-17,sla-mir-17,lca-mir-17,bta-mir-17,ppy-mir-17,cja-mir-17,nle-mir-17,oga-mir-17,pal-mir-17,tch-mir-17,mmr-mir-17,mmu-mir-17,eca-mir-17,mdo-mir-17,cfa-mir-17,cpo-mir-17,dno-mir-17,ocu-mir-17,efu-mir-17,rno-mir-17-1,ssc-mir-17,chi-mir-17,oar-mir-17,cgr-mir-17,	hsa-mir-17	gtcagaataatgtCAAAGTGCTTACAGTGCAGGTAGtgatatgtgcatctACTGCAGTGAAGGCACTTGTAGcattatggtgac	hsa-miR-17-5p	CAAAGTGCTTACAGTGCAGGTAG	5'	Yes	gp1a	((((..(((((((..((((((((.((.(((((.(((((.......)).)))))))).)).))))))))...)))))))..)))).	84	42.4	-36	2060.17	1976.5	1902.17	4277.5	4137	1560	1623	1652	1784	2691.44	2568.93	3052.53	1854.78	1386.52	1844.73	2277.56	2050.54	2038.02	middle
26	44	hsa-miR-17-3p	ACTGCAGTGAAGGCACTTGTAG	22	chr13	+	91350605	91350689	gtcagaataatgtCAAAGTGCTTACAGTGCAGGTAGtgatatgtgcatctACTGCAGTGAAGGCACTTGTAGcattatggtgaca	31	hsa-mir-17,ptr-mir-17,ggo-mir-17,ppa-mir-17,mml-mir-17,mne-mir-17,age-mir-17,lla-mir-17,sla-mir-17,lca-mir-17,bta-mir-17,ppy-mir-17,cja-mir-17,nle-mir-17,oga-mir-17,pal-mir-17,tch-mir-17,mmr-mir-17,mmu-mir-17,eca-mir-17,mdo-mir-17,cfa-mir-17,cpo-mir-17,dno-mir-17,ocu-mir-17,efu-mir-17,rno-mir-17-1,ssc-mir-17,chi-mir-17,oar-mir-17,cgr-mir-17,	hsa-mir-17	gtcagaataatgtCAAAGTGCTTACAGTGCAGGTAGtgatatgtgcatctACTGCAGTGAAGGCACTTGTAGcattatggtgac	hsa-miR-17-3p	ACTGCAGTGAAGGCACTTGTAG	3'	Yes	gp1a	((((..(((((((..((((((((.((.(((((.(((((.......)).)))))))).)).))))))))...)))))))..)))).	84	42.4	-36	52	63	43	191	372	46	63	89	81	67.9338	81.8834	69.0049	82.8202	124.676	54.3959	88.4082	110.471	92.5336	middle
27	45	mmu-miR-18b-3p	TACTGCCCTAAATGCCCCTTCT	22	X	-	134170017	134170125	tataatgtgtctcttgtgttaaggtgcatctagtgcagttagtgaagcagcttagaatcTACTGCCCTAAATGCCCCTTCTggcacaggctgcctaatatacagcattt	12	hsa-mir-18b,ppy-mir-18b,mml-mir-18b,ptr-mir-18b,ggo-mir-18b,mmu-mir-18b,ssc-mir-18b,cpo-mir-18b,pal-mir-18b,dno-mir-18b,ocu-mir-18b,cgr-mir-18b,	mmu-mir-18b	tctcttgtgtTAAGGTGCATCTAGTGCTGTTAGtgaagcagcttacaatcTACTGCCCTAAATGCCCCTTCTcgcacaggcta	mmu-miR-18b-3p	TACTGCCCTAAATGCCCCTTCT	3'	Yes	gp1a	...(((((((..(((((((.((((.((((.(((.(((((..((.............))..))))).))).)))).))))...)))))))..))..........))))).	105	43.1	-27.5	0	0	0	11	0	0	0	0	0	0	0	0	4.76975	0	0	0	0	0	low
28	46	hsa-miR-18a-5p	TAAGGTGCATCTAGTGCAGATAG	23	chr13	+	91350740	91350834	tgagtgctttttgttcTAAGGTGCATCTAGTGCAGATAGtgaagtagattagcatctACTGCCCTAAGTGCTCCTTCTGGcataagaagttatgt	27	hsa-mir-18a,ptr-mir-18a,ppy-mir-18a,ggo-mir-18a,ppa-mir-18,mml-mir-18a,mne-mir-18,age-mir-18,lla-mir-18,sla-mir-18,lca-mir-18,bta-mir-18a,oga-mir-18,eca-mir-18a,mmr-mir-18,mmu-mir-18a,rno-mir-18a,mdo-mir-18a,cfa-mir-18a,ssc-mir-18a,efu-mir-18,cpo-mir-18a,dno-mir-18a,ocu-mir-18a,pal-mir-18a,chi-mir-18a,cgr-mir-18a,	hsa-mir-18a	tgttcTAAGGTGCATCTAGTGCAGATAGtgaagtagattagcatctACTGCCCTAAGTGCTCCTTCTGGca	hsa-miR-18a-5p	TAAGGTGCATCTAGTGCAGATAG	5'	Yes	gp1a	.....(((((((((.((((((.(((..(((.((((.(((....((......))..))))))).)))..))).)))..))).))))))))).....	85	41.1	-27.5	58	36	50	170	181	39	43	61	68	75.7724	46.7905	80.2383	73.7144	60.6623	46.1182	60.3421	75.7159	77.6826	middle
28	47	hsa-miR-18a-3p	ACTGCCCTAAGTGCTCCTTCTGG	23	chr13	+	91350740	91350834	tgagtgctttttgttcTAAGGTGCATCTAGTGCAGATAGtgaagtagattagcatctACTGCCCTAAGTGCTCCTTCTGGcataagaagttatgt	27	hsa-mir-18a,ptr-mir-18a,ppy-mir-18a,ggo-mir-18a,ppa-mir-18,mml-mir-18a,mne-mir-18,age-mir-18,lla-mir-18,sla-mir-18,lca-mir-18,bta-mir-18a,oga-mir-18,eca-mir-18a,mmr-mir-18,mmu-mir-18a,rno-mir-18a,mdo-mir-18a,cfa-mir-18a,ssc-mir-18a,efu-mir-18,cpo-mir-18a,dno-mir-18a,ocu-mir-18a,pal-mir-18a,chi-mir-18a,cgr-mir-18a,	hsa-mir-18a	tgttcTAAGGTGCATCTAGTGCAGATAGtgaagtagattagcatctACTGCCCTAAGTGCTCCTTCTGGca	hsa-miR-18a-3p	ACTGCCCTAAGTGCTCCTTCTGG	3'	Yes	gp1a	.....(((((((((.((((((.(((..(((.((((.(((....((......))..))))))).)))..))).)))..))).))))))))).....	85	41.1	-27.5	98	106	75	557	581	154	130	200	171	128.029	137.772	120.357	241.523	194.722	182.108	182.43	248.249	195.349	middle
29	48	hsa-miR-19b-3p	TGTGCAAATCCATGCAAAACTGA	23	X	-	134169669	134169769	aagacattgctacttacaattagttttgcaggtttgcatttcagcgtatatatgtatatgtggcTGTGCAAATCCATGCAAAACTGAttgtgataatgtgt	28	hsa-mir-19b-2,ppy-mir-19b-2,ggo-mir-19b-2,ppa-mir-19b-2,mml-mir-19b-2,mne-mir-19b-2,ptr-mir-19b-2,cja-mir-19b-2,nle-mir-19b,oga-mir-19b-2,mmr-mir-19b-2,dma-mir-19b-2,age-mir-19b-2,lla-mir-19b-2,sla-mir-19b-2,lca-mir-19b-2,mmu-mir-19b-2,bta-mir-19b-2,eca-mir-19b-2,cfa-mir-19b-2,efu-mir-19,rno-mir-19b-2,ssc-mir-19b-2,cpo-mir-19b-2,pal-mir-19-1,dno-mir-19b-2,ocu-mir-19b-2,tch-mir-19b-2,	hsa-mir-19b-2	acattgctacttacaattAGTTTTGCAGGTTTGCATTTCAgcgtatatatgtatatgtggcTGTGCAAATCCATGCAAAACTGAttgtgataatgt	hsa-miR-19b-3p	TGTGCAAATCCATGCAAAACTGA	3'	Yes	gp1a	...((((((....((((((((((((((((((((((((((....(((((((....)))))))....))))))).)).)))))))))))))))))))))))..	96	34.7	-41.8	58.5	48.5	42	50	44.5	34	42	35	36.5	76.4256	63.0372	67.4001	21.6807	14.9142	40.2056	58.9388	43.4436	41.6973	middle
30	49	hsa-miR-19b-1-5p	AGTTTTGCAGGTTTGCATCCAGC	23	chr13	+	91351186	91351284	actgaacactgttctatggttAGTTTTGCAGGTTTGCATCCAGCtgtgtgatattctgcTGTGCAAATCCATGCAAAACTGActgtggtagtgaaaagt	30	hsa-mir-19b-1,ptr-mir-19b-1,ppy-mir-19b-1,ggo-mir-19b-1,ppa-mir-19b-1,mml-mir-19b-1,mne-mir-19b-1,age-mir-19b-1,lla-mir-19b-1,sla-mir-19b-1,bta-mir-19b,chi-mir-19b,oar-mir-19b,cja-mir-19b-1,oga-mir-19b-1,mmr-mir-19b-1,dma-mir-19b-1,cfa-mir-19b-1,lca-mir-19b-1,mmu-mir-19b-1,rno-mir-19b-1,eca-mir-19b,mdo-mir-19b-1,ssc-mir-19b-1,cpo-mir-19b-1,pal-mir-19-2,dno-mir-19b-1,ocu-mir-19b-1,tch-mir-19b-1,cg…	hsa-mir-19b-1	cactgttctatggttAGTTTTGCAGGTTTGCATCCAGCtgtgtgatattctgcTGTGCAAATCCATGCAAAACTGActgtggtagtg	hsa-miR-19b-1-5p	AGTTTTGCAGGTTTGCATCCAGC	5'	Yes	gp1a	(((...(((((..(((..((((((((((((((((((((..((((.............)))))))))).)).))))))))))))..))))))))...)))	99	41.4	-40.5	0	0	0	5	11	0	0	0	6	0	0	0	2.16807	3.68666	0	0	0	6.85434	low
30	50	hsa-miR-19b-3p	TGTGCAAATCCATGCAAAACTGA	23	chr13	+	91351186	91351284	actgaacactgttctatggttAGTTTTGCAGGTTTGCATCCAGCtgtgtgatattctgcTGTGCAAATCCATGCAAAACTGActgtggtagtgaaaagt	30	hsa-mir-19b-1,ptr-mir-19b-1,ppy-mir-19b-1,ggo-mir-19b-1,ppa-mir-19b-1,mml-mir-19b-1,mne-mir-19b-1,age-mir-19b-1,lla-mir-19b-1,sla-mir-19b-1,bta-mir-19b,chi-mir-19b,oar-mir-19b,cja-mir-19b-1,oga-mir-19b-1,mmr-mir-19b-1,dma-mir-19b-1,cfa-mir-19b-1,lca-mir-19b-1,mmu-mir-19b-1,rno-mir-19b-1,eca-mir-19b,mdo-mir-19b-1,ssc-mir-19b-1,cpo-mir-19b-1,pal-mir-19-2,dno-mir-19b-1,ocu-mir-19b-1,tch-mir-19b-1,cg…	hsa-mir-19b-1	cactgttctatggttAGTTTTGCAGGTTTGCATCCAGCtgtgtgatattctgcTGTGCAAATCCATGCAAAACTGActgtggtagtg	hsa-miR-19b-3p	TGTGCAAATCCATGCAAAACTGA	3'	Yes	gp1a	(((...(((((..(((..((((((((((((((((((((..((((.............)))))))))).)).))))))))))))..))))))))...)))	99	41.4	-40.5	58.5	48.5	42	50	44.5	34	42	35	36.5	76.4256	63.0372	67.4001	21.6807	14.9142	40.2056	58.9388	43.4436	41.6973	middle
31	51	hsa-miR-19a-3p	TGTGCAAATCTATGCAAAACTGA	23	chr13	+	91350891	91350972	gcagtcctctgttagttttgcatagttgcactacaagaagaatgtagtTGTGCAAATCTATGCAAAACTGAtggtggcctgc	27	hsa-mir-19a,ptr-mir-19a,ppy-mir-19a,ggo-mir-19a,ppa-mir-19a,mml-mir-19a,sla-mir-19a,lca-mir-19a,bta-mir-19a,ssc-mir-19a,chi-mir-19a,cja-mir-19a,nle-mir-19a,cfa-mir-19a,cpo-mir-19a,dno-mir-19a,ocu-mir-19a,oga-mir-19a,mne-mir-19a,age-mir-19a,lla-mir-19a,mmu-mir-19a,eca-mir-19a,mdo-mir-19a,rno-mir-19a,cgr-mir-19a,tch-mir-19a,	hsa-mir-19a	gcagtcctctgttAGTTTTGCATAGTTGCACTACAagaagaatgtagtTGTGCAAATCTATGCAAAACTGAtggtggcctgc	hsa-miR-19a-3p	TGTGCAAATCTATGCAAAACTGA	3'	Yes	gp1a	((((.((.(..((((((((((((((((((((((((.......))))...))))))..))))))))))))))..).)).))))	82	42.7	-39	14	6	11	6	0	0	10	0	9	18.2899	7.79842	17.6524	2.60168	0	0	14.033	0	10.2815	middle
32	52	hsa-miR-20a-5p	TAAAGTGCTTATAGTGCAGGTAG	23	chr13	+	91351048	91351152	ctgatgtgacagcttctgtagcacTAAAGTGCTTATAGTGCAGGTAGtgtttagttatctACTGCATTATGAGCACTTAAAGTactgctagctgtagaactccag	28	hsa-mir-20a,ptr-mir-20a,ppy-mir-20a,ggo-mir-20a,ppa-mir-20,mml-mir-20a,mne-mir-20,age-mir-20,lla-mir-20,sla-mir-20,bta-mir-20a,eca-mir-20a,ssc-mir-20a,cja-mir-20a,nle-mir-20,pal-mir-20a,dno-mir-20a,ocu-mir-20a,tch-mir-20a,mmr-mir-20,lca-mir-20,mmu-mir-20a,mdo-mir-20a,cfa-mir-20a,efu-mir-20,rno-mir-20a,cpo-mir-20a,chi-mir-20a,	hsa-mir-20a	gtagcacTAAAGTGCTTATAGTGCAGGTAGtgtttagttatctACTGCATTATGAGCACTTAAAGtactgc	hsa-miR-20a-5p	TAAAGTGCTTATAGTGCAGGTAG	5'	Yes	gp1a	(((..((.((((((...((((.(((.(((((((((((((((((.(((((......)).))))))))))))))))))))..))).)))).))))))...))..)))	105	41	-41.5	3660.67	3472	3143.67	5638	5391	2669	2766	2517	2705	4782.37	4512.69	5044.85	2444.71	1806.8	3156.14	3881.54	3124.21	3090.17	middle
32	53	hsa-miR-20a-3p_R+1	ACTGCATTATGAGCACTTAAAGT	23	chr13	+	91351048	91351152	ctgatgtgacagcttctgtagcacTAAAGTGCTTATAGTGCAGGTAGtgtttagttatctACTGCATTATGAGCACTTAAAGTactgctagctgtagaactccag	28	hsa-mir-20a,ptr-mir-20a,ppy-mir-20a,ggo-mir-20a,ppa-mir-20,mml-mir-20a,mne-mir-20,age-mir-20,lla-mir-20,sla-mir-20,bta-mir-20a,eca-mir-20a,ssc-mir-20a,cja-mir-20a,nle-mir-20,pal-mir-20a,dno-mir-20a,ocu-mir-20a,tch-mir-20a,mmr-mir-20,lca-mir-20,mmu-mir-20a,mdo-mir-20a,cfa-mir-20a,efu-mir-20,rno-mir-20a,cpo-mir-20a,chi-mir-20a,	hsa-mir-20a	gtagcacTAAAGTGCTTATAGTGCAGGTAGtgtttagttatctACTGCATTATGAGCACTTAAAGtactgc	hsa-miR-20a-3p	ACTGCATTATGAGCACTTAAAG	3'	Diff	gp1a	(((..((.((((((...((((.(((.(((((((((((((((((.(((((......)).))))))))))))))))))))..))).)))).))))))...))..)))	105	41	-41.5	7	10	0	9	0	0	0	0	0	9.14494	12.9974	0	3.90252	0	0	0	0	0	middle
33	54	hsa-miR-20b-5p	CAAAGTGCTCATAGTGCAGGTAG	23	X	-	134169780	134169897	ggataagattgggtcctagtagtacCAAAGTGCTCATAGTGCAGGTAGttttggcatgactctACTGTAGTATGGGCACTTCCAGTactcttggataacaaatctcttgttgatggag	14	hsa-mir-20b,ppy-mir-20b,ptr-mir-20b,ggo-mir-20b,mml-mir-20b,cja-mir-20b,mmu-mir-20b,eca-mir-20b,cpo-mir-20b,mdo-mir-20b,pal-mir-20b,dno-mir-20b,ocu-mir-20b,cgr-mir-20b,	hsa-mir-20b	agtacCAAAGTGCTCATAGTGCAGGTAGttttggcatgactctACTGTAGTATGGGCACTTCCAGtact	hsa-miR-20b-5p	CAAAGTGCTCATAGTGCAGGTAG	5'	Yes	gp1a	.((((((((((.((((.((.(((((..(((((((((((.(((((..((((.......))))...))))).)))))))))))...))))))).))))..)))...))))))).......	110	43.2	-42.7	220.667	229	202.667	435	518	166	154	144	199	288.283	297.64	325.232	188.622	173.608	196.298	216.109	178.739	227.336	middle
33	55	hsa-miR-20b-3p_R+1	ACTGTAGTATGGGCACTTCCAGT	23	X	-	134169780	134169897	ggataagattgggtcctagtagtacCAAAGTGCTCATAGTGCAGGTAGttttggcatgactctACTGTAGTATGGGCACTTCCAGTactcttggataacaaatctcttgttgatggag	14	hsa-mir-20b,ppy-mir-20b,ptr-mir-20b,ggo-mir-20b,mml-mir-20b,cja-mir-20b,mmu-mir-20b,eca-mir-20b,cpo-mir-20b,mdo-mir-20b,pal-mir-20b,dno-mir-20b,ocu-mir-20b,cgr-mir-20b,	hsa-mir-20b	agtacCAAAGTGCTCATAGTGCAGGTAGttttggcatgactctACTGTAGTATGGGCACTTCCAGtact	hsa-miR-20b-3p	ACTGTAGTATGGGCACTTCCAG	3'	Diff	gp1a	.((((((((((.((((.((.(((((..(((((((((((.(((((..((((.......))))...))))).)))))))))))...))))))).))))..)))...))))))).......	110	43.2	-42.7	0	0	0	10	0	0	0	0	0	0	0	0	4.33614	0	0	0	0	0	low
34	56	hsa-miR-21-5p_R+1	TAGCTTATCAGACTGATGTTGAC	23	chr17	+	59841256	59841347	tgtaccaccttgtcgggTAGCTTATCAGACTGATGTTGACtgttgaatctcatggCAACACCAGTCGATGGGCTGTctgacattttggtatc	31	hsa-mir-21,ptr-mir-21,ppy-mir-21,ggo-mir-21,ppa-mir-21,mml-mir-21,mne-mir-21,age-mir-21,cja-mir-21,nle-mir-21,oga-mir-21,mmr-mir-21,dma-mir-21,sbo-mir-21,cfa-mir-21,cpo-mir-21,dno-mir-21,ocu-mir-21,tch-mir-21,mmu-mir-21a,bta-mir-21,eca-mir-21,oar-mir-21,mdo-mir-21,efu-mir-21,rno-mir-21,ssc-mir-21,chi-mir-21,cgr-mir-21,pal-mir-21,aja-mir-21,	hsa-mir-21	tgtcgggTAGCTTATCAGACTGATGTTGActgttgaatctcatggCAACACCAGTCGATGGGCTGTctgaca	hsa-miR-21-5p	TAGCTTATCAGACTGATGTTGA	5'	Diff	gp1a	.((((((...((((((..(((..(((.(((((.(((((.(..(.(.....))..)))))).))))))))..)))..))))))...)))))).	90	46.7	-42.3	324686	382873	395878	219674	263517	148198	159801	130682	139867	424176	497634	635291	95253.7	88317.9	175247	224249	162208	159783	high
34	57	hsa-miR-21-3p	CAACACCAGTCGATGGGCTGT	21	chr17	+	59841256	59841347	tgtaccaccttgtcgggTAGCTTATCAGACTGATGTTGACtgttgaatctcatggCAACACCAGTCGATGGGCTGTctgacattttggtatc	31	hsa-mir-21,ptr-mir-21,ppy-mir-21,ggo-mir-21,ppa-mir-21,mml-mir-21,mne-mir-21,age-mir-21,cja-mir-21,nle-mir-21,oga-mir-21,mmr-mir-21,dma-mir-21,sbo-mir-21,cfa-mir-21,cpo-mir-21,dno-mir-21,ocu-mir-21,tch-mir-21,mmu-mir-21a,bta-mir-21,eca-mir-21,oar-mir-21,mdo-mir-21,efu-mir-21,rno-mir-21,ssc-mir-21,chi-mir-21,cgr-mir-21,pal-mir-21,aja-mir-21,	hsa-mir-21	tgtcgggTAGCTTATCAGACTGATGTTGActgttgaatctcatggCAACACCAGTCGATGGGCTGTctgaca	hsa-miR-21-3p	CAACACCAGTCGATGGGCTGT	3'	Yes	gp1a	.((((((...((((((..(((..(((.(((((.(((((.(..(.(.....))..)))))).))))))))..)))..))))))...)))))).	90	46.7	-42.3	3447	3425	2578	15991	29606	6313	4960	5969	6547	4503.23	4451.6	4137.09	6933.92	9922.47	7465.24	6960.39	7408.99	7479.23	high
35	58	hsa-miR-22-5p_R-1	AGTTCTTCAGTGGCAAGCTTT	21	chr17	-	1713895	1714005	cctctcacgccctcacctggctgagccgcagtAGTTCTTCAGTGGCAAGCTTTatgtcctgacccagctaAAGCTGCCAGTTGAAGAACTGTtgccctctgcccctggctt	33	hsa-mir-22,ptr-mir-22,ppy-mir-22,ppa-mir-22,mml-mir-22,mne-mir-22,age-mir-22,lla-mir-22,lca-mir-22,bta-mir-22,eca-mir-22,oar-mir-22,ggo-mir-22,cja-mir-22,sbo-mir-22,nle-mir-22,oga-mir-22,mmr-mir-22,dma-mir-22,cfa-mir-22,cpo-mir-22,pal-mir-22,dno-mir-22,ocu-mir-22,tch-mir-22,sla-mir-22,mmu-mir-22,aja-mir-22,efu-mir-22,rno-mir-22,ssc-mir-22,chi-mir-22,cgr-mir-22,	hsa-mir-22	ggctgagccgcagtAGTTCTTCAGTGGCAAGCTTTAtgtcctgacccagctaAAGCTGCCAGTTGAAGAACTGTtgccctctgcc	hsa-miR-22-5p	AGTTCTTCAGTGGCAAGCTTTA	5'	Diff	gp1a	........(((.......(((.(((..(((..(((((((((((((((.((((((.((.........))))))))))))).))))))))))..))).))).)))...)))..	101	56.8	-43.3	86	70	65	117	132	57	60	62	76	112.352	90.9816	104.31	50.7328	44.2399	67.4036	84.1982	76.9572	86.8217	middle
35	59	hsa-miR-22-3p	AAGCTGCCAGTTGAAGAACTGT	22	chr17	-	1713895	1714005	cctctcacgccctcacctggctgagccgcagtAGTTCTTCAGTGGCAAGCTTTatgtcctgacccagctaAAGCTGCCAGTTGAAGAACTGTtgccctctgcccctggctt	33	hsa-mir-22,ptr-mir-22,ppy-mir-22,ppa-mir-22,mml-mir-22,mne-mir-22,age-mir-22,lla-mir-22,lca-mir-22,bta-mir-22,eca-mir-22,oar-mir-22,ggo-mir-22,cja-mir-22,sbo-mir-22,nle-mir-22,oga-mir-22,mmr-mir-22,dma-mir-22,cfa-mir-22,cpo-mir-22,pal-mir-22,dno-mir-22,ocu-mir-22,tch-mir-22,sla-mir-22,mmu-mir-22,aja-mir-22,efu-mir-22,rno-mir-22,ssc-mir-22,chi-mir-22,cgr-mir-22,	hsa-mir-22	ggctgagccgcagtAGTTCTTCAGTGGCAAGCTTTAtgtcctgacccagctaAAGCTGCCAGTTGAAGAACTGTtgccctctgcc	hsa-miR-22-3p	AAGCTGCCAGTTGAAGAACTGT	3'	Yes	gp1a	........(((.......(((.(((..(((..(((((((((((((((.((((((.((.........))))))))))))).))))))))))..))).))).)))...)))..	101	56.8	-43.3	8220	8304	6542	27689	32591	9282	8107	8568	10494	10738.8	10793	10498.4	12006.3	10922.9	10976.1	11376.6	10635	11988.2	high
36	60	hsa-miR-23c_L+1R-1_1ss15TG	CATCACATTGCCAGGGATTACC	22	X	-	20017081	20017191	attgagtgactttccaggtgtcacacagtgagtggcataatcagagtacaatttgagtcatgcccataCATCACATTGCCAGTGATTACCcaaggaaagtgacgtacatgt	3	hsa-mir-23c,ptr-mir-23c,ggo-mir-23c,	hsa-mir-23c	agtgactttccaggtgtcacacagtgagtggcataatcagagtacaatttgagtcatgcccatacATCACATTGCCAGTGATTACCCaaggaaagtgacg	hsa-miR-23c	ATCACATTGCCAGTGATTACCC	3'	Diff	gp1a	.....((.(((((((.((((((((.(((((((((((((..(((((......)))))...)))))...)).))))..))...)))).))))...))))))).))........	98	43.2	-33.2	5.5	0	0	29	15.5	4	6.5	6	5.5	7.18531	0	0	12.5748	5.19483	4.73008	9.12148	7.44747	6.28315	middle
37	61	hsa-miR-23a-5p	GGGGTTCCTGGGGATGGGATTT	22	chr19	-	13836582	13836660	cggccggctGGGGTTCCTGGGGATGGGATTTgcttcctgtcacaaATCACATTGCCAGGGATTTCCAaccgaccctgag	26	hsa-mir-23a,ptr-mir-23a,ppy-mir-23a,ggo-mir-23a,ppa-mir-23a,mml-mir-23a,mne-mir-23a,cja-mir-23a,oga-mir-23a,age-mir-23a,sla-mir-23a,lca-mir-23a,mmu-mir-23a,bta-mir-23a,oar-mir-23a,eca-mir-23a,mdo-mir-23a,cfa-mir-23a,efu-mir-23a,rno-mir-23a,ssc-mir-23a,cpo-mir-23a,pal-mir-23a,dno-mir-23a,chi-mir-23a,cgr-mir-23a,	hsa-mir-23a	ggccggctGGGGTTCCTGGGGATGGGATTTgcttcctgtcacaaATCACATTGCCAGGGATTTCCaaccgacc	hsa-miR-23a-5p	GGGGTTCCTGGGGATGGGATTT	5'	Yes	gp1a	.((.(((..(..((((((((..(((.((((((..........)))))).)))..))))))))..)...))).)).....	73	58.2	-30.7	8	15	8	87	142	25	17	29	34	10.4514	19.4961	12.8381	37.7244	47.5914	29.563	23.8562	35.9961	38.8413	middle
37	62	hsa-miR-23a-3p_R+1	ATCACATTGCCAGGGATTTCCA	22	chr19	-	13836582	13836660	cggccggctGGGGTTCCTGGGGATGGGATTTgcttcctgtcacaaATCACATTGCCAGGGATTTCCAaccgaccctgag	26	hsa-mir-23a,ptr-mir-23a,ppy-mir-23a,ggo-mir-23a,ppa-mir-23a,mml-mir-23a,mne-mir-23a,cja-mir-23a,oga-mir-23a,age-mir-23a,sla-mir-23a,lca-mir-23a,mmu-mir-23a,bta-mir-23a,oar-mir-23a,eca-mir-23a,mdo-mir-23a,cfa-mir-23a,efu-mir-23a,rno-mir-23a,ssc-mir-23a,cpo-mir-23a,pal-mir-23a,dno-mir-23a,chi-mir-23a,cgr-mir-23a,	hsa-mir-23a	ggccggctGGGGTTCCTGGGGATGGGATTTgcttcctgtcacaaATCACATTGCCAGGGATTTCCaaccgacc	hsa-miR-23a-3p	ATCACATTGCCAGGGATTTCC	3'	Diff	gp1a	.((.(((..(..((((((((..(((.((((((..........)))))).)))..))))))))..)...))).)).....	73	58.2	-30.7	61594.5	59311.5	47688	139679	152194	49330.5	57162	63182	62033.5	80468.3	77089.3	76528.1	60566.7	51007.7	58334.2	80215.7	78424.3	70866.5	high
38	63	hsa-miR-23b-5p	TGGGTTCCTGGCATGCTGATTT	22	chr9	+	95085199	95085304	ggcgctgctctcaggtgctctggctgctTGGGTTCCTGGCATGCTGATTTgtgacttaagattaaaATCACATTGCCAGGGATTACCacgcaaccacgaccttggc	28	hsa-mir-23b,ptr-mir-23b,ppy-mir-23b,ppa-mir-23b,mml-mir-23b,ggo-mir-23b,cja-mir-23b,nle-mir-23b,dma-mir-23b,oga-mir-23b,mmr-mir-23b,mmu-mir-23b,bta-mir-10174,bta-mir-23b,cpo-mir-23b,dno-mir-23b,ocu-mir-23b,oar-mir-23b,eca-mir-23b,mdo-mir-23b,cfa-mir-23b,efu-mir-23b,rno-mir-23b,ssc-mir-23b,pal-mir-23b,chi-mir-23b,cgr-mir-23b,tch-mir-23b,	hsa-mir-23b	ctcaggtgctctggctgctTGGGTTCCTGGCATGCTGATTTgtgacttaagattaaaATCACATTGCCAGGGATTACCACgcaaccacgaccttggc	hsa-miR-23b-5p	TGGGTTCCTGGCATGCTGATTT	5'	Yes	gp1a	((((((.......)))))).(((.(((.(((((((((((((((.((((((..............)))))))).))))))))))..))).))).)))..........	76	52.8	-37.1	201	190	158	516	689	164	132	159	167	262.59	246.95	253.553	223.745	230.919	193.933	185.236	197.358	190.779	middle
38	64	hsa-miR-23b-3p_R-2	ATCACATTGCCAGGGATTACC	21	chr9	+	95085199	95085304	ggcgctgctctcaggtgctctggctgctTGGGTTCCTGGCATGCTGATTTgtgacttaagattaaaATCACATTGCCAGGGATTACCacgcaaccacgaccttggc	28	hsa-mir-23b,ptr-mir-23b,ppy-mir-23b,ppa-mir-23b,mml-mir-23b,ggo-mir-23b,cja-mir-23b,nle-mir-23b,dma-mir-23b,oga-mir-23b,mmr-mir-23b,mmu-mir-23b,bta-mir-10174,bta-mir-23b,cpo-mir-23b,dno-mir-23b,ocu-mir-23b,oar-mir-23b,eca-mir-23b,mdo-mir-23b,cfa-mir-23b,efu-mir-23b,rno-mir-23b,ssc-mir-23b,pal-mir-23b,chi-mir-23b,cgr-mir-23b,tch-mir-23b,	hsa-mir-23b	ctcaggtgctctggctgctTGGGTTCCTGGCATGCTGATTTgtgacttaagattaaaATCACATTGCCAGGGATTACCACgcaaccacgaccttggc	hsa-miR-23b-3p	ATCACATTGCCAGGGATTACCAC	3'	Diff	gp1a	((((((.......)))))).(((.(((.(((((((((((((((.((((((..............)))))))).))))))))))..))).))).)))..........	76	52.8	-37.1	33085	32006.5	26701	83891	98201	28994.5	36440.5	39311	38911	43222.9	41600	42848.8	36376.3	32912.1	34286.5	51137.1	48794.6	44451.6	high
39	65	hsa-miR-24-1-5p_L+2R-2	GGTGCCTACTGAGCTGATATCA	22	chr9	+	95086013	95086092	gacccgccctccGGTGCCTACTGAGCTGATATCAgttctcattttacacacTGGCTCAGTTCAGCAGGAACaggagtcga	24	hsa-mir-24-1,ppy-mir-24-1,ppa-mir-24-1,mml-mir-24-1,cja-mir-24-2,mne-mir-24-1,bta-mir-24-1,eca-mir-24-2,ptr-mir-24-1,nle-mir-24-1,mmr-mir-24,dma-mir-24,oga-mir-24-1,sbo-mir-24-2,mmu-mir-24-1,rno-mir-24-1,cgr-mir-24-1,mdo-mir-24-1,cfa-mir-24-1,ssc-mir-24-2,chi-mir-24,cpo-mir-24-1,dno-mir-24a,ocu-mir-24-1,	hsa-mir-24-1	ctccggTGCCTACTGAGCTGATATCAGTtctcattttacacacTGGCTCAGTTCAGCAGGAACAGgag	hsa-miR-24-1-5p	TGCCTACTGAGCTGATATCAGT	5'	Diff	gp1a	....((..((((.((.(((.(((((((((..(((((.............))))).))))))))).))).)).)))).)).	75	53.8	-28	36	36	22	106	113	27	5	14	42	47.0311	46.7905	35.3048	45.9631	37.872	31.928	7.01652	17.3774	47.9804	middle
39	66	hsa-miR-24-3p_R-2	TGGCTCAGTTCAGCAGGAAC	20	chr9	+	95086013	95086092	gacccgccctccGGTGCCTACTGAGCTGATATCAgttctcattttacacacTGGCTCAGTTCAGCAGGAACaggagtcga	24	hsa-mir-24-1,ppy-mir-24-1,ppa-mir-24-1,mml-mir-24-1,cja-mir-24-2,mne-mir-24-1,bta-mir-24-1,eca-mir-24-2,ptr-mir-24-1,nle-mir-24-1,mmr-mir-24,dma-mir-24,oga-mir-24-1,sbo-mir-24-2,mmu-mir-24-1,rno-mir-24-1,cgr-mir-24-1,mdo-mir-24-1,cfa-mir-24-1,ssc-mir-24-2,chi-mir-24,cpo-mir-24-1,dno-mir-24a,ocu-mir-24-1,	hsa-mir-24-1	ctccggTGCCTACTGAGCTGATATCAGTtctcattttacacacTGGCTCAGTTCAGCAGGAACAGgag	hsa-miR-24-3p	TGGCTCAGTTCAGCAGGAACAG	3'	Diff	gp1a	....((..((((.((.(((.(((((((((..(((((.............))))).))))))))).))).)).)))).)).	75	53.8	-28	14377.5	13932	12593.5	34864.5	43255	12527.5	11280.5	11410	13295.5	18783.1	18107.9	20209.6	15117.7	14496.9	14814	15830	14162.6	15188.7	high
40	67	hsa-miR-24-2-5p_L+1R-1	GTGCCTACTGAGCTGAAACACA	22	chr19	-	13836268	13836371	ggcctccctgggctctgcctcccGTGCCTACTGAGCTGAAACACAgttggtttgtgtacacTGGCTCAGTTCAGCAGGAACaggggtcaagcccccttggagcc	20	hsa-mir-24-2,ptr-mir-24-2,ppy-mir-24-2,ggo-mir-24,ppa-mir-24-2,mml-mir-24-2,mne-mir-24-2,cja-mir-24-1,nle-mir-24-2,oga-mir-24-2,sbo-mir-24-1,bta-mir-24-2,eca-mir-24-1,mdo-mir-24-2,cfa-mir-24-2,ssc-mir-24-1,cpo-mir-24-2,dno-mir-24b,ocu-mir-24-2,cgr-mir-24,	hsa-mir-24-2	ctctgcctcccgTGCCTACTGAGCTGAAACACAGttggtttgtgtacacTGGCTCAGTTCAGCAGGAACAGgg	hsa-miR-24-2-5p	TGCCTACTGAGCTGAAACACAG	5'	Diff	gp1a	((.((((..(((((..(((.((.((.(((.(((((((((....((((.(.........)))))..))))))))).))).)).)))))..)))))....))))))	104	60.6	-45.8	309	278	254	782	996	257	173	213	317	403.684	361.327	407.61	339.086	333.81	303.907	242.772	264.385	362.138	middle
40	68	hsa-miR-24-3p_R-2	TGGCTCAGTTCAGCAGGAAC	20	chr19	-	13836268	13836371	ggcctccctgggctctgcctcccGTGCCTACTGAGCTGAAACACAgttggtttgtgtacacTGGCTCAGTTCAGCAGGAACaggggtcaagcccccttggagcc	20	hsa-mir-24-2,ptr-mir-24-2,ppy-mir-24-2,ggo-mir-24,ppa-mir-24-2,mml-mir-24-2,mne-mir-24-2,cja-mir-24-1,nle-mir-24-2,oga-mir-24-2,sbo-mir-24-1,bta-mir-24-2,eca-mir-24-1,mdo-mir-24-2,cfa-mir-24-2,ssc-mir-24-1,cpo-mir-24-2,dno-mir-24b,ocu-mir-24-2,cgr-mir-24,	hsa-mir-24-2	ctctgcctcccgTGCCTACTGAGCTGAAACACAGttggtttgtgtacacTGGCTCAGTTCAGCAGGAACAGgg	hsa-miR-24-3p	TGGCTCAGTTCAGCAGGAACAG	3'	Diff	gp1a	((.((((..(((((..(((.((.((.(((.(((((((((....((((.(.........)))))..))))))))).))).)).)))))..)))))....))))))	104	60.6	-45.8	14377.5	13932	12593.5	34864.5	43255	12527.5	11280.5	11410	13295.5	18783.1	18107.9	20209.6	15117.7	14496.9	14814	15830	14162.6	15188.7	high
41	69	hsa-miR-25-5p_R+2	AGGCGGAGACTTGGGCAATTGCT	23	chr7	-	100093552	100093650	cgggactggccagtgttgagAGGCGGAGACTTGGGCAATTGCTggacgctgccctgggCATTGCACTTGTCTCGGTCTGAcagtgccggcccaacactg	28	hsa-mir-25,ptr-mir-25,ppy-mir-25,ggo-mir-25,ppa-mir-25,mml-mir-25,mne-mir-25,lla-mir-25,mmu-mir-25,eca-mir-25,aja-mir-25,cja-mir-25,nle-mir-25,oga-mir-25,dma-mir-25,cpo-mir-25,pal-mir-25,dno-mir-25,ocu-mir-25,tch-mir-25,bta-mir-25,oar-mir-25,mdo-mir-25,cfa-mir-25,efu-mir-25,rno-mir-25,chi-mir-25,cgr-mir-25,	hsa-mir-25	ggccagtgttgagAGGCGGAGACTTGGGCAATTGctggacgctgccctgggCATTGCACTTGTCTCGGTCTGAcagtgccggcc	hsa-miR-25-5p	AGGCGGAGACTTGGGCAATTG	5'	Diff	gp1a	.(((.((((.((.((((...((((.(((((..(((((((.(((((.......))..)))))))).)).))))).)))))))).))))))))).......	91	62.6	-41.3	127	143	115	498	705	137	116	130	162	165.915	185.862	184.548	215.94	236.281	162.005	162.783	161.362	185.067	middle
41	70	hsa-miR-25-3p	CATTGCACTTGTCTCGGTCTGA	22	chr7	-	100093552	100093650	cgggactggccagtgttgagAGGCGGAGACTTGGGCAATTGCTggacgctgccctgggCATTGCACTTGTCTCGGTCTGAcagtgccggcccaacactg	28	hsa-mir-25,ptr-mir-25,ppy-mir-25,ggo-mir-25,ppa-mir-25,mml-mir-25,mne-mir-25,lla-mir-25,mmu-mir-25,eca-mir-25,aja-mir-25,cja-mir-25,nle-mir-25,oga-mir-25,dma-mir-25,cpo-mir-25,pal-mir-25,dno-mir-25,ocu-mir-25,tch-mir-25,bta-mir-25,oar-mir-25,mdo-mir-25,cfa-mir-25,efu-mir-25,rno-mir-25,chi-mir-25,cgr-mir-25,	hsa-mir-25	ggccagtgttgagAGGCGGAGACTTGGGCAATTGctggacgctgccctgggCATTGCACTTGTCTCGGTCTGAcagtgccggcc	hsa-miR-25-3p	CATTGCACTTGTCTCGGTCTGA	3'	Yes	gp1a	.(((.((((.((.((((...((((.(((((..(((((((.(((((.......))..)))))))).)).))))).)))))))).))))))))).......	91	62.6	-41.3	32753	37149	30489	109482	126641	47071	46141	49443	45983	42789.2	48283.9	48927.7	47472.9	42443.8	55662.3	64749.9	61370.9	52530.5	high
42	71	hsa-miR-26b-5p_R+1	TTCAAGTAATTCAGGATAGGTT	22	chr2	+	218402629	218402749	ccctcgccccaccctgcccgggacccagTTCAAGTAATTCAGGATAGGTTgtgtgctgtccagCCTGTTCTCCATTACTTGGCTCggggaccggtgccctgcagccttggggtgagggggc	24	hsa-mir-26b,ppy-mir-26b,mml-mir-26b,ptr-mir-26b,ggo-mir-26b,ppa-mir-26b,mmr-mir-26b,dma-mir-26b,cfa-mir-26b,tch-mir-26b,cja-mir-26b,oga-mir-26b,mmu-mir-26b,bta-mir-26b,oar-mir-26b,efu-mir-26b,rno-mir-26b,ssc-mir-26b,cpo-mir-26b,ocu-mir-26b,pal-mir-26b,dno-mir-26b,chi-mir-26b,cgr-mir-26b,	hsa-mir-26b	ccgggacccagTTCAAGTAATTCAGGATAGGTtgtgtgctgtccagCCTGTTCTCCATTACTTGGCTcggggaccgg	hsa-miR-26b-5p	TTCAAGTAATTCAGGATAGGT	5'	Diff	gp1a	(((((((((((..((((((((..((((((.((((((((..(((((((((((.........)))))))))))..))))))))))).)))..))))......))))...)))))))))))...	118	63.6	-67.6	13485.7	14396.7	12394	29686.7	30478.3	13606	16547.7	15413.7	14280.7	17617.9	18711.9	19889.5	12872.5	10214.8	16089.4	23221.4	19132.1	16314.1	high
42	72	hsa-miR-26b-3p_R+1	CCTGTTCTCCATTACTTGGCTC	22	chr2	+	218402629	218402749	ccctcgccccaccctgcccgggacccagTTCAAGTAATTCAGGATAGGTTgtgtgctgtccagCCTGTTCTCCATTACTTGGCTCggggaccggtgccctgcagccttggggtgagggggc	24	hsa-mir-26b,ppy-mir-26b,mml-mir-26b,ptr-mir-26b,ggo-mir-26b,ppa-mir-26b,mmr-mir-26b,dma-mir-26b,cfa-mir-26b,tch-mir-26b,cja-mir-26b,oga-mir-26b,mmu-mir-26b,bta-mir-26b,oar-mir-26b,efu-mir-26b,rno-mir-26b,ssc-mir-26b,cpo-mir-26b,ocu-mir-26b,pal-mir-26b,dno-mir-26b,chi-mir-26b,cgr-mir-26b,	hsa-mir-26b	ccgggacccagTTCAAGTAATTCAGGATAGGTtgtgtgctgtccagCCTGTTCTCCATTACTTGGCTcggggaccgg	hsa-miR-26b-3p	CCTGTTCTCCATTACTTGGCT	3'	Diff	gp1a	(((((((((((..((((((((..((((((.((((((((..(((((((((((.........)))))))))))..))))))))))).)))..))))......))))...)))))))))))...	118	63.6	-67.6	17	16	6	57	76	37	16	17	26	22.2091	20.7958	9.62859	24.716	25.4714	43.7532	22.4529	21.1012	29.7022	middle
43	73	hsa-miR-26a-5p	TTCAAGTAATCCAGGATAGGCT	22	chr3	+	37969359	37969530	gccacaggagccaagagcaggaggaccaaggccctggcgaaggccgtggcctcgTTCAAGTAATCCAGGATAGGCTgtgcaggtcccaatgggCCTATTCTTGGTTACTTGCACGgggacgcgggcctggacgccggcatccgggctcaggacccccctctctgccagaggc	26	hsa-mir-26a-1,ptr-mir-26a-1,ppy-mir-26a,ggo-mir-26a,ppa-mir-26a,mml-mir-26a-1,lla-mir-26a,cja-mir-26a-1,nle-mir-26a-1,oga-mir-26a-1,mmr-mir-26a-1,dma-mir-26a-1,sbo-mir-26a-1,cfa-mir-26a-1,pal-mir-26a-1,mne-mir-26a,mmu-mir-26a-1,bta-mir-26a-1,chi-mir-26a,eca-mir-26a-2,efu-mir-26a,rno-mir-26a,cpo-mir-26a-1,dno-mir-26a-1,cgr-mir-26a-1,tch-mir-26a-2,	hsa-mir-26a-1	gtggcctcgTTCAAGTAATCCAGGATAGGCTgtgcaggtcccaatgggCCTATTCTTGGTTACTTGCACGgggacgc	hsa-miR-26a-5p	TTCAAGTAATCCAGGATAGGCT	5'	Yes	gp1a	.........(((....((((((((.((..((((((((((.((((((((.((((((.(((((((((.((((((((((...((........)))))))))))).))))))))).)))))).))))).)))...)))))......)))))..)).....)))).))))....)))	163	65.1	-79.5	46276.2	45087.7	43271	81827.2	96905.3	40663	43724.7	40914.7	41483.2	60456.1	58602.1	69439.8	35481.4	32477.9	48084.8	61359	50785.1	47390	high
43	74	hsa-miR-26a-1-3p	CCTATTCTTGGTTACTTGCACG	22	chr3	+	37969359	37969530	gccacaggagccaagagcaggaggaccaaggccctggcgaaggccgtggcctcgTTCAAGTAATCCAGGATAGGCTgtgcaggtcccaatgggCCTATTCTTGGTTACTTGCACGgggacgcgggcctggacgccggcatccgggctcaggacccccctctctgccagaggc	26	hsa-mir-26a-1,ptr-mir-26a-1,ppy-mir-26a,ggo-mir-26a,ppa-mir-26a,mml-mir-26a-1,lla-mir-26a,cja-mir-26a-1,nle-mir-26a-1,oga-mir-26a-1,mmr-mir-26a-1,dma-mir-26a-1,sbo-mir-26a-1,cfa-mir-26a-1,pal-mir-26a-1,mne-mir-26a,mmu-mir-26a-1,bta-mir-26a-1,chi-mir-26a,eca-mir-26a-2,efu-mir-26a,rno-mir-26a,cpo-mir-26a-1,dno-mir-26a-1,cgr-mir-26a-1,tch-mir-26a-2,	hsa-mir-26a-1	gtggcctcgTTCAAGTAATCCAGGATAGGCTgtgcaggtcccaatgggCCTATTCTTGGTTACTTGCACGgggacgc	hsa-miR-26a-1-3p	CCTATTCTTGGTTACTTGCACG	3'	Yes	gp1a	.........(((....((((((((.((..((((((((((.((((((((.((((((.(((((((((.((((((((((...((........)))))))))))).))))))))).)))))).))))).)))...)))))......)))))..)).....)))).))))....)))	163	65.1	-79.5	21	31	25	46	45	12	23	20	19	27.4348	40.2918	40.1191	19.9462	15.0818	14.1902	32.276	24.8249	21.7054	middle
44	75	hsa-miR-26a-5p	TTCAAGTAATCCAGGATAGGCT	22	chr12	-	57824609	57824692	ggctgtggctggaTTCAAGTAATCCAGGATAGGCTgtttccatctgtgaggCCTATTCTTGATTACTTGTTTCtggaggcagct	23	hsa-mir-26a-2,ppy-mir-26a-2,mml-mir-26a-2,cja-mir-26a-2,bta-mir-26a-2,eca-mir-26a,ssc-mir-26a,ptr-mir-26a-2,nle-mir-26a-2,oga-mir-26a-2,dma-mir-26a-2,sbo-mir-26a-2,cpo-mir-26a-2,pal-mir-26a-2,mmr-mir-26a-2,mmu-mir-26a-2,cfa-mir-26a-2,efu-mir-26c,dno-mir-26a-2,ocu-mir-26a,cgr-mir-26a-2,tch-mir-26a-1,oar-mir-26a,	hsa-mir-26a-2	ggctgtggctggaTTCAAGTAATCCAGGATAGGCTgtttccatctgtgaggCCTATTCTTGATTACTTGTTTCtggaggcagct	hsa-miR-26a-5p	TTCAAGTAATCCAGGATAGGCT	5'	Yes	gp1a	((((((..(..((..(((((((((.((((((((((..............)))))))))).)))))))))..))..)..))))))	84	47.6	-42.2	46276.2	45087.7	43271	81827.2	96905.3	40663	43724.7	40914.7	41483.2	60456.1	58602.1	69439.8	35481.4	32477.9	48084.8	61359	50785.1	47390	high
44	76	hsa-miR-26a-2-3p	CCTATTCTTGATTACTTGTTTC	22	chr12	-	57824609	57824692	ggctgtggctggaTTCAAGTAATCCAGGATAGGCTgtttccatctgtgaggCCTATTCTTGATTACTTGTTTCtggaggcagct	23	hsa-mir-26a-2,ppy-mir-26a-2,mml-mir-26a-2,cja-mir-26a-2,bta-mir-26a-2,eca-mir-26a,ssc-mir-26a,ptr-mir-26a-2,nle-mir-26a-2,oga-mir-26a-2,dma-mir-26a-2,sbo-mir-26a-2,cpo-mir-26a-2,pal-mir-26a-2,mmr-mir-26a-2,mmu-mir-26a-2,cfa-mir-26a-2,efu-mir-26c,dno-mir-26a-2,ocu-mir-26a,cgr-mir-26a-2,tch-mir-26a-1,oar-mir-26a,	hsa-mir-26a-2	ggctgtggctggaTTCAAGTAATCCAGGATAGGCTgtttccatctgtgaggCCTATTCTTGATTACTTGTTTCtggaggcagct	hsa-miR-26a-2-3p	CCTATTCTTGATTACTTGTTTC	3'	Yes	gp1a	((((((..(..((..(((((((((.((((((((((..............)))))))))).)))))))))..))..)..))))))	84	47.6	-42.2	0	0	0	8	8	0	0	0	0	0	0	0	3.46891	2.6812	0	0	0	0	low
45	77	hsa-miR-27a-5p	AGGGCTTAGCTGCTTGTGAGCA	22	chr19	-	13836406	13836568	gatgctgcccggggacggggtggcagagaggccccgaagcctgtgcctggcctgaggagcAGGGCTTAGCTGCTTGTGAGCAgggtccacaccaagtcgtgTTCACAGTGGCTAAGTTCCGccccccaggccctcacctcctctggccttgccgcctgtcccc	27	hsa-mir-27a,ptr-mir-27a,ggo-mir-27a,ppa-mir-27a,mml-mir-27a,ppy-mir-27a,cja-mir-27a,oga-mir-27a,mne-mir-27a,age-mir-27a,sla-mir-27a,sbo-mir-27a,lca-mir-27a,mmu-mir-27a,bta-mir-27a,eca-mir-27a,cfa-mir-27a,efu-mir-27a,rno-mir-27a,ssc-mir-27a,cpo-mir-27a,pal-mir-27a,dno-mir-27a,chi-mir-27a,cgr-mir-27a,tch-mir-27a,oar-mir-27a,	hsa-mir-27a	ctgaggagcAGGGCTTAGCTGCTTGTGAGCAgggtccacaccaagtcgtgTTCACAGTGGCTAAGTTCCGCcccccag	hsa-miR-27a-5p	AGGGCTTAGCTGCTTGTGAGCA	5'	Yes	gp1a	..........(((((((((.(((((...(((((..((.....(((...((((((.((.((.(..((((((..((.(((((((.((...........)).)))))))))..))))))..).)).)).))))))..)))....)).)))))))))))))))))))	153	67.5	-86.4	243	190	227	135	195	50	28	45	69	317.46	246.95	364.282	58.5379	65.3544	59.1259	39.2925	55.856	78.8249	middle
45	78	hsa-miR-27a-3p_R-1	TTCACAGTGGCTAAGTTCCG	20	chr19	-	13836406	13836568	gatgctgcccggggacggggtggcagagaggccccgaagcctgtgcctggcctgaggagcAGGGCTTAGCTGCTTGTGAGCAgggtccacaccaagtcgtgTTCACAGTGGCTAAGTTCCGccccccaggccctcacctcctctggccttgccgcctgtcccc	27	hsa-mir-27a,ptr-mir-27a,ggo-mir-27a,ppa-mir-27a,mml-mir-27a,ppy-mir-27a,cja-mir-27a,oga-mir-27a,mne-mir-27a,age-mir-27a,sla-mir-27a,sbo-mir-27a,lca-mir-27a,mmu-mir-27a,bta-mir-27a,eca-mir-27a,cfa-mir-27a,efu-mir-27a,rno-mir-27a,ssc-mir-27a,cpo-mir-27a,pal-mir-27a,dno-mir-27a,chi-mir-27a,cgr-mir-27a,tch-mir-27a,oar-mir-27a,	hsa-mir-27a	ctgaggagcAGGGCTTAGCTGCTTGTGAGCAgggtccacaccaagtcgtgTTCACAGTGGCTAAGTTCCGCcccccag	hsa-miR-27a-3p	TTCACAGTGGCTAAGTTCCGC	3'	Diff	gp1a	..........(((((((((.(((((...(((((..((.....(((...((((((.((.((.(..((((((..((.(((((((.((...........)).)))))))))..))))))..).)).)).))))))..)))....)).)))))))))))))))))))	153	67.5	-86.4	15493.2	15460	15259.5	12730.3	24621.8	6121.17	7855.17	7961.17	9411	20240.6	20093.9	24487.9	5520.05	8252.02	7238.39	11023.2	9881.75	10751	high
46	79	hsa-miR-27b-5p	AGAGCTTAGCTGATTGGTGAAC	22	chr9	+	95085415	95085581	tcaccgtccctttatttatgcccagcgatgacctctctaacaaggtgcAGAGCTTAGCTGATTGGTGAACagtgattggtttccgctttgTTCACAGTGGCTAAGTTCTGCacctgaagagaaggtgagatggggacagttaagttggagccgctggggcagaggcc	27	hsa-mir-27b,ppy-mir-27b,mml-mir-27b,rno-mir-27b,ptr-mir-27b,ggo-mir-27b,ppa-mir-27b,mmr-mir-27b,sbo-mir-27b,cpo-mir-27b,tch-mir-27b,cja-mir-27b,nle-mir-27b,oga-mir-27b,dma-mir-27b,mmu-mir-27b,bta-mir-27b,eca-mir-27b,mdo-mir-27b,cfa-mir-27b,pal-mir-27b,efu-mir-27b,ssc-mir-27b,dno-mir-27b,ocu-mir-27b,chi-mir-27b,cgr-mir-27b,	hsa-mir-27b	acctctctaacaaggtgcAGAGCTTAGCTGATTGGTGAACagtgattggtttccgctttgTTCACAGTGGCTAAGTTCTGCacctgaagagaaggtg	hsa-miR-27b-5p	AGAGCTTAGCTGATTGGTGAAC	5'	Yes	gp1a	........((((......(((((((((...((((((((....(((((((((((((((((.((((.(((((((....(((...)))..))))))))))))))))))))))))))))..))))).)))....((....)).............))))))).))))))..	96	51.5	-69.6	546	545	384	1487	1624	667	492	531	609	713.305	708.357	616.23	644.784	544.284	788.74	690.426	659.101	695.716	middle
46	80	hsa-miR-27b-3p	TTCACAGTGGCTAAGTTCTGC	21	chr9	+	95085415	95085581	tcaccgtccctttatttatgcccagcgatgacctctctaacaaggtgcAGAGCTTAGCTGATTGGTGAACagtgattggtttccgctttgTTCACAGTGGCTAAGTTCTGCacctgaagagaaggtgagatggggacagttaagttggagccgctggggcagaggcc	27	hsa-mir-27b,ppy-mir-27b,mml-mir-27b,rno-mir-27b,ptr-mir-27b,ggo-mir-27b,ppa-mir-27b,mmr-mir-27b,sbo-mir-27b,cpo-mir-27b,tch-mir-27b,cja-mir-27b,nle-mir-27b,oga-mir-27b,dma-mir-27b,mmu-mir-27b,bta-mir-27b,eca-mir-27b,mdo-mir-27b,cfa-mir-27b,pal-mir-27b,efu-mir-27b,ssc-mir-27b,dno-mir-27b,ocu-mir-27b,chi-mir-27b,cgr-mir-27b,	hsa-mir-27b	acctctctaacaaggtgcAGAGCTTAGCTGATTGGTGAACagtgattggtttccgctttgTTCACAGTGGCTAAGTTCTGCacctgaagagaaggtg	hsa-miR-27b-3p	TTCACAGTGGCTAAGTTCTGC	3'	Yes	gp1a	........((((......(((((((((...((((((((....(((((((((((((((((.((((.(((((((....(((...)))..))))))))))))))))))))))))))))..))))).)))....((....)).............))))))).))))))..	96	51.5	-69.6	60646.7	63470.5	59058	98139.3	151761	54511.7	55684.7	48549.2	56693.5	79230	82495	94774.2	42554.6	50862.9	64461.1	78142.5	60261.4	64766.1	high
47	81	hsa-miR-28-5p_R-1	AAGGAGCTCACAGTCTATTGA	21	chr3	+	188688781	188688866	ggtccttgccctcAAGGAGCTCACAGTCTATTGAgttacctttctgactttccCACTAGATTGTGAGCTCCTGGAgggcaggcact	25	hsa-mir-28,ptr-mir-28,ggo-mir-28,ppa-mir-28,ppy-mir-28,mml-mir-28,nle-mir-28,mmr-mir-28,cfa-mir-28,mne-mir-28,dma-mir-28,age-mir-28,lla-mir-28,eca-mir-28,sbo-mir-28,sla-mir-28,mmu-mir-28a,bta-mir-28,chi-mir-28,efu-mir-28,rno-mir-28,ssc-mir-28,pal-mir-28,dno-mir-28,cgr-mir-28,	hsa-mir-28	ggtccttgccctcAAGGAGCTCACAGTCTATTGAGttacctttctgactttccCACTAGATTGTGAGCTCCTGGAgggcaggcact	hsa-miR-28-5p	AAGGAGCTCACAGTCTATTGAG	5'	Diff	gp1a	(((.(((((((((.((((((((((((((((.(((((((......)))))....)).)))))))))))))))).))))))))).)))	86	52.3	-50.6	2012.67	2170	1761.17	4042.33	5062.83	1667.5	1558.67	1460	1741.5	2629.39	2820.43	2826.26	1752.81	1696.81	1971.85	2187.28	1812.22	1989.47	middle
47	82	hsa-miR-28-3p	CACTAGATTGTGAGCTCCTGGA	22	chr3	+	188688781	188688866	ggtccttgccctcAAGGAGCTCACAGTCTATTGAgttacctttctgactttccCACTAGATTGTGAGCTCCTGGAgggcaggcact	25	hsa-mir-28,ptr-mir-28,ggo-mir-28,ppa-mir-28,ppy-mir-28,mml-mir-28,nle-mir-28,mmr-mir-28,cfa-mir-28,mne-mir-28,dma-mir-28,age-mir-28,lla-mir-28,eca-mir-28,sbo-mir-28,sla-mir-28,mmu-mir-28a,bta-mir-28,chi-mir-28,efu-mir-28,rno-mir-28,ssc-mir-28,pal-mir-28,dno-mir-28,cgr-mir-28,	hsa-mir-28	ggtccttgccctcAAGGAGCTCACAGTCTATTGAGttacctttctgactttccCACTAGATTGTGAGCTCCTGGAgggcaggcact	hsa-miR-28-3p	CACTAGATTGTGAGCTCCTGGA	3'	Yes	gp1a	(((.(((((((((.((((((((((((((((.(((((((......)))))....)).)))))))))))))))).))))))))).)))	86	52.3	-50.6	7724	8354	6687	26437	32488	10114	7241	8039	8751	10090.8	10858	10731.1	11463.4	10888.4	11960	10161.3	9978.36	9997.06	high
48	83	hsa-miR-29a-5p_R+1	ACTGATTTCTTTTGGTGTTCAGA	23	chr7	-	130876735	130876822	accccttagaggatgACTGATTTCTTTTGGTGTTCAGAgtcaatataattttcTAGCACCATCTGAAATCGGTTataatgattgggga	32	hsa-mir-29a,ptr-mir-29a,ppy-mir-29a,ggo-mir-29a,ppa-mir-29a,mml-mir-29a,mne-mir-29a,age-mir-29a,lla-mir-29a,sla-mir-29a,bta-mir-29a,oar-mir-29a,cja-mir-29a,nle-mir-29a,oga-mir-29a,mmr-mir-29a,dma-mir-29a,cfa-mir-29a,cpo-mir-29a,dno-mir-29a,sbo-mir-29a,mmu-mir-29a,rno-mir-29a,eca-mir-29a,mdo-mir-29a-1,efu-mir-29a,ssc-mir-29a,pal-mir-29a,ocu-mir-29a,chi-mir-29a,cgr-mir-29a,tch-mir-29a,	hsa-mir-29a	atgACTGATTTCTTTTGGTGTTCAGagtcaatataattttcTAGCACCATCTGAAATCGGTTAt	hsa-miR-29a-5p	ACTGATTTCTTTTGGTGTTCAG	5'	Diff	gp1a	.((((.......((((((((((((...(((((((.((((...........)))))))))))...)))))))))))).......)))).	64	37.5	-34.6	14	18	16	71	39	14	17	10	14	18.2899	23.3953	25.6762	30.7866	13.0709	16.5553	23.8562	12.4124	15.9935	middle
48	84	hsa-miR-29a-3p_R-1	TAGCACCATCTGAAATCGGTT	21	chr7	-	130876735	130876822	accccttagaggatgACTGATTTCTTTTGGTGTTCAGAgtcaatataattttcTAGCACCATCTGAAATCGGTTataatgattgggga	32	hsa-mir-29a,ptr-mir-29a,ppy-mir-29a,ggo-mir-29a,ppa-mir-29a,mml-mir-29a,mne-mir-29a,age-mir-29a,lla-mir-29a,sla-mir-29a,bta-mir-29a,oar-mir-29a,cja-mir-29a,nle-mir-29a,oga-mir-29a,mmr-mir-29a,dma-mir-29a,cfa-mir-29a,cpo-mir-29a,dno-mir-29a,sbo-mir-29a,mmu-mir-29a,rno-mir-29a,eca-mir-29a,mdo-mir-29a-1,efu-mir-29a,ssc-mir-29a,pal-mir-29a,ocu-mir-29a,chi-mir-29a,cgr-mir-29a,tch-mir-29a,	hsa-mir-29a	atgACTGATTTCTTTTGGTGTTCAGagtcaatataattttcTAGCACCATCTGAAATCGGTTAt	hsa-miR-29a-3p	TAGCACCATCTGAAATCGGTTA	3'	Diff	gp1a	.((((.......((((((((((((...(((((((.((((...........)))))))))))...)))))))))))).......)))).	64	37.5	-34.6	34429.5	35317.5	29873.5	60312	72325.5	22504.5	21759	23178	27240	44979.4	45903.5	47940	26152.1	24239.9	26612	30534.5	28769.6	31118.7	high
49	85	hsa-miR-29b-1-5p	GCTGGTTTCATATGGTGGTTTAGA	24	chr7	-	130877457	130877543	gcttcttcaggaaGCTGGTTTCATATGGTGGTTTAGAtttaaatagtgattgtcTAGCACCATTTGAAATCAGTGTTcttgggggag	26	hsa-mir-29b-1,ptr-mir-29b-1,ppy-mir-29b-1,ggo-mir-29b-1,ppa-mir-29b-1,mml-mir-29b-1,age-mir-29b,lla-mir-29b,bta-mir-29b-1,eca-mir-29b,cja-mir-29b-2,nle-mir-29b-1,cfa-mir-29b-1,pal-mir-29b-1,oga-mir-29b-1,mmr-mir-29b-1,cpo-mir-29b-1,dno-mir-29b-1,ocu-mir-29b-1,tch-mir-29b-2,mmu-mir-29b-1,mdo-mir-29b-1,efu-mir-29b,rno-mir-29b-1,ssc-mir-29b-1,cgr-mir-29b,	hsa-mir-29b-1	cttcaggaaGCTGGTTTCATATGGTGGTTTAGAtttaaatagtgattgtcTAGCACCATTTGAAATCAGTGTTcttggggg	hsa-miR-29b-1-5p	GCTGGTTTCATATGGTGGTTTAGA	5'	Yes	gp1a	.((((..((((((((((((((((.((((((..((((((.............)))))))))))).)))))))))).))))))..))))	86	40.2	-37.8	43	30	19	112	102	25	18	9	23	56.1761	38.9921	30.4905	48.5648	34.1854	29.563	25.2595	11.1712	26.275	middle
49	86	hsa-miR-29b-3p	TAGCACCATTTGAAATCAGTGTT	23	chr7	-	130877457	130877543	gcttcttcaggaaGCTGGTTTCATATGGTGGTTTAGAtttaaatagtgattgtcTAGCACCATTTGAAATCAGTGTTcttgggggag	26	hsa-mir-29b-1,ptr-mir-29b-1,ppy-mir-29b-1,ggo-mir-29b-1,ppa-mir-29b-1,mml-mir-29b-1,age-mir-29b,lla-mir-29b,bta-mir-29b-1,eca-mir-29b,cja-mir-29b-2,nle-mir-29b-1,cfa-mir-29b-1,pal-mir-29b-1,oga-mir-29b-1,mmr-mir-29b-1,cpo-mir-29b-1,dno-mir-29b-1,ocu-mir-29b-1,tch-mir-29b-2,mmu-mir-29b-1,mdo-mir-29b-1,efu-mir-29b,rno-mir-29b-1,ssc-mir-29b-1,cgr-mir-29b,	hsa-mir-29b-1	cttcaggaaGCTGGTTTCATATGGTGGTTTAGAtttaaatagtgattgtcTAGCACCATTTGAAATCAGTGTTcttggggg	hsa-miR-29b-3p	TAGCACCATTTGAAATCAGTGTT	3'	Yes	gp1a	.((((..((((((((((((((((.((((((..((((((.............)))))))))))).)))))))))).))))))..))))	86	40.2	-37.8	51	60	52	77	70	18.5	24.5	25	28.5	66.6274	77.9842	83.4478	33.3883	23.4605	21.8766	34.381	31.0311	32.5581	middle
50	87	hsa-miR-29c-5p_R-1	TGACCGATTTCTCCTGGTGTT	21	chr1	-	207801842	207801956	gggagcaccactggcccatctcttacacaggcTGACCGATTTCTCCTGGTGTTcagagtctgtttttgtcTAGCACCATTTGAAATCGGTTAtgatgtagggggaaaagcagcag	28	hsa-mir-29c,ppy-mir-29c,mml-mir-29c,mmu-mir-29c,bta-mir-29c,eca-mir-29c,rno-mir-29c-2,rno-mir-29c-1,ssc-mir-29c,aja-mir-29c,ptr-mir-29c,ggo-mir-29c,cja-mir-29c,nle-mir-29c,cfa-mir-29c-1,cfa-mir-29c-2,cpo-mir-29c,ocu-mir-29c,mmr-mir-29c,dno-mir-29c,bta-mir-29d,eca-mir-29c-2,mdo-mir-29a-2,efu-mir-29c,pal-mir-29c,chi-mir-29c,cgr-mir-29c,tch-mir-29c,	hsa-mir-29c	atctcttacacaggcTGACCGATTTCTCCTGGTGTTCagagtctgtttttgtcTAGCACCATTTGAAATCGGTTAtgatgtaggggga	hsa-miR-29c-5p	TGACCGATTTCTCCTGGTGTTC	5'	Diff	gp1a	(((..((....)).))).(((((((((((...(((((((((((...((((((((((((.....)))))...)))))))...))))))))))))).)))))))))...........	86	49.6	-39.3	25	32	18	85	68	37	15	24	34	32.6605	41.5916	28.8858	36.8572	22.7902	43.7532	21.0496	29.7899	38.8413	middle
50	88	hsa-miR-29c-3p	TAGCACCATTTGAAATCGGTTA	22	chr1	-	207801842	207801956	gggagcaccactggcccatctcttacacaggcTGACCGATTTCTCCTGGTGTTcagagtctgtttttgtcTAGCACCATTTGAAATCGGTTAtgatgtagggggaaaagcagcag	28	hsa-mir-29c,ppy-mir-29c,mml-mir-29c,mmu-mir-29c,bta-mir-29c,eca-mir-29c,rno-mir-29c-2,rno-mir-29c-1,ssc-mir-29c,aja-mir-29c,ptr-mir-29c,ggo-mir-29c,cja-mir-29c,nle-mir-29c,cfa-mir-29c-1,cfa-mir-29c-2,cpo-mir-29c,ocu-mir-29c,mmr-mir-29c,dno-mir-29c,bta-mir-29d,eca-mir-29c-2,mdo-mir-29a-2,efu-mir-29c,pal-mir-29c,chi-mir-29c,cgr-mir-29c,tch-mir-29c,	hsa-mir-29c	atctcttacacaggcTGACCGATTTCTCCTGGTGTTCagagtctgtttttgtcTAGCACCATTTGAAATCGGTTAtgatgtaggggga	hsa-miR-29c-3p	TAGCACCATTTGAAATCGGTTA	3'	Yes	gp1a	(((..((....)).))).(((((((((((...(((((((((((...((((((((((((.....)))))...)))))))...))))))))))))).)))))))))...........	86	49.6	-39.3	54.5	65.5	59.5	79	83.5	24.5	40	36	41	71.1999	85.1328	95.4835	34.2555	27.9851	28.9717	56.1322	44.6848	46.838	middle
51	89	hsa-miR-29b-2-5p_R+1	CTGGTTTCACATGGTGGCTTAGA	23	chr1	-	207802438	207802527	tcttcttctggaagCTGGTTTCACATGGTGGCTTAGAtttttccatctttgtatcTAGCACCATTTGAAATCAGTGTTttaggagtaaga	31	hsa-mir-29b-2,ptr-mir-29b-2,ppy-mir-29b-2,ggo-mir-29b-2,ppa-mir-29b-2,mml-mir-29b-2,mne-mir-29b,sla-mir-29b,mmu-mir-29b-2,bta-mir-29b-2,eca-mir-29b-2,rno-mir-29b-3,rno-mir-29b-2,oar-mir-29b-1,oar-mir-29b-2,aja-mir-29b,cja-mir-29b-1,nle-mir-29b-2,oga-mir-29b-2,mmr-mir-29b-2,cfa-mir-29b-2,bta-mir-29e,mdo-mir-29b-2,ssc-mir-29b-2,chi-mir-29b,cpo-mir-29b-2,pal-mir-29b-2,dno-mir-29b-2,ocu-mir-29b-2,tch…	hsa-mir-29b-2	cttctggaagCTGGTTTCACATGGTGGCTTAGatttttccatctttgtatcTAGCACCATTTGAAATCAGTGTTttaggag	hsa-miR-29b-2-5p	CTGGTTTCACATGGTGGCTTAG	5'	Diff	gp1a	(((((((((..((((((((((((.((((((.((.((((..............)))))))))))).)))))))))).))..))))).))))	90	37.8	-33.5	66	71	32	255	301	63	71	70	86	86.2237	92.2813	51.3525	110.572	100.88	74.4987	99.6346	86.8871	98.2456	middle
51	90	hsa-miR-29b-3p	TAGCACCATTTGAAATCAGTGTT	23	chr1	-	207802438	207802527	tcttcttctggaagCTGGTTTCACATGGTGGCTTAGAtttttccatctttgtatcTAGCACCATTTGAAATCAGTGTTttaggagtaaga	31	hsa-mir-29b-2,ptr-mir-29b-2,ppy-mir-29b-2,ggo-mir-29b-2,ppa-mir-29b-2,mml-mir-29b-2,mne-mir-29b,sla-mir-29b,mmu-mir-29b-2,bta-mir-29b-2,eca-mir-29b-2,rno-mir-29b-3,rno-mir-29b-2,oar-mir-29b-1,oar-mir-29b-2,aja-mir-29b,cja-mir-29b-1,nle-mir-29b-2,oga-mir-29b-2,mmr-mir-29b-2,cfa-mir-29b-2,bta-mir-29e,mdo-mir-29b-2,ssc-mir-29b-2,chi-mir-29b,cpo-mir-29b-2,pal-mir-29b-2,dno-mir-29b-2,ocu-mir-29b-2,tch…	hsa-mir-29b-2	cttctggaagCTGGTTTCACATGGTGGCTTAGatttttccatctttgtatcTAGCACCATTTGAAATCAGTGTTttaggag	hsa-miR-29b-3p	TAGCACCATTTGAAATCAGTGTT	3'	Yes	gp1a	(((((((((..((((((((((((.((((((.((.((((..............)))))))))))).)))))))))).))..))))).))))	90	37.8	-33.5	51	60	52	77	70	18.5	24.5	25	28.5	66.6274	77.9842	83.4478	33.3883	23.4605	21.8766	34.381	31.0311	32.5581	middle
52	91	hsa-miR-30b-5p	TGTAAACATCCTACACTCAGCT	22	chr8	-	134800520	134800607	accaagtttcagttcaTGTAAACATCCTACACTCAGCTgtaatacatggattggCTGGGAGGTGGATGTTTACTTCagctgacttgga	26	hsa-mir-30b,ptr-mir-30b,ppy-mir-30b,ppa-mir-30b,mml-mir-30b,mne-mir-30b,ggo-mir-30b,cja-mir-30b,nle-mir-30b,oga-mir-30b,age-mir-30b,lla-mir-30b,mmu-mir-30b,bta-mir-30b,eca-mir-30b,cfa-mir-30b,rno-mir-30b,ssc-mir-30b,cpo-mir-30b,pal-mir-30b,dno-mir-30b,ocu-mir-30b,chi-mir-30b,cgr-mir-30b,tch-mir-30b,oar-mir-30b,	hsa-mir-30b	accaagtttcagttcaTGTAAACATCCTACACTCAGCTgtaatacatggattggCTGGGAGGTGGATGTTTACTTCagctgacttgga	hsa-miR-30b-5p	TGTAAACATCCTACACTCAGCT	5'	Yes	gp1a	.(((((..((((((...((((((((((.((.(((((((..............)))))))..))))))))))))...))))))))))).	86	43.2	-36.8	7688	8027.67	7822.33	10147	10051.7	3823	4449	4135	4368	10043.8	10433.9	12553	4399.88	3368.82	4520.77	6243.3	5132.55	4989.96	high
52	92	hsa-miR-30b-3p	CTGGGAGGTGGATGTTTACTTC	22	chr8	-	134800520	134800607	accaagtttcagttcaTGTAAACATCCTACACTCAGCTgtaatacatggattggCTGGGAGGTGGATGTTTACTTCagctgacttgga	26	hsa-mir-30b,ptr-mir-30b,ppy-mir-30b,ppa-mir-30b,mml-mir-30b,mne-mir-30b,ggo-mir-30b,cja-mir-30b,nle-mir-30b,oga-mir-30b,age-mir-30b,lla-mir-30b,mmu-mir-30b,bta-mir-30b,eca-mir-30b,cfa-mir-30b,rno-mir-30b,ssc-mir-30b,cpo-mir-30b,pal-mir-30b,dno-mir-30b,ocu-mir-30b,chi-mir-30b,cgr-mir-30b,tch-mir-30b,oar-mir-30b,	hsa-mir-30b	accaagtttcagttcaTGTAAACATCCTACACTCAGCTgtaatacatggattggCTGGGAGGTGGATGTTTACTTCagctgacttgga	hsa-miR-30b-3p	CTGGGAGGTGGATGTTTACTTC	3'	Yes	gp1a	.(((((..((((((...((((((((((.((.(((((((..............)))))))..))))))))))))...))))))))))).	86	43.2	-36.8	62	58	60	184	247	65	57	55	76	80.998	75.3847	96.2859	79.7849	82.7822	76.8637	79.9883	68.2684	86.8217	middle
53	93	hsa-miR-30a-5p_R+2	TGTAAACATCCTCGACTGGAAGCT	24	chr6	-	71403543	71403627	cagtgagcgacTGTAAACATCCTCGACTGGAAGCTgtgaagccacagatgggCTTTCAGTCGGATGTTTGCAGCtgcctactgcc	24	hsa-mir-30a,ptr-mir-30a,ppy-mir-30a,ggo-mir-30a,ppa-mir-30a,mml-mir-30a,cja-mir-30a,nle-mir-30a,cfa-mir-30a,tch-mir-30a,oga-mir-30a,mmr-mir-30a,dma-mir-30a,mmu-mir-30a,bta-mir-30a,oar-mir-30a,mdo-mir-30a,efu-mir-30a,rno-mir-30a,cpo-mir-30a,pal-mir-30a,dno-mir-30a,ocu-mir-30a,cgr-mir-30a,	hsa-mir-30a	gcgacTGTAAACATCCTCGACTGGAAGctgtgaagccacagatgggCTTTCAGTCGGATGTTTGCAGCtgc	hsa-miR-30a-5p	TGTAAACATCCTCGACTGGAAG	5'	Diff	gp1a	((((..((..((((((((((((..((((((((((((((....))).....)))))))))))))))))))))))..))..))))..	83	54.1	-43.4	603310	573862	563996	1.03555e+06	1195888	712746	733490	801569	563766	788176	745870	905081	449030	400803	842836	1.02931e+06	994943	644041	high
53	94	hsa-miR-30a-3p	CTTTCAGTCGGATGTTTGCAGC	22	chr6	-	71403543	71403627	cagtgagcgacTGTAAACATCCTCGACTGGAAGCTgtgaagccacagatgggCTTTCAGTCGGATGTTTGCAGCtgcctactgcc	24	hsa-mir-30a,ptr-mir-30a,ppy-mir-30a,ggo-mir-30a,ppa-mir-30a,mml-mir-30a,cja-mir-30a,nle-mir-30a,cfa-mir-30a,tch-mir-30a,oga-mir-30a,mmr-mir-30a,dma-mir-30a,mmu-mir-30a,bta-mir-30a,oar-mir-30a,mdo-mir-30a,efu-mir-30a,rno-mir-30a,cpo-mir-30a,pal-mir-30a,dno-mir-30a,ocu-mir-30a,cgr-mir-30a,	hsa-mir-30a	gcgacTGTAAACATCCTCGACTGGAAGctgtgaagccacagatgggCTTTCAGTCGGATGTTTGCAGCtgc	hsa-miR-30a-3p	CTTTCAGTCGGATGTTTGCAGC	3'	Yes	gp1a	((((..((..((((((((((((..((((((((((((((....))).....)))))))))))))))))))))))..))..))))..	83	54.1	-43.4	15996	19126	15787.5	22337.5	33653	10602	9959	11650	12291	20897.5	24858.8	25335.2	9685.85	11278.8	12537.1	13975.5	14460.5	14041.1	high
54	95	hsa-miR-30c-5p_R+1	TGTAAACATCCTACACTCTCAGCT	24	chr6	-	71376933	71377045	gagcactgagcgacagatacTGTAAACATCCTACACTCTCAGCTgtggaaagtaagaaagCTGGGAGAAGGCTGTTTACTCTttctgccttggaagtcaactaaagagaaatg	25	hsa-mir-30c-2,ptr-mir-30c-2,mne-mir-30c,lla-mir-30c,ggo-mir-30c,mml-mir-30c-2,cja-mir-30c,nle-mir-30c,cfa-mir-30c-2,oga-mir-30c,mmr-mir-30c,dma-mir-30c,pal-mir-30c,mmu-mir-30c-2,bta-mir-30f,eca-mir-30c-2,mdo-mir-30c-1,efu-mir-30b,rno-mir-30c-2,ssc-mir-30c-2,cpo-mir-30c-2,dno-mir-30c-2,ocu-mir-30c-2,cgr-mir-30c-2,tch-mir-30c,	hsa-mir-30c-2	agatacTGTAAACATCCTACACTCTCAGCtgtggaaagtaagaaagCTGGGAGAAGGCTGTTTACTCTttct	hsa-miR-30c-5p	TGTAAACATCCTACACTCTCAGC	5'	Diff	gp1a	((...(..((...((((....(((((((.(((...(((((((((..............))))))))).))).)))))))....)))).))..)...))...............	98	44.2	-32.1	81474	83082.2	82358.8	122182	123914	58363.5	72255	78169	57999.5	106439	107985	132167	52980	41529.7	69015.9	101396	97026.8	66258.1	high
54	96	hsa-miR-30c-2-3p	CTGGGAGAAGGCTGTTTACTCT	22	chr6	-	71376933	71377045	gagcactgagcgacagatacTGTAAACATCCTACACTCTCAGCTgtggaaagtaagaaagCTGGGAGAAGGCTGTTTACTCTttctgccttggaagtcaactaaagagaaatg	25	hsa-mir-30c-2,ptr-mir-30c-2,mne-mir-30c,lla-mir-30c,ggo-mir-30c,mml-mir-30c-2,cja-mir-30c,nle-mir-30c,cfa-mir-30c-2,oga-mir-30c,mmr-mir-30c,dma-mir-30c,pal-mir-30c,mmu-mir-30c-2,bta-mir-30f,eca-mir-30c-2,mdo-mir-30c-1,efu-mir-30b,rno-mir-30c-2,ssc-mir-30c-2,cpo-mir-30c-2,dno-mir-30c-2,ocu-mir-30c-2,cgr-mir-30c-2,tch-mir-30c,	hsa-mir-30c-2	agatacTGTAAACATCCTACACTCTCAGCtgtggaaagtaagaaagCTGGGAGAAGGCTGTTTACTCTttct	hsa-miR-30c-2-3p	CTGGGAGAAGGCTGTTTACTCT	3'	Yes	gp1a	((...(..((...((((....(((((((.(((...(((((((((..............))))))))).))).)))))))....)))).))..)...))...............	98	44.2	-32.1	1185	1245	992	4345	5897	1542	1144	1298	1436	1548.11	1618.17	1591.93	1884.05	1976.38	1823.44	1605.38	1611.14	1640.47	middle
55	97	hsa-miR-30c-5p_R+1	TGTAAACATCCTACACTCTCAGCT	24	chr1	+	40757282	40757376	taaccatgctgtagtgtgTGTAAACATCCTACACTCTCAGCTgtgagctcaaggtggCTGGGAGAGGGTTGTTTACTccttctgccatggaaaac	18	hsa-mir-30c-1,ppy-mir-30c-1,mml-mir-30c-1,eca-mir-30c,ptr-mir-30c-1,mmu-mir-30c-1,rno-mir-30c-1,cgr-mir-30c-1,bta-mir-30c,chi-mir-30c,oar-mir-30c,mdo-mir-30c-2,cfa-mir-30c-1,dno-mir-30c-1,ocu-mir-30c-1,efu-mir-30c,ssc-mir-30c-1,cpo-mir-30c-1,	hsa-mir-30c-1	accatgctgtagtgtgTGTAAACATCCTACACTCTCAGCtgtgagctcaaggtggCTGGGAGAGGGTTGTTTACTCCttctgccatgga	hsa-miR-30c-5p	TGTAAACATCCTACACTCTCAGC	5'	Diff	gp1a	...(((((..((((.....(((((((.(((...((((((((..(.........)..)))))))).))).))))))).....))))))))).....	87	48.4	-34.7	81474	83082.2	82358.8	122182	123914	58363.5	72255	78169	57999.5	106439	107985	132167	52980	41529.7	69015.9	101396	97026.8	66258.1	high
55	98	hsa-miR-30c-1-3p_R-2	CTGGGAGAGGGTTGTTTACT	20	chr1	+	40757282	40757376	taaccatgctgtagtgtgTGTAAACATCCTACACTCTCAGCTgtgagctcaaggtggCTGGGAGAGGGTTGTTTACTccttctgccatggaaaac	18	hsa-mir-30c-1,ppy-mir-30c-1,mml-mir-30c-1,eca-mir-30c,ptr-mir-30c-1,mmu-mir-30c-1,rno-mir-30c-1,cgr-mir-30c-1,bta-mir-30c,chi-mir-30c,oar-mir-30c,mdo-mir-30c-2,cfa-mir-30c-1,dno-mir-30c-1,ocu-mir-30c-1,efu-mir-30c,ssc-mir-30c-1,cpo-mir-30c-1,	hsa-mir-30c-1	accatgctgtagtgtgTGTAAACATCCTACACTCTCAGCtgtgagctcaaggtggCTGGGAGAGGGTTGTTTACTCCttctgccatgga	hsa-miR-30c-1-3p	CTGGGAGAGGGTTGTTTACTCC	3'	Diff	gp1a	...(((((..((((.....(((((((.(((...((((((((..(.........)..)))))))).))).))))))).....))))))))).....	87	48.4	-34.7	26	20	20	89	135	19	12	12	17	33.9669	25.9947	32.0953	38.5916	45.2453	22.4679	16.8396	14.8949	19.4206	middle
56	99	hsa-miR-30d-5p_R+2	TGTAAACATCCCCGACTGGAAGCT	24	chr8	-	134804867	134804956	tcagaaagtctgttgtTGTAAACATCCCCGACTGGAAGCTgtaagacacagctaagCTTTCAGTCAGATGTTTGCTGCtaccggctattc	25	hsa-mir-30d,ptr-mir-30d,ppy-mir-30d,ggo-mir-30d,ppa-mir-30d,mne-mir-30d,mml-mir-30d,cja-mir-30d,nle-mir-30d,oga-mir-30d,mmu-mir-30d,rno-mir-30d,bta-mir-30d,oar-mir-30d,eca-mir-30d,mdo-mir-30e,cfa-mir-30d,efu-mir-30d,ssc-mir-30d,cpo-mir-30d,pal-mir-30d,dno-mir-30d,ocu-mir-30d,chi-mir-30d,cgr-mir-30d,	hsa-mir-30d	gttgtTGTAAACATCCCCGACTGGAAGctgtaagacacagctaagCTTTCAGTCAGATGTTTGCTGCtac	hsa-miR-30d-5p	TGTAAACATCCCCGACTGGAAG	5'	Diff	gp1a	...(((((((.((.(..(((((((((...(((((((((((..............))))))))))).)))))))))..).)).)))).)))	87	45.6	-33.4	138520	125312	119956	405028	548532	228558	201734	250529	173821	180965	162873	192500	175626	183841	270275	283095	310968	198571	high
56	100	hsa-miR-30d-3p	CTTTCAGTCAGATGTTTGCTGC	22	chr8	-	134804867	134804956	tcagaaagtctgttgtTGTAAACATCCCCGACTGGAAGCTgtaagacacagctaagCTTTCAGTCAGATGTTTGCTGCtaccggctattc	25	hsa-mir-30d,ptr-mir-30d,ppy-mir-30d,ggo-mir-30d,ppa-mir-30d,mne-mir-30d,mml-mir-30d,cja-mir-30d,nle-mir-30d,oga-mir-30d,mmu-mir-30d,rno-mir-30d,bta-mir-30d,oar-mir-30d,eca-mir-30d,mdo-mir-30e,cfa-mir-30d,efu-mir-30d,ssc-mir-30d,cpo-mir-30d,pal-mir-30d,dno-mir-30d,ocu-mir-30d,chi-mir-30d,cgr-mir-30d,	hsa-mir-30d	gttgtTGTAAACATCCCCGACTGGAAGctgtaagacacagctaagCTTTCAGTCAGATGTTTGCTGCtac	hsa-miR-30d-3p	CTTTCAGTCAGATGTTTGCTGC	3'	Yes	gp1a	...(((((((.((.(..(((((((((...(((((((((((..............))))))))))).)))))))))..).)).)))).)))	87	45.6	-33.4	81	100	59	193	228	52	50	59	52	105.82	129.974	94.6812	83.6875	76.4143	61.491	70.1652	73.2334	59.4043	middle
57	101	hsa-miR-30e-5p_R+2	TGTAAACATCCTTGACTGGAAGCT	24	chr1	+	40754351	40754463	ttctgggcagtctttgctacTGTAAACATCCTTGACTGGAAGCTgtaaggtgttcagaggagCTTTCAGTCGGATGTTTACAGCggcaggctgccacggtcgtccccagctac	25	hsa-mir-30e,ppy-mir-30e,eca-mir-30e,ptr-mir-30e,ggo-mir-30e,ppa-mir-30e,nle-mir-30e,oga-mir-30e,mmr-mir-30e,dma-mir-30e,pal-mir-30e,mml-mir-30e,cja-mir-30e,mmu-mir-30e,rno-mir-30e,bta-mir-30e,mdo-mir-30d,cfa-mir-30e,efu-mir-30e,ssc-mir-30e,cpo-mir-30e,dno-mir-30e,ocu-mir-30e,chi-mir-30e,cgr-mir-30e,	hsa-mir-30e	gggcagtctttgctacTGTAAACATCCTTGACTGGAAGctgtaaggtgttcagaggagCTTTCAGTCGGATGTTTACAGCggcaggctgcca	hsa-miR-30e-5p	TGTAAACATCCTTGACTGGAAG	5'	Diff	gp1a	..((((((((((..(((..((((((((((((..(((((((((((................)))))))))))))))))))))))..)))))))))).)))..............	97	53.1	-54	13910	13136.5	13871.5	19553	19670.5	13004.5	15494	16879	11815	18172.3	17074	22260.5	8478.45	6592.58	15378.1	21742.8	20951	13497.3	high
57	102	hsa-miR-30e-3p_1ss22CT	CTTTCAGTCGGATGTTTACAGT	22	chr1	+	40754351	40754463	ttctgggcagtctttgctacTGTAAACATCCTTGACTGGAAGCTgtaaggtgttcagaggagCTTTCAGTCGGATGTTTACAGCggcaggctgccacggtcgtccccagctac	25	hsa-mir-30e,ppy-mir-30e,eca-mir-30e,ptr-mir-30e,ggo-mir-30e,ppa-mir-30e,nle-mir-30e,oga-mir-30e,mmr-mir-30e,dma-mir-30e,pal-mir-30e,mml-mir-30e,cja-mir-30e,mmu-mir-30e,rno-mir-30e,bta-mir-30e,mdo-mir-30d,cfa-mir-30e,efu-mir-30e,ssc-mir-30e,cpo-mir-30e,dno-mir-30e,ocu-mir-30e,chi-mir-30e,cgr-mir-30e,	hsa-mir-30e	gggcagtctttgctacTGTAAACATCCTTGACTGGAAGctgtaaggtgttcagaggagCTTTCAGTCGGATGTTTACAGCggcaggctgcca	hsa-miR-30e-3p	CTTTCAGTCGGATGTTTACAGC	3'	Diff	gp1a	..((((((((((..(((..((((((((((((..(((((((((((................)))))))))))))))))))))))..)))))))))).)))..............	97	53.1	-54	725	825	773.5	820.5	1074	341	272	320	370	947.154	1072.28	1241.29	355.78	359.952	403.239	381.699	397.198	422.685	middle
58	103	hsa-miR-31-5p_R+1	AGGCAAGATGCTGGCATAGCTG	22	chr9	-	21512101	21512203	ctcctgtaacttggaactggagaggAGGCAAGATGCTGGCATAGCTGttgaactgggaaccTGCTATGCCAACATATTGCCATCtttcctgtctgacagcagc	25	hsa-mir-31,ptr-mir-31,ppy-mir-31,ggo-mir-31,ppa-mir-31,mml-mir-31,mne-mir-31,cja-mir-31,nle-mir-31,oga-mir-31,mmr-mir-31,dma-mir-31,cfa-mir-31,ocu-mir-31,mmu-mir-31,bta-mir-31,eca-mir-31,mdo-mir-31,efu-mir-31,rno-mir-31a,ssc-mir-31,cpo-mir-31,pal-mir-31,dno-mir-31,cgr-mir-31,	hsa-mir-31	ggagaggAGGCAAGATGCTGGCATAGCTgttgaactgggaaccTGCTATGCCAACATATTGCCATctttcc	hsa-miR-31-5p	AGGCAAGATGCTGGCATAGCT	5'	Diff	gp1a	...((((...(..((...((((((..(((((.(((.(((((((((.(((........)))..))))))))).))).)))))..))))))..))..)..)))).	99	50.5	-44.4	10129	9033	7863	45967	65228	13152	12021	12630	14562	13232.7	11740.5	12618.3	19931.9	21861.2	15552.5	16869.1	15676.9	16635.5	high
58	104	hsa-miR-31-3p_R+1	TGCTATGCCAACATATTGCCATC	23	chr9	-	21512101	21512203	ctcctgtaacttggaactggagaggAGGCAAGATGCTGGCATAGCTGttgaactgggaaccTGCTATGCCAACATATTGCCATCtttcctgtctgacagcagc	25	hsa-mir-31,ptr-mir-31,ppy-mir-31,ggo-mir-31,ppa-mir-31,mml-mir-31,mne-mir-31,cja-mir-31,nle-mir-31,oga-mir-31,mmr-mir-31,dma-mir-31,cfa-mir-31,ocu-mir-31,mmu-mir-31,bta-mir-31,eca-mir-31,mdo-mir-31,efu-mir-31,rno-mir-31a,ssc-mir-31,cpo-mir-31,pal-mir-31,dno-mir-31,cgr-mir-31,	hsa-mir-31	ggagaggAGGCAAGATGCTGGCATAGCTgttgaactgggaaccTGCTATGCCAACATATTGCCATctttcc	hsa-miR-31-3p	TGCTATGCCAACATATTGCCAT	3'	Diff	gp1a	...((((...(..((...((((((..(((((.(((.(((((((((.(((........)))..))))))))).))).)))))..))))))..))..)..)))).	99	50.5	-44.4	490	530	458	609	513	170	130	176	248	640.146	688.861	734.983	264.071	171.932	201.028	182.43	218.459	283.313	middle
59	105	hsa-miR-32-5p_R-1	TATTGCACATTACTAAGTTGC	21	chr9	-	109046215	109046310	gcttgctctggtggagaTATTGCACATTACTAAGTTGCatgttgtcacggcctcaatgCAATTTAGTGTGTGTGATATTttcacatgagtgcatgc	21	hsa-mir-32,ptr-mir-32,ppy-mir-32,ggo-mir-32,ppa-mir-32,mml-mir-32,mne-mir-32,sla-mir-32,mmu-mir-32,cja-mir-32,eca-mir-32,mdo-mir-32,cfa-mir-32,ocu-mir-32,tch-mir-32,rno-mir-32,ssc-mir-32,cpo-mir-32,pal-mir-32,dno-mir-32,cgr-mir-32,	hsa-mir-32	ggagaTATTGCACATTACTAAGTTGCAtgttgtcacggcctcaatgCAATTTAGTGTGTGTGATATTTtc	hsa-miR-32-5p	TATTGCACATTACTAAGTTGCA	5'	Diff	gp1a	((..((((..((((((((((..((((.((((((((((((((..((....))..).)))))))))))))))))..))))))))))..))))))....	92	42.7	-43.7	0	11	0	12	15	0	0	0	0	0	14.2971	0	5.20337	5.02726	0	0	0	0	middle
59	106	hsa-miR-32-3p_R-1	CAATTTAGTGTGTGTGATATT	21	chr9	-	109046215	109046310	gcttgctctggtggagaTATTGCACATTACTAAGTTGCatgttgtcacggcctcaatgCAATTTAGTGTGTGTGATATTttcacatgagtgcatgc	21	hsa-mir-32,ptr-mir-32,ppy-mir-32,ggo-mir-32,ppa-mir-32,mml-mir-32,mne-mir-32,sla-mir-32,mmu-mir-32,cja-mir-32,eca-mir-32,mdo-mir-32,cfa-mir-32,ocu-mir-32,tch-mir-32,rno-mir-32,ssc-mir-32,cpo-mir-32,pal-mir-32,dno-mir-32,cgr-mir-32,	hsa-mir-32	ggagaTATTGCACATTACTAAGTTGCAtgttgtcacggcctcaatgCAATTTAGTGTGTGTGATATTTtc	hsa-miR-32-3p	CAATTTAGTGTGTGTGATATTT	3'	Diff	gp1a	((..((((..((((((((((..((((.((((((((((((((..((....))..).)))))))))))))))))..))))))))))..))))))....	92	42.7	-43.7	12	11	20	17	30	5	13	14	11	15.677	14.2971	32.0953	7.37144	10.0545	5.91259	18.243	17.3774	12.5663	middle
60	107	hsa-miR-33a-5p_R-1	GTGCATTGTAGTTGCATTGC	20	chr22	+	41900932	41901024	cctggcgggcagctgtgGTGCATTGTAGTTGCATTGCaTGTTCTGGTGGTACCCATGcaatgtttccacagtgcatcacagaggcctgcctgg	21	hsa-mir-33a,ptr-mir-33a,ggo-mir-33,ppa-mir-33,ppy-mir-33a,mml-mir-33a,mne-mir-33,cja-mir-33,mmu-mir-33,bta-mir-33a,eca-mir-33a,cfa-mir-33a,efu-mir-33,rno-mir-33,cpo-mir-33a,pal-mir-33a,dno-mir-33a,ocu-mir-33a,chi-mir-33a,cgr-mir-33,tch-mir-33a,	hsa-mir-33a	ctgtgGTGCATTGTAGTTGCATTGCAtgttctggtggtacccatgCAATGTTTCCACAGTGCATCACag	hsa-miR-33a-5p	GTGCATTGTAGTTGCATTGCA	5'	Diff	gp1a	((.(((((((..((((((((((((((....((((((((((....((.....))))))))))))....))))))))))))))..))))))).))	93	55.9	-56.2	0	0	0	10	11	6	6	0	0	0	0	0	4.33614	3.68666	7.09511	8.41982	0	0	low
60	108	hsa-mir-33a-p3	TGTTCTGGTGGTACCCATG	19	chr22	+	41900932	41901024	cctggcgggcagctgtgGTGCATTGTAGTTGCATTGCaTGTTCTGGTGGTACCCATGcaatgtttccacagtgcatcacagaggcctgcctgg	21	hsa-mir-33a,ptr-mir-33a,ggo-mir-33,ppa-mir-33,ppy-mir-33a,mml-mir-33a,mne-mir-33,cja-mir-33,mmu-mir-33,bta-mir-33a,eca-mir-33a,cfa-mir-33a,efu-mir-33,rno-mir-33,cpo-mir-33a,pal-mir-33a,dno-mir-33a,ocu-mir-33a,chi-mir-33a,cgr-mir-33,tch-mir-33a,	hsa-mir-33a	ctgtgGTGCATTGTAGTTGCATTGCAtgttctggtggtacccatgCAATGTTTCCACAGTGCATCACag	hsa-mir-33a-p3	tgttctggtggtacccatg	3'	New	gp1a	((.(((((((..((((((((((((((....((((((((((....((.....))))))))))))....))))))))))))))..))))))).))	93	55.9	-56.2	40	43	39	48	70	29	27	21	23	52.2568	55.8887	62.5859	20.8135	23.4605	34.293	37.8892	26.0661	26.275	middle
61	109	hsa-miR-33b-3p_R-1	CAGTGCCTCGGCAGTGCAGCC	21	chr17	-	17813836	17813931	gcgggcggccccgcggtgcattgctgttgcattgcacgtgtgtgaggcgggtgCAGTGCCTCGGCAGTGCAGCCcggagccggcccctggcaccac	10	hsa-mir-33b,ptr-mir-33b,ppy-mir-33b,mml-mir-33b,bta-mir-33b,chi-mir-33b,cfa-mir-33b,ssc-mir-33b,cpo-mir-33b,pal-mir-33b,	hsa-mir-33b	gcgggcggccccgcgGTGCATTGCTGTTGCATTGCacgtgtgtgaggcgggtgCAGTGCCTCGGCAGTGCAGCCCggagccggcccctggcaccac	hsa-miR-33b-3p	CAGTGCCTCGGCAGTGCAGCCC	3'	Diff	gp1a	(((((((((.(((.((((((((((((..(((((((((..((.....))..)))))))))..)))))))))).))))).)))).)))...)).....	91	72.9	-55.8	14	14	12	28	42	5	11	9	10	18.2899	18.1963	19.2572	12.1412	14.0763	5.91259	15.4363	11.1712	11.4239	middle
62	110	hsa-miR-34a-5p_R+1	TGGCAGTGTCTTAGCTGGTTGTT	23	chr1	-	9151668	9151777	ggccagctgtgagtgtttcttTGGCAGTGTCTTAGCTGGTTGTTgtgagcaatagtaaggaagcaatcagcaagtatactgccctagaagtgctgcacgttgtggggccc	30	hsa-mir-34a,ptr-mir-34a,ppy-mir-34a,ggo-mir-34a,ppa-mir-34a,mml-mir-34a,mne-mir-34a,cja-mir-34a,nle-mir-34a,oga-mir-34a,cfa-mir-34a,mmr-mir-34a,age-mir-34a,lla-mir-34a,sla-mir-34a,mmu-mir-34a,bta-mir-34a,chi-mir-34a,eca-mir-34a,mdo-mir-34a,efu-mir-34a,rno-mir-34a,ssc-mir-34a,cpo-mir-34a,pal-mir-34a,dno-mir-34a,ocu-mir-34a,cgr-mir-34a,tch-mir-34a-2,tch-mir-34a-1,	hsa-mir-34a	ggccagctgtgagtgtttcttTGGCAGTGTCTTAGCTGGTTGTtgtgagcaatagtaaggaagCAATCAGCAAGTATACTGCCCTagaagtgctgcacgttgtggggccc	hsa-miR-34a-5p	TGGCAGTGTCTTAGCTGGTTGT	5'	Diff	gp1a	((((.((((((((..(((((..(((((((((((.((((((((((....((....)).....))))))))))))).))))))))..)))))..)).))))..))..)))).	109	50.9	-50.7	580	487	441	1625	1491	526	465	472	460	757.724	632.972	707.702	704.622	499.709	622.005	652.536	585.867	525.5	middle
63	111	hsa-miR-34b-5p_L-1R+1	AGGCAGTGTCATTAGCTGATTGT	23	chr11	+	111512931	111513040	gtgcccggtgctcggtttgtAGGCAGTGTCATTAGCTGATTGTactgtggtggttacAATCACTAACTCCACTGCCATCaaaacaaggcacagcatcaccgccgcccggc	18	hsa-mir-34b,mml-mir-34b,ptr-mir-34b,ppy-mir-34b,ggo-mir-34b,cja-mir-34b,oga-mir-34b,mmr-mir-34b,mmu-mir-34b,rno-mir-34b,eca-mir-34b,mdo-mir-34b,cfa-mir-34b,efu-mir-34b,cpo-mir-34b,pal-mir-34b,ocu-mir-34b,cgr-mir-34b,	hsa-mir-34b	gtgctcggtttgTAGGCAGTGTCATTAGCTGATTGtactgtggtggttaCAATCACTAACTCCACTGCCATcaaaacaaggcac	hsa-miR-34b-5p	TAGGCAGTGTCATTAGCTGATTG	5'	Diff	gp1a	((((...(((((..((((...(((((((...((((.((((((((((.....)).))))))))))))...)))))))....))))..))))).))))....(((....)))	96	54.5	-41	0	0	0	5	0	0	0	0	0	0	0	0	2.16807	0	0	0	0	0	low
63	112	hsa-miR-34b-3p_L-1R+1	AATCACTAACTCCACTGCCATC	22	chr11	+	111512931	111513040	gtgcccggtgctcggtttgtAGGCAGTGTCATTAGCTGATTGTactgtggtggttacAATCACTAACTCCACTGCCATCaaaacaaggcacagcatcaccgccgcccggc	18	hsa-mir-34b,mml-mir-34b,ptr-mir-34b,ppy-mir-34b,ggo-mir-34b,cja-mir-34b,oga-mir-34b,mmr-mir-34b,mmu-mir-34b,rno-mir-34b,eca-mir-34b,mdo-mir-34b,cfa-mir-34b,efu-mir-34b,cpo-mir-34b,pal-mir-34b,ocu-mir-34b,cgr-mir-34b,	hsa-mir-34b	gtgctcggtttgTAGGCAGTGTCATTAGCTGATTGtactgtggtggttaCAATCACTAACTCCACTGCCATcaaaacaaggcac	hsa-miR-34b-3p	CAATCACTAACTCCACTGCCAT	3'	Diff	gp1a	((((...(((((..((((...(((((((...((((.((((((((((.....)).))))))))))))...)))))))....))))..))))).))))....(((....)))	96	54.5	-41	7	15	6	52	40	7	8	15	18	9.14494	19.4961	9.62859	22.5479	13.406	8.27763	11.2264	18.6187	20.563	middle
64	113	hsa-miR-34c-5p	AGGCAGTGTAGTTAGCTGATTGC	23	chr11	+	111513431	111513538	tttctatgagtctagttactAGGCAGTGTAGTTAGCTGATTGCtaatagtaccAATCACTAACCACACGGCCAGGtaaaaagatttgggaattcgtccaaatgagctg	25	hsa-mir-34c,ppy-mir-34c,ptr-mir-34c,ggo-mir-34c,ppa-mir-34c,oga-mir-34c,mmr-mir-34c,cfa-mir-34c,cpo-mir-34c,pal-mir-34c,dno-mir-34c,tch-mir-34c,mml-mir-34c,cja-mir-34c,nle-mir-34c,mmu-mir-34c,rno-mir-34c,bta-mir-34c,eca-mir-34c,efu-mir-34c,ssc-mir-34c-1,ssc-mir-34c-2,ocu-mir-34c,chi-mir-34c,cgr-mir-34c,	hsa-mir-34c	agtctagttactAGGCAGTGTAGTTAGCTGATTGCtaatagtaccAATCACTAACCACACGGCCAGGtaaaaagatt	hsa-miR-34c-5p	AGGCAGTGTAGTTAGCTGATTGC	5'	Yes	gp1a	.......((((((..((((..(((.((((.(((((.((((((.((....)).))))))))))).)))).)))..))))..))))))(((......)))..........	79	40.7	-34.5	104	135	94	232	214	97	91	81	88	135.868	175.464	150.848	100.598	71.7222	114.704	127.701	100.541	100.53	middle
64	114	hsa-miR-34c-3p	AATCACTAACCACACGGCCAGG	22	chr11	+	111513431	111513538	tttctatgagtctagttactAGGCAGTGTAGTTAGCTGATTGCtaatagtaccAATCACTAACCACACGGCCAGGtaaaaagatttgggaattcgtccaaatgagctg	25	hsa-mir-34c,ppy-mir-34c,ptr-mir-34c,ggo-mir-34c,ppa-mir-34c,oga-mir-34c,mmr-mir-34c,cfa-mir-34c,cpo-mir-34c,pal-mir-34c,dno-mir-34c,tch-mir-34c,mml-mir-34c,cja-mir-34c,nle-mir-34c,mmu-mir-34c,rno-mir-34c,bta-mir-34c,eca-mir-34c,efu-mir-34c,ssc-mir-34c-1,ssc-mir-34c-2,ocu-mir-34c,chi-mir-34c,cgr-mir-34c,	hsa-mir-34c	agtctagttactAGGCAGTGTAGTTAGCTGATTGCtaatagtaccAATCACTAACCACACGGCCAGGtaaaaagatt	hsa-miR-34c-3p	AATCACTAACCACACGGCCAGG	3'	Yes	gp1a	.......((((((..((((..(((.((((.(((((.((((((.((....)).))))))))))).)))).)))..))))..))))))(((......)))..........	79	40.7	-34.5	8	0	0	7	26	6	5	6	0	10.4514	0	0	3.0353	8.71391	7.09511	7.01652	7.44747	0	middle
65	115	hsa-miR-92b-5p_R+1	AGGGACGGGACGCGGTGCAGTGT	23	chr1	+	155195167	155195283	agcgggatcccgggccccgggcgggcgggAGGGACGGGACGCGGTGCAGTGTtgttttttcccccgccaaTATTGCACTCGTCCCGGCCTCCggcccccccggccccccggcctccc	20	hsa-mir-92b,ptr-mir-92b,ppy-mir-92b,ggo-mir-92b,ppa-mir-92b,mml-mir-92b,cja-mir-92b,nle-mir-92b,mmu-mir-92b,bta-mir-92b,eca-mir-92b,mdo-mir-92b,cfa-mir-92b,efu-mir-92b,rno-mir-92b,ssc-mir-92b,cpo-mir-92b,pal-mir-92b,dno-mir-92b,cgr-mir-92b,	hsa-mir-92b	cgggccccgggcgggcgggAGGGACGGGACGCGGTGCAGTGttgttttttcccccgccaaTATTGCACTCGTCCCGGCCTCCggcccccccggccc	hsa-miR-92b-5p	AGGGACGGGACGCGGTGCAGTG	5'	Diff	gp1a	...((((..(((((..(((((.((((.(((((..(((((((.((((((((((((.............))))))))))))))))))).))))).)))).)))))...)))))..))))	114	76.1	-78.4	40	39	23	333	372	67	58	76	64	52.2568	50.6897	36.9096	144.393	124.676	79.2288	81.3916	94.3346	73.113	middle
65	116	hsa-miR-92b-3p	TATTGCACTCGTCCCGGCCTCC	22	chr1	+	155195167	155195283	agcgggatcccgggccccgggcgggcgggAGGGACGGGACGCGGTGCAGTGTtgttttttcccccgccaaTATTGCACTCGTCCCGGCCTCCggcccccccggccccccggcctccc	20	hsa-mir-92b,ptr-mir-92b,ppy-mir-92b,ggo-mir-92b,ppa-mir-92b,mml-mir-92b,cja-mir-92b,nle-mir-92b,mmu-mir-92b,bta-mir-92b,eca-mir-92b,mdo-mir-92b,cfa-mir-92b,efu-mir-92b,rno-mir-92b,ssc-mir-92b,cpo-mir-92b,pal-mir-92b,dno-mir-92b,cgr-mir-92b,	hsa-mir-92b	cgggccccgggcgggcgggAGGGACGGGACGCGGTGCAGTGttgttttttcccccgccaaTATTGCACTCGTCCCGGCCTCCggcccccccggccc	hsa-miR-92b-3p	TATTGCACTCGTCCCGGCCTCC	3'	Yes	gp1a	...((((..(((((..(((((.((((.(((((..(((((((.((((((((((((.............))))))))))))))))))).))))).)))).)))))...)))))..))))	114	76.1	-78.4	4121	4311.67	3177.33	19919.7	34188.3	6695	4775.67	6062.33	7719.33	5383.76	5604.03	5098.87	8637.44	11458.2	7916.96	6701.71	7524.84	8818.49	high
66	117	hsa-miR-92a-1-5p	AGGTTGGGATCGGTTGCAATGCT	23	chr13	+	91351299	91351405	gggaaactcaaacccctttctacacAGGTTGGGATCGGTTGCAATGCTgtgtttctgtatggTATTGCACTTGTCCCGGCCTGTtgagtttggtggggattgtgacc	30	hsa-mir-92a-1,ptr-mir-92-1,ggo-mir-92-1,ppa-mir-92a-1,mml-mir-92a-1,age-mir-92-1,lla-mir-92-1,sla-mir-92-1,lca-mir-92-1,bta-mir-92a-1,ppy-mir-92-1,cja-mir-92a-2,nle-mir-92a-2,oga-mir-92a-2,mmr-mir-92a,dma-mir-92a-1,sbo-mir-92a-2,cfa-mir-92a-1,cpo-mir-92a-1,pal-mir-92a-2,mmu-mir-92a-1,eca-mir-92a,mdo-mir-92a-1,efu-mir-92c,rno-mir-92a-1,ssc-mir-92a-1,ocu-mir-92a-1,chi-mir-92a,cgr-mir-92a,tch-mir-92…	hsa-mir-92a-1	ctttctacacAGGTTGGGATCGGTTGCAATGCTgtgtttctgtatggTATTGCACTTGTCCCGGCCTGTtgagtttgg	hsa-miR-92a-1-5p	AGGTTGGGATCGGTTGCAATGCT	5'	Yes	gp1a	((....))(((.((((...((..(((((..(((((..(.((((((((..((......))..)))))))))..)))))..)))))..))......)))).))).....	94	50.5	-44.4	39	58	34	33	55	6	9	7	20	50.9504	75.3847	54.562	14.3093	18.4333	7.09511	12.6297	8.68871	22.8478	middle
66	118	hsa-miR-92a-3p	TATTGCACTTGTCCCGGCCTGT	22	chr13	+	91351299	91351405	gggaaactcaaacccctttctacacAGGTTGGGATCGGTTGCAATGCTgtgtttctgtatggTATTGCACTTGTCCCGGCCTGTtgagtttggtggggattgtgacc	30	hsa-mir-92a-1,ptr-mir-92-1,ggo-mir-92-1,ppa-mir-92a-1,mml-mir-92a-1,age-mir-92-1,lla-mir-92-1,sla-mir-92-1,lca-mir-92-1,bta-mir-92a-1,ppy-mir-92-1,cja-mir-92a-2,nle-mir-92a-2,oga-mir-92a-2,mmr-mir-92a,dma-mir-92a-1,sbo-mir-92a-2,cfa-mir-92a-1,cpo-mir-92a-1,pal-mir-92a-2,mmu-mir-92a-1,eca-mir-92a,mdo-mir-92a-1,efu-mir-92c,rno-mir-92a-1,ssc-mir-92a-1,ocu-mir-92a-1,chi-mir-92a,cgr-mir-92a,tch-mir-92…	hsa-mir-92a-1	ctttctacacAGGTTGGGATCGGTTGCAATGCTgtgtttctgtatggTATTGCACTTGTCCCGGCCTGTtgagtttgg	hsa-miR-92a-3p	TATTGCACTTGTCCCGGCCTGT	3'	Yes	gp1a	((....))(((.((((...((..(((((..(((((..(.((((((((..((......))..)))))))))..)))))..)))))..))......)))).))).....	94	50.5	-44.4	37192	39039.7	31870.3	226368	346048	74182.5	63352.2	73718.3	71774.8	48588.4	50741.3	51144.4	98156.2	115978	87722.2	88902.4	91502.5	81994.9	high
67	119	hsa-miR-92a-3p	TATTGCACTTGTCCCGGCCTGT	22	X	-	134169531	134169619	tgcccattcatccctgggtggggatttgttgcattacttgtgttctatataaagTATTGCACTTGTCCCGGCCTGTggaagaaaggagg	31	hsa-mir-92a-2,ptr-mir-92-2,ppy-mir-92-2,ggo-mir-92-2,ppa-mir-92a-2,mml-mir-92a-2,mne-mir-92,age-mir-92-2,lla-mir-92-2,sla-mir-92-2,cja-mir-92a-1,nle-mir-92a-1,oga-mir-92a-1,sbo-mir-92a-1,mmr-mir-92b,dma-mir-92a-2,lca-mir-92-2,mmu-mir-92a-2,bta-mir-92a-2,eca-mir-92a-2,mdo-mir-92a-2,cfa-mir-92a-2,efu-mir-92a,rno-mir-92a-2,ssc-mir-92a-2,cpo-mir-92a-2,pal-mir-92a-1,dno-mir-92a-2,ocu-mir-92a-2,chi-mir…	hsa-mir-92a-2	tcatccctGGGTGGGGATTTGTTGCATTACttgtgttctatataaagTATTGCACTTGTCCCGGCCTGTggaaga	hsa-miR-92a-3p	TATTGCACTTGTCCCGGCCTGT	3'	Yes	gp1a	...((.(((.(((..(((..(((((..(.((((.(((((((((...)))))).))).)))))..)))))..)))..))).))).))...	83	47.2	-32.7	37192	39039.7	31870.3	226368	346048	74182.5	63352.2	73718.3	71774.8	48588.4	50741.3	51144.4	98156.2	115978	87722.2	88902.4	91502.5	81994.9	high
68	120	hsa-miR-93-5p	CAAAGTGCTGTTCGTGCAGGTAG	23	chr7	-	100093764	100093851	agtcctgggggctcCAAAGTGCTGTTCGTGCAGGTAGtgtgattacccaacctACTGCTGAGCTAGCACTTCCCGAgcccccgggaca	28	hsa-mir-93,sla-mir-93,ptr-mir-93,ppy-mir-93,ggo-mir-93,ppa-mir-93,mml-mir-93,mne-mir-93,cja-mir-93,nle-mir-93,oga-mir-93,dma-mir-93,cfa-mir-93,pal-mir-93,age-mir-93,lla-mir-93,mmu-mir-93,bta-mir-93,eca-mir-93,mdo-mir-93,efu-mir-93,rno-mir-93,cpo-mir-93,dno-mir-93,ocu-mir-93,tch-mir-93,chi-mir-93,cgr-mir-93,	hsa-mir-93	ctgggggctcCAAAGTGCTGTTCGTGCAGGTAGtgtgattacccaacctACTGCTGAGCTAGCACTTCCCGagcccccgg	hsa-miR-93-5p	CAAAGTGCTGTTCGTGCAGGTAG	5'	Yes	gp1a	.(((((((((((((..((((((((((((.((((.(((..((......))..)))))))))))).)))))))...))))))))))))).	86	59.1	-54.4	19616	20274	19015	52942	56759	17722	18137	18792	20162	25626.7	26350.9	30514.6	22956.4	19022.8	20956.6	25451.7	23325.5	23032.9	high
68	121	hsa-miR-93-3p_R+1	ACTGCTGAGCTAGCACTTCCCGA	23	chr7	-	100093764	100093851	agtcctgggggctcCAAAGTGCTGTTCGTGCAGGTAGtgtgattacccaacctACTGCTGAGCTAGCACTTCCCGAgcccccgggaca	28	hsa-mir-93,sla-mir-93,ptr-mir-93,ppy-mir-93,ggo-mir-93,ppa-mir-93,mml-mir-93,mne-mir-93,cja-mir-93,nle-mir-93,oga-mir-93,dma-mir-93,cfa-mir-93,pal-mir-93,age-mir-93,lla-mir-93,mmu-mir-93,bta-mir-93,eca-mir-93,mdo-mir-93,efu-mir-93,rno-mir-93,cpo-mir-93,dno-mir-93,ocu-mir-93,tch-mir-93,chi-mir-93,cgr-mir-93,	hsa-mir-93	ctgggggctcCAAAGTGCTGTTCGTGCAGGTAGtgtgattacccaacctACTGCTGAGCTAGCACTTCCCGagcccccgg	hsa-miR-93-3p	ACTGCTGAGCTAGCACTTCCCG	3'	Diff	gp1a	.(((((((((((((..((((((((((((.((((.(((..((......))..)))))))))))).)))))))...))))))))))))).	86	59.1	-54.4	113	94	56	268	364	84	76	79	84	147.625	122.175	89.8669	116.209	121.995	99.3316	106.651	98.0583	95.9608	middle
69	122	hsa-miR-95-3p	TTCAACGGGTATTTATTGAGCA	22	chr4	-	8005301	8005381	aacacagtgggcactcaataaatgtctgttgaattgaaatgcgttacaTTCAACGGGTATTTATTGAGCAcccactctgtg	12	hsa-mir-95,ptr-mir-95,ppy-mir-95,ggo-mir-95,mml-mir-95,lla-mir-95,sla-mir-95,ppa-mir-95,cja-mir-95,bta-mir-95,cfa-mir-95,ssc-mir-95,	hsa-mir-95	aacacagtgggcacTCAATAAATGTCTGTTGAATTgaaatgcgttacaTTCAACGGGTATTTATTGAGCAcccactctgtg	hsa-miR-95-3p	TTCAACGGGTATTTATTGAGCA	3'	Yes	gp1a	.(((.((((((..((((((((((..((((((((((((......))).)))))))))..))))))))))..)))))).))).	79	40.7	-37.6	0	0	0	36	58	6	0	0	13	0	0	0	15.6101	19.4387	7.09511	0	0	14.8511	middle
70	123	hsa-miR-96-5p_R-2	TTTGGCACTAGCACATTTTTG	21	chr7	-	129774685	129774784	ccagtgccatctgcttggccgatTTTGGCACTAGCACATTTTTGctTGTGTCTCTCCGCTCTGAGcaatcatgtgcagtgccaatatgggaaaagcagga	20	hsa-mir-96,ptr-mir-96,ppy-mir-96,ggo-mir-96,ppa-mir-96,mml-mir-96,mne-mir-96,eca-mir-96,cja-mir-96,sla-mir-96,mmu-mir-96,bta-mir-96,cfa-mir-96,rno-mir-96,ssc-mir-96,cpo-mir-96,pal-mir-96,dno-mir-96,ocu-mir-96,chi-mir-96,	hsa-mir-96	tggccgatTTTGGCACTAGCACATTTTTGCTtgtgtctctccgctctgagcAATCATGTGCAGTGCCAATATGggaaa	hsa-miR-96-5p	TTTGGCACTAGCACATTTTTGCT	5'	Diff	gp1a	.........(((((((..((.((.((((((((.((((((..(((((((((......)))...))))))..)))))))))))))).)).))..))))))).	90	50	-45.8	1586	1741	1371	3434	3463	1236	1010	1272	1349	2071.98	2262.84	2200.13	1489.03	1160.63	1461.59	1417.34	1578.86	1541.08	middle
70	124	hsa-mir-96-p3	TGTGTCTCTCCGCTCTGAG	19	chr7	-	129774685	129774784	ccagtgccatctgcttggccgatTTTGGCACTAGCACATTTTTGctTGTGTCTCTCCGCTCTGAGcaatcatgtgcagtgccaatatgggaaaagcagga	20	hsa-mir-96,ptr-mir-96,ppy-mir-96,ggo-mir-96,ppa-mir-96,mml-mir-96,mne-mir-96,eca-mir-96,cja-mir-96,sla-mir-96,mmu-mir-96,bta-mir-96,cfa-mir-96,rno-mir-96,ssc-mir-96,cpo-mir-96,pal-mir-96,dno-mir-96,ocu-mir-96,chi-mir-96,	hsa-mir-96	tggccgatTTTGGCACTAGCACATTTTTGCTtgtgtctctccgctctgagcAATCATGTGCAGTGCCAATATGggaaa	hsa-mir-96-p3	tgtgtctctccgctctgag	3'	New	gp1a	.........(((((((..((.((.((((((((.((((((..(((((((((......)))...))))))..)))))))))))))).)).))..))))))).	90	50	-45.8	0	0	0	0	8	0	0	0	0	0	0	0	0	2.6812	0	0	0	0	low
71	125	hsa-miR-98-5p	TGAGGTAGTAAGTTGTATTGTT	22	X	-	53556223	53556341	aggattctgctcatgccagggTGAGGTAGTAAGTTGTATTGTTgtggggtagggatattaggccccaattagaagataactatacaacttactactttccctggtgtgtggcatattca	25	hsa-mir-98,ptr-mir-98,ppy-mir-98,ggo-mir-98,ppa-mir-98,mml-mir-98,age-mir-98,cja-mir-98,nle-mir-98,oga-mir-98,dma-mir-98,mmr-mir-98,mmu-mir-98,bta-mir-98,eca-mir-98,cfa-mir-98,rno-mir-98,ssc-mir-98,cpo-mir-98,pal-mir-98,dno-mir-98,ocu-mir-98,chi-mir-98,cgr-mir-98,tch-mir-98,	hsa-mir-98	aggattctgctcatgccagggTGAGGTAGTAAGTTGTATTGTTgtggggtagggatattaggccccaattagaagataaCTATACAACTTACTACTTTCCCtggtgtgtggcatattca	hsa-miR-98-5p	TGAGGTAGTAAGTTGTATTGTT	5'	Yes	gp1a	.((((..((((((..((((((.(((((((((((((((((.((((((((((...........)))))).........)))).)))))))))))))))))))))))..)).)))).)))).	117	42.9	-56.7	29384.4	29159.2	29506.7	40738.8	39924.1	28980.3	44300.8	41730.3	28185.5	38388.4	37899.2	47351.3	17664.9	13380.6	34269.8	62167.6	51797.6	32198.8	high
72	126	hsa-miR-99a-5p	AACCCGTAGATCCGATCTTGTG	22	chr21	+	16539085	16539174	gttgcccattggcataAACCCGTAGATCCGATCTTGTGgtgaagtggaccgcacaagctcgcttctatgggtctgtgtcagtgtggtaat	28	hsa-mir-99a,ptr-mir-99a,ggo-mir-99a,ppa-mir-99a,mml-mir-99a,mne-mir-99a,lla-mir-99a,bta-mir-99a,chi-mir-99a,oar-mir-99a,ppy-mir-99a,cja-mir-99,nle-mir-99a,oga-mir-99a,sbo-mir-99a,dno-mir-99a,ocu-mir-99a,mmr-mir-99a,mmu-mir-99a,eca-mir-99a-2,cfa-mir-99a-1,efu-mir-99a,rno-mir-99a,ssc-mir-99a,cpo-mir-99a,pal-mir-99a,cgr-mir-99a,tch-mir-99a,	hsa-mir-99a	cccattggcataAACCCGTAGATCCGATCTTGTGgtgaagtggaccgcaCAAGCTCGCTTCTATGGGTCTGtgtcagtgtg	hsa-miR-99a-5p	AACCCGTAGATCCGATCTTGTG	5'	Yes	gp1a	((((((((((((((((.(((((((((..(((.((((((.((........)))))))).)))..))))))))).)))))))))).))))))	90	51.1	-46.8	231	141	152	390	414	159	174	169	191	301.783	183.263	243.924	169.109	138.752	188.02	244.175	209.77	218.197	middle
73	127	hsa-miR-99b-5p	CACCCGTAGAACCGACCTTGCG	22	chr19	+	51692608	51692687	tcctggcaccCACCCGTAGAACCGACCTTGCGgggccttcgccgcacaCAAGCTCGTGTCTGTGGGTCCGTgtcgggggc	16	hsa-mir-99b,mml-mir-99b,mmu-mir-99b,bta-mir-99b,eca-mir-99b,rno-mir-99b,ssc-mir-99b,chi-mir-99b,cgr-mir-99b,ptr-mir-99b,oga-mir-99b,cfa-mir-99b,efu-mir-99b,cpo-mir-99b,pal-mir-99b,tch-mir-99b,	hsa-mir-99b	ggcaccCACCCGTAGAACCGACCTTGCGgggccttcgccgcacaCAAGCTCGTGTCTGTGGGTCCGtgtc	hsa-miR-99b-5p	CACCCGTAGAACCGACCTTGCG	5'	Yes	gp1a	(((((((((..((((..(((..(((.(((((((((...)).)))))....)).)))..)))..))))..)))))))))..	78	68.8	-37.4	69865	71122	59334	212190	288440	102079	84500	92361	93098	91273	92439.9	95217.2	92008.5	96670.8	120710	118579	114643	106354	high
73	128	hsa-miR-99b-3p_R+1	CAAGCTCGTGTCTGTGGGTCCGA	23	chr19	+	51692608	51692687	tcctggcaccCACCCGTAGAACCGACCTTGCGgggccttcgccgcacaCAAGCTCGTGTCTGTGGGTCCGTgtcgggggc	16	hsa-mir-99b,mml-mir-99b,mmu-mir-99b,bta-mir-99b,eca-mir-99b,rno-mir-99b,ssc-mir-99b,chi-mir-99b,cgr-mir-99b,ptr-mir-99b,oga-mir-99b,cfa-mir-99b,efu-mir-99b,cpo-mir-99b,pal-mir-99b,tch-mir-99b,	hsa-mir-99b	ggcaccCACCCGTAGAACCGACCTTGCGgggccttcgccgcacaCAAGCTCGTGTCTGTGGGTCCGtgtc	hsa-miR-99b-3p	CAAGCTCGTGTCTGTGGGTCCG	3'	Diff	gp1a	(((((((((..((((..(((..(((.(((((((((...)).)))))....)).)))..)))..))))..)))))))))..	78	68.8	-37.4	1008	974	777	5587	6809	1766	1276	1529	1608	1316.87	1265.94	1246.9	2422.6	2282.04	2088.33	1790.62	1897.86	1836.96	middle
74	129	hsa-miR-100-5p	AACCCGTAGATCCGAACTTGTG	22	chr11	-	122152229	122152311	aggcctgttgccacaAACCCGTAGATCCGAACTTGTGgtattagtccgcacaagcttgtatctataggtatgtgtctgttagg	27	hsa-mir-100,ptr-mir-100,ggo-mir-100,ppa-mir-100,ppy-mir-100,mml-mir-100,cja-mir-100,nle-mir-100,mmr-mir-100,dma-mir-100,age-mir-100,lla-mir-100,sbo-mir-100,sla-mir-100,mmu-mir-100,bta-mir-100,eca-mir-100,mdo-mir-100,rno-mir-100,ssc-mir-100,cpo-mir-100,pal-mir-100,dno-mir-100,ocu-mir-100,chi-mir-100,cgr-mir-100,tch-mir-100,	hsa-mir-100	cctgttgccacaAACCCGTAGATCCGAACTTGTGgtattagtccgcaCAAGCTTGTATCTATAGGTATGtgtctgttagg	hsa-miR-100-5p	AACCCGTAGATCCGAACTTGTG	5'	Yes	gp1a	...((((....((((.(((..(((((.(((.((((((...........)))))).))).)))))..))).)))).....))))	80	47	-26	820	769	612	1574	1717	632	594	561	613	1071.26	999.498	982.116	682.508	575.454	747.352	833.563	696.338	700.285	middle
75	130	hsa-miR-101-3p_R+1	TACAGTACTGTGATAACTGAAG	22	chr1	-	65058430	65058512	aggctgccctggctcagttatcacagtgctgatgctgtctattctaaaggTACAGTACTGTGATAACTGAAGgatggcagcca	29	hsa-mir-101-1,age-mir-101,ptr-mir-101-1,ppy-mir-101-1,ggo-mir-101,ppa-mir-101,mml-mir-101-1,mne-mir-101,lla-mir-101,sla-mir-101,rno-mir-101a,cja-mir-101-1,ssc-mir-101-2,nle-mir-101-1,dma-mir-101-1,mmr-mir-101-1,mmu-mir-101a,bta-mir-101-1,chi-mir-101,eca-mir-101-1,mdo-mir-101-1,cfa-mir-101-1,pal-mir-101-2,efu-mir-101,cpo-mir-101-1,dno-mir-101-1,ocu-mir-101-1,cgr-mir-101a,tch-mir-101,	hsa-mir-101-1	tgccctggctCAGTTATCACAGTGCTGATGCTgtctattctaaaggTACAGTACTGTGATAACTGAAggatggca	hsa-miR-101-3p	TACAGTACTGTGATAACTGAA	3'	Diff	gp1a	.(((((((.....((((((((((((((((((.((((............)))))))))))))))))))))).....))))))).	81	48.2	-47.1	488.5	620	470.5	961.5	1014.5	446	516.5	397	588	638.186	805.837	755.042	416.92	340.01	527.403	724.807	492.774	671.726	middle
76	131	hsa-miR-101-3p_R+1	TACAGTACTGTGATAACTGAAG	22	chr9	+	4850291	4850381	gactgaactgtcctttttcggttatcatggtaccgatgctgtatatctgaaaggTACAGTACTGTGATAACTGAAGaatggtggtgccatc	18	hsa-mir-101-2,ppy-mir-101-2,mml-mir-101-2,bta-mir-101-2,ptr-mir-101-2,cja-mir-101-2,mmr-mir-101-2,dma-mir-101-2,nle-mir-101-2,eca-mir-101-2,mdo-mir-101-2,cfa-mir-101-2,pal-mir-101-1,ssc-mir-101-1,cpo-mir-101-2,dno-mir-101-2,ocu-mir-101-2,cgr-mir-101b,	hsa-mir-101-2	actgtccttttTCGGTTATCATGGTACCGATGCtgtatatctgaaaggTACAGTACTGTGATAACTGAAgaatggtggt	hsa-miR-101-3p	TACAGTACTGTGATAACTGAA	3'	Diff	gp1a	...((.((..((.((((((((((((((..((......(((((((.........)))))))))..)))))))))))))).))..))..))..	86	42.9	-32	488.5	620	470.5	961.5	1014.5	446	516.5	397	588	638.186	805.837	755.042	416.92	340.01	527.403	724.807	492.774	671.726	middle
77	132	hsa-miR-103a-2-5p	AGCTTCTTTACAGTGCTGCCTTG	23	chr20	+	3917470	3917590	ccccacctcagcagagctgcgtctttgtgctttcAGCTTCTTTACAGTGCTGCCTTGtagcattcaggtcaAGCAGCATTGTACAGGGCTATGAaagaaccaagaatgggctgcccttggg	23	hsa-mir-103a-2,ppy-mir-103-2,mml-mir-103-2,ptr-mir-103-2,cja-mir-103a-1,oga-mir-103b,mmr-mir-103b,pal-mir-103b,dno-mir-103a-2,ocu-mir-103a-2,dma-mir-103b,mmu-mir-103-2,rno-mir-103-2,bta-mir-103-2,eca-mir-103,mdo-mir-103-2,cfa-mir-103-2,efu-mir-103b,ssc-mir-103-2,cpo-mir-103-2,chi-mir-103,cgr-mir-103,tch-mir-103a-2,	hsa-mir-103a-2	ttgtgctttcAGCTTCTTTACAGTGCTGCCTTGtagcattcaggtcaAGCAGCATTGTACAGGGCTATGAaagaacca	hsa-miR-103a-2-5p	AGCTTCTTTACAGTGCTGCCTTG	5'	Yes	gp1a	.((((.....((((..((...((((.((.((((((((.(((.(((((((((((((((.......))))....))))))))))).))))))..))))).)).))))..)).))))...))))	120	52.1	-42.9	62	52	40	91	111	24	34	17	27	80.998	67.5863	64.1906	39.4589	37.2017	28.3805	47.7123	21.1012	30.8445	middle
77	133	hsa-miR-103a-3p	AGCAGCATTGTACAGGGCTATGA	23	chr20	+	3917470	3917590	ccccacctcagcagagctgcgtctttgtgctttcAGCTTCTTTACAGTGCTGCCTTGtagcattcaggtcaAGCAGCATTGTACAGGGCTATGAaagaaccaagaatgggctgcccttggg	23	hsa-mir-103a-2,ppy-mir-103-2,mml-mir-103-2,ptr-mir-103-2,cja-mir-103a-1,oga-mir-103b,mmr-mir-103b,pal-mir-103b,dno-mir-103a-2,ocu-mir-103a-2,dma-mir-103b,mmu-mir-103-2,rno-mir-103-2,bta-mir-103-2,eca-mir-103,mdo-mir-103-2,cfa-mir-103-2,efu-mir-103b,ssc-mir-103-2,cpo-mir-103-2,chi-mir-103,cgr-mir-103,tch-mir-103a-2,	hsa-mir-103a-2	ttgtgctttcAGCTTCTTTACAGTGCTGCCTTGtagcattcaggtcaAGCAGCATTGTACAGGGCTATGAaagaacca	hsa-miR-103a-3p	AGCAGCATTGTACAGGGCTATGA	3'	Yes	gp1a	.((((.....((((..((...((((.((.((((((((.(((.(((((((((((((((.......))))....))))))))))).))))))..))))).)).))))..)).))))...))))	120	52.1	-42.9	31799	29568.5	26554.7	90445.2	108524	37466	34920.2	35130.7	36954.5	41542.8	38431.3	42614	39218.3	36371.7	44304.2	49003.6	43605.7	42216.5	high
78	134	hsa-miR-103a-3p	AGCAGCATTGTACAGGGCTATGA	23	chr5	-	168560892	168560977	ttcttactgccctcggcttctttacagtgctgccttgttgcatatggatcaAGCAGCATTGTACAGGGCTATGAaggcattgagac	28	hsa-mir-103a-1,ptr-mir-103-1,ppy-mir-103-1,ggo-mir-103,ppa-mir-103,mml-mir-103-1,mne-mir-103,age-mir-103,lla-mir-103,cja-mir-103a-2,nle-mir-103a,oga-mir-103a,mmr-mir-103a,cfa-mir-103-1,pal-mir-103a,tch-mir-103a-1,dma-mir-103a,mmu-mir-103-1,rno-mir-103-1,bta-mir-103-1,eca-mir-107a,mdo-mir-103-1,efu-mir-103a,ssc-mir-103-1,cpo-mir-103-1,dno-mir-103a-1,ocu-mir-103a-1,oar-mir-103,	hsa-mir-103a-1	tactgccctcGGCTTCTTTACAGTGCTGCCTTGttgcatatggatcaAGCAGCATTGTACAGGGCTATGAaggcattg	hsa-miR-103a-3p	AGCAGCATTGTACAGGGCTATGA	3'	Yes	gp1a	.(((((.((((.(((((.(((.(((((((((((.(((............)))))))))))))).))))))..)).)))).))))).	84	47.7	-34.6	31799	29568.5	26554.7	90445.2	108524	37466	34920.2	35130.7	36954.5	41542.8	38431.3	42614	39218.3	36371.7	44304.2	49003.6	43605.7	42216.5	high
79	135	hsa-miR-106b-5p	TAAAGTGCTGACAGTGCAGAT	21	chr7	-	100093991	100094074	cctgccggggcTAAAGTGCTGACAGTGCAGATagtggtcctctccgtgctaCCGCACTGTGGGTACTTGCTgctccagcagggc	27	hsa-mir-106b,ptr-mir-106b,ppy-mir-106b,ggo-mir-106b,ppa-mir-106b,age-mir-106b,sla-mir-106b,mml-mir-106b,mne-mir-106b,cja-mir-106b,dno-mir-106b,nle-mir-106b,oga-mir-106b,dma-mir-106b,lla-mir-106b,mmu-mir-106b,rno-mir-106b,bta-mir-106b,eca-mir-106b,cfa-mir-106b,efu-mir-106,cpo-mir-106b,pal-mir-106b,ocu-mir-106b,chi-mir-106b,oar-mir-106b,cgr-mir-106b,	hsa-mir-106b	cctgccggggcTAAAGTGCTGACAGTGCAGATagtggtcctctccgtgctaCCGCACTGTGGGTACTTGCTGCtccagcagg	hsa-miR-106b-5p	TAAAGTGCTGACAGTGCAGAT	5'	Yes	gp1a	(((((.(((((..((((((..(((((((...((((((......))..))))..)))))))..))))))...))))).)))))..	82	61.9	-43	1309	1311	1149	3053	3307	1222	1379	1284	1436	1710.1	1703.96	1843.88	1323.82	1108.34	1445.04	1935.16	1593.76	1640.47	middle
79	136	hsa-miR-106b-3p_R-2	CCGCACTGTGGGTACTTGCT	20	chr7	-	100093991	100094074	cctgccggggcTAAAGTGCTGACAGTGCAGATagtggtcctctccgtgctaCCGCACTGTGGGTACTTGCTgctccagcagggc	27	hsa-mir-106b,ptr-mir-106b,ppy-mir-106b,ggo-mir-106b,ppa-mir-106b,age-mir-106b,sla-mir-106b,mml-mir-106b,mne-mir-106b,cja-mir-106b,dno-mir-106b,nle-mir-106b,oga-mir-106b,dma-mir-106b,lla-mir-106b,mmu-mir-106b,rno-mir-106b,bta-mir-106b,eca-mir-106b,cfa-mir-106b,efu-mir-106,cpo-mir-106b,pal-mir-106b,ocu-mir-106b,chi-mir-106b,oar-mir-106b,cgr-mir-106b,	hsa-mir-106b	cctgccggggcTAAAGTGCTGACAGTGCAGATagtggtcctctccgtgctaCCGCACTGTGGGTACTTGCTGCtccagcagg	hsa-miR-106b-3p	CCGCACTGTGGGTACTTGCTGC	3'	Diff	gp1a	(((((.(((((..((((((..(((((((...((((((......))..))))..)))))))..))))))...))))).)))))..	82	61.9	-43	1006	1085	839	4311	6766	1541	994	1212	1501	1314.26	1410.21	1346.4	1869.31	2267.63	1822.26	1394.88	1504.39	1714.73	middle
80	137	hsa-miR-106a-5p_1ss1AC	CAAAGTGCTTACAGTGCAGGTAG	23	X	-	134170198	134170278	ccttggccatgtAAAAGTGCTTACAGTGCAGGTAGctttttgagatctactgcaatgtaagcacttcttacattaccatgg	18	hsa-mir-106a,ptr-mir-106a,ppy-mir-106a,ggo-mir-106a,ppa-mir-106a,mml-mir-106a,mne-mir-106a,age-mir-106a,sla-mir-106a,bta-mir-106a,chi-mir-106a,oar-mir-106a,eca-mir-106a,rno-mir-17-2,ssc-mir-106a,cpo-mir-106a,pal-mir-106a,ocu-mir-106a,	hsa-mir-106a	ccttggccatgtAAAAGTGCTTACAGTGCAGGTAGctttttgagatctaCTGCAATGTAAGCACTTCTTACattaccatgg	hsa-miR-106a-5p	AAAAGTGCTTACAGTGCAGGTAG	5'	Diff	gp1a	((.(((..(((((((((((((((((.(((((.(((.((.....)).)))))))).))))))))))).))))))..))).))	81	42	-34.7	2060.17	1976.5	1902.17	4277.5	4137	1560	1623	1652	1784	2691.44	2568.93	3052.53	1854.78	1386.52	1844.73	2277.56	2050.54	2038.02	middle
81	138	hsa-miR-107_R-2	AGCAGCATTGTACAGGGCTAT	21	chr10	-	89592743	89592829	ttctctctgctttcagcttctttacagtgttgccttgtggcatggagttcaAGCAGCATTGTACAGGGCTATcaaagcacagagagc	29	hsa-mir-107,ptr-mir-107,ppy-mir-107,ggo-mir-107,ppa-mir-107,mml-mir-107,mne-mir-107,lla-mir-107,bta-mir-107,eca-mir-107b,oar-mir-107,cja-mir-103a-3,nle-mir-107,oga-mir-107,mmr-mir-107,cfa-mir-107,pal-mir-107a,tch-mir-107,dma-mir-107,mmu-mir-107,mdo-mir-107,efu-mir-107,rno-mir-107,ssc-mir-107,chi-mir-107,cpo-mir-107,dno-mir-107,ocu-mir-107,cgr-mir-107,	hsa-mir-107	ctctctgctttcagcttctttacagtgttgccttgtggcatggagttcaAGCAGCATTGTACAGGGCTATCAaagcacaga	hsa-miR-107	AGCAGCATTGTACAGGGCTATCA	3'	Diff	gp1a	((((((.((((((.(((.(((.(((((((((((.(((............)))))))))))))).))))))...)))))).)))))).	86	47.1	-33.3	2862	2628	2217.67	7808.67	10001	2968	2794.67	2973.67	3305	3738.97	3415.71	3558.83	3385.95	3351.84	3509.72	3921.77	3691.05	3775.6	middle
82	139	hsa-miR-122-5p	TGGAGTGTGACAATGGTGTTTG	22	chr18	+	58451068	58451176	gagtttccttagcagagctgTGGAGTGTGACAATGGTGTTTGtgtctaaactatcaaacgccattatcacactaaatagctactgctaggcaatccttccctcgataaa	20	hsa-mir-122,ppy-mir-122,ptr-mir-122,ggo-mir-122,mml-mir-122a,cja-mir-122,mmu-mir-122,bta-mir-122,ssc-mir-122,eca-mir-122,mdo-mir-122,cfa-mir-122,cpo-mir-122,ocu-mir-122,rno-mir-122,pal-mir-122,dno-mir-122,chi-mir-122,cgr-mir-122,tch-mir-122,	hsa-mir-122	ccttagcagagctgTGGAGTGTGACAATGGTGTTTGtgtctaaactatcaAACGCCATTATCACACTAAATAgctactgctaggc	hsa-miR-122-5p	TGGAGTGTGACAATGGTGTTTG	5'	Yes	gp1a	.......((((((((((((((..(((((((.(((((((((((............))))))))))).)))))))..)))))).))))))))...................	83	42.2	-45.9	215	193	152	857	989	312	372	307	347	280.88	250.849	243.924	371.607	331.464	368.946	522.029	381.062	396.41	middle
83	140	hsa-miR-125b-5p	TCCCTGAGACCCTAACTTGTGA	22	chr21	+	16590237	16590325	accagacttttcctagTCCCTGAGACCCTAACTTGTGAggtattttagtaacatcACAAGTCAGGCTCTTGGGACCTaggcggagggga	28	hsa-mir-125b-2,ptr-mir-125b-2,ppy-mir-125b-2,ggo-mir-125b-2,mml-mir-125b-2,mne-mir-125b-2,age-mir-125b-2,lla-mir-125b-2,lca-mir-125b,ssc-mir-125b-2,cja-mir-125b,dma-mir-125b-2,pal-mir-125b-2,nle-mir-125b-2,sbo-mir-125b-2,cfa-mir-125b-2,dno-mir-125b-2,ocu-mir-125b-2,oga-mir-125b-2,mmu-mir-125b-2,bta-mir-125b-2,eca-mir-125b-2,mdo-mir-125b-1,efu-mir-125b,rno-mir-125b-2,cpo-mir-125b-2,chi-mir-125b,cg…	hsa-mir-125b-2	accagacttttcctagTCCCTGAGACCCTAACTTGTGAggtattttagtaacaTCACAAGTCAGGCTCTTGGGACctaggcggagggga	hsa-miR-125b-5p	TCCCTGAGACCCTAACTTGTGA	5'	Yes	gp1a	.((...(((..(((((..((..(((.(((.((((((((..(((....)))...)))))))).))).)))..))..)))))..)))))..	86	49.4	-37.9	116	133.5	106	2014.5	537.5	161	153.5	168	140.5	151.545	173.515	170.105	873.515	180.143	190.386	215.407	208.529	160.506	middle
83	141	hsa-miR-125b-2-3p_L-2R+2	ACAAGTCAGGCTCTTGGGACCT	22	chr21	+	16590237	16590325	accagacttttcctagTCCCTGAGACCCTAACTTGTGAggtattttagtaacatcACAAGTCAGGCTCTTGGGACCTaggcggagggga	28	hsa-mir-125b-2,ptr-mir-125b-2,ppy-mir-125b-2,ggo-mir-125b-2,mml-mir-125b-2,mne-mir-125b-2,age-mir-125b-2,lla-mir-125b-2,lca-mir-125b,ssc-mir-125b-2,cja-mir-125b,dma-mir-125b-2,pal-mir-125b-2,nle-mir-125b-2,sbo-mir-125b-2,cfa-mir-125b-2,dno-mir-125b-2,ocu-mir-125b-2,oga-mir-125b-2,mmu-mir-125b-2,bta-mir-125b-2,eca-mir-125b-2,mdo-mir-125b-1,efu-mir-125b,rno-mir-125b-2,cpo-mir-125b-2,chi-mir-125b,cg…	hsa-mir-125b-2	accagacttttcctagTCCCTGAGACCCTAACTTGTGAggtattttagtaacaTCACAAGTCAGGCTCTTGGGACctaggcggagggga	hsa-miR-125b-2-3p	TCACAAGTCAGGCTCTTGGGAC	3'	Diff	gp1a	.((...(((..(((((..((..(((.(((.((((((((..(((....)))...)))))))).))).)))..))..)))))..)))))..	86	49.4	-37.9	0	0	0	5	7	0	0	0	0	0	0	0	2.16807	2.34605	0	0	0	0	low
84	142	hsa-miR-125a-5p_R-1	TCCCTGAGACCCTTTAACCTGTG	23	chr19	+	51693248	51693355	ccatgttgccagtctctaggTCCCTGAGACCCTTTAACCTGTGaggacatccagggtcACAGGTGAGGTTCTTGGGAGCctggcgtctggcccaaccacacacctggg	22	hsa-mir-125a,ppy-mir-125a,ptr-mir-125a,ggo-mir-125a,ppa-mir-125a,mml-mir-125a,cja-mir-125a,nle-mir-125a,sbo-mir-125a,cfa-mir-125a,cpo-mir-125a,oga-mir-125a,dma-mir-125a,mmu-mir-125a,bta-mir-125a,eca-mir-125a,rno-mir-125a,ssc-mir-125a,pal-mir-125a,chi-mir-125a,cgr-mir-125a,tch-mir-125a,	hsa-mir-125a	tgccagtctctaggTCCCTGAGACCCTTTAACCTGTGAggacatccagggtcACAGGTGAGGTTCTTGGGAGCCtggcgtctggcc	hsa-miR-125a-5p	TCCCTGAGACCCTTTAACCTGTGA	5'	Diff	gp1a	.......(((((...(((((..((..(((.((((..((((((((((....))....)))))))))))).)))..))..)))))...)))))....(((......))).	84	59.3	-47.9	22884	23469	18399	109004	156377	42052	27892	35619	37030	29896.1	30503.5	29526.1	47265.6	52409.8	49727.3	39141	44211.9	42302.7	high
84	143	hsa-miR-125a-3p_R-1	ACAGGTGAGGTTCTTGGGAGC	21	chr19	+	51693248	51693355	ccatgttgccagtctctaggTCCCTGAGACCCTTTAACCTGTGaggacatccagggtcACAGGTGAGGTTCTTGGGAGCctggcgtctggcccaaccacacacctggg	22	hsa-mir-125a,ppy-mir-125a,ptr-mir-125a,ggo-mir-125a,ppa-mir-125a,mml-mir-125a,cja-mir-125a,nle-mir-125a,sbo-mir-125a,cfa-mir-125a,cpo-mir-125a,oga-mir-125a,dma-mir-125a,mmu-mir-125a,bta-mir-125a,eca-mir-125a,rno-mir-125a,ssc-mir-125a,pal-mir-125a,chi-mir-125a,cgr-mir-125a,tch-mir-125a,	hsa-mir-125a	tgccagtctctaggTCCCTGAGACCCTTTAACCTGTGAggacatccagggtcACAGGTGAGGTTCTTGGGAGCCtggcgtctggcc	hsa-miR-125a-3p	ACAGGTGAGGTTCTTGGGAGCC	3'	Diff	gp1a	.......(((((...(((((..((..(((.((((..((((((((((....))....)))))))))))).)))..))..)))))...)))))....(((......))).	84	59.3	-47.9	94	87	96	222	386	79	76	93	94	122.803	113.077	154.057	96.2623	129.368	93.419	106.651	115.436	107.385	middle
85	144	hsa-miR-125b-5p	TCCCTGAGACCCTAACTTGTGA	22	chr11	-	122099751	122099847	tgttgcgctcctctcagTCCCTGAGACCCTAACTTGTGAtgtttaccgtttaaatccacgggttaggctcttgggagctgcgagtcgtgcttttgca	30	hsa-mir-125b-1,ptr-mir-125b-1,ppy-mir-125b-1,ggo-mir-125b-1,mml-mir-125b-1,mne-mir-125b-1,age-mir-125b-1,lla-mir-125b-1,sla-mir-125b,ppa-mir-125b,cja-mir-125,nle-mir-125b-1,cfa-mir-125b-1,oga-mir-125b-1,mmr-mir-125a,sbo-mir-125b-1,cpo-mir-125b-1,dno-mir-125b-1,ocu-mir-125b-1,tch-mir-125b,dma-mir-125b-1,mmu-mir-125b-1,bta-mir-125b-1,oar-mir-125b,eca-mir-125b,mdo-mir-125b-2,rno-mir-125b-1,ssc-mir-1…	hsa-mir-125b-1	tgcgctcctctcagTCCCTGAGACCCTAACTTGTGAtgtttaccgtttaaatccACGGGTTAGGCTCTTGGGAGCTgcgagtcgtgct	hsa-miR-125b-5p	TCCCTGAGACCCTAACTTGTGA	5'	Yes	gp1a	....((((..(((.(((..((..(((.((((((..(((..(((((.....))))).)))..)))))).)))..))..))).)))..)))).......	86	51.5	-42	116	133.5	106	2014.5	537.5	161	153.5	168	140.5	151.545	173.515	170.105	873.515	180.143	190.386	215.407	208.529	160.506	middle
86	145	hsa-miR-126-5p	CATTATTACTTTTGGTACGCG	21	chr9	+	136670597	136670693	gcctccgctggcgacgggaCATTATTACTTTTGGTACGCGctgtgacacttcaaacTCGTACCGTGAGTAATAATGCGccgtccacggcaccgcatc	19	hsa-mir-126,ptr-mir-126,ppy-mir-126,mml-mir-126,cja-mir-126,nle-mir-126,mmr-mir-126,cfa-mir-126,cpo-mir-126,mmu-mir-126a,bta-mir-126,eca-mir-126,mdo-mir-126,efu-mir-126,rno-mir-126a,ssc-mir-126,pal-mir-126,dno-mir-126,chi-mir-126,	hsa-mir-126	cgctggcgacgggaCATTATTACTTTTGGTACGCGctgtgacacttcaaacTCGTACCGTGAGTAATAATGCGccgtccacggca	hsa-miR-126-5p	CATTATTACTTTTGGTACGCG	5'	Yes	gp1a	((....((((..(((((..((((((((((..(((((((.....(((....)))....)))))))..))))))))))..)))))..))))...))...	94	55.7	-39.7	10	8	27	0	0	0	116	7	43	13.0642	10.3979	43.3287	0	0	0	162.783	8.68871	49.1228	middle
86	146	hsa-miR-126-3p	TCGTACCGTGAGTAATAATGCG	22	chr9	+	136670597	136670693	gcctccgctggcgacgggaCATTATTACTTTTGGTACGCGctgtgacacttcaaacTCGTACCGTGAGTAATAATGCGccgtccacggcaccgcatc	19	hsa-mir-126,ptr-mir-126,ppy-mir-126,mml-mir-126,cja-mir-126,nle-mir-126,mmr-mir-126,cfa-mir-126,cpo-mir-126,mmu-mir-126a,bta-mir-126,eca-mir-126,mdo-mir-126,efu-mir-126,rno-mir-126a,ssc-mir-126,pal-mir-126,dno-mir-126,chi-mir-126,	hsa-mir-126	cgctggcgacgggaCATTATTACTTTTGGTACGCGctgtgacacttcaaacTCGTACCGTGAGTAATAATGCGccgtccacggca	hsa-miR-126-3p	TCGTACCGTGAGTAATAATGCG	3'	Yes	gp1a	((....((((..(((((..((((((((((..(((((((.....(((....)))....)))))))..))))))))))..)))))..))))...))...	94	55.7	-39.7	35	35	40	49	56	45	334	35	96	45.7247	45.4908	64.1906	21.2471	18.7684	53.2133	468.704	43.4436	109.669	middle
87	147	hsa-miR-127-3p_1ss9GT	TCGGATCCTTCTGAGCTTGGCT	22	chr14	+	100882965	100883090	gtaaaaggtctcgctgtgatcactgtctccagcctgctgaagctcagagggctctgattcagaaagatcaTCGGATCCGTCTGAGCTTGGCTggtcggaagtctcatcatctgcttccttcgggtt	30	hsa-mir-127,ptr-mir-127,ppy-mir-127,age-mir-127,lla-mir-127,sla-mir-127,ggo-mir-127,ppa-mir-127,dma-mir-127,cpo-mir-127,pal-mir-127,dno-mir-127,ocu-mir-127,tch-mir-127,mml-mir-127,mne-mir-127,cja-mir-127,nle-mir-127,oga-mir-127,sbo-mir-127,cfa-mir-127,mmu-mir-127,eca-mir-127,cgr-mir-127,bta-mir-127,efu-mir-127,rno-mir-127,ssc-mir-127,chi-mir-127,oar-mir-127,	hsa-mir-127	tgtgatcactgtctccagcctgCTGAAGCTCAGAGGGCTCTGATtcagaaagatcaTCGGATCCGTCTGAGCTTGGCTggtcggaagtctcatcatc	hsa-miR-127-3p	TCGGATCCGTCTGAGCTTGGCT	3'	Diff	gp1a	............((.(((((.(((.(((((((((.....(((((((((.((.((((((((.....))..)))))).)).)))))))))))))))..))))))...)))))..))..((....))..	102	52.4	-45.7	0	0	0	54	5	0	5	0	0	0	0	0	23.4151	1.67575	0	7.01652	0	0	middle
88	148	hsa-miR-128-3p	TCACAGTGAACCGGTCTCTTT	21	chr3	+	35744476	35744559	tgtgcagtgggaaggggggccgatacactgtacgagagtgagtagcaggtcTCACAGTGAACCGGTCTCTTTccctactgtgtc	19	hsa-mir-128-2,ppy-mir-128-2,mml-mir-128b,ptr-mir-128-2,cja-mir-128-2,nle-mir-128-2,oga-mir-128-2,mmr-mir-128,cfa-mir-128-2,cpo-mir-128-2,dno-mir-128-2,ocu-mir-128b,mmu-mir-128-2,bta-mir-128-2,eca-mir-128-1,mdo-mir-128a,efu-mir-128a,rno-mir-128-2,ssc-mir-128-2,	hsa-mir-128-2	tgtgcagtgggaagGGGGGCCGATACACTGTACGAGAgtgagtagcaggtcTCACAGTGAACCGGTCTCTTTccctactgtgtc	hsa-miR-128-3p	TCACAGTGAACCGGTCTCTTT	3'	Yes	gp1a	.(..(((((((.(..(((((((...((((((..((((.((.....))..))))))))))...)))))))..).)))))))..).	82	56	-37	1919.5	2144.5	1760	4600	5798	2065	1653	1652.5	1946	2507.67	2787.29	2824.39	1994.62	1943.2	2441.9	2319.66	2051.16	2223.09	middle
89	149	hsa-miR-128-1-5p_R-2	CGGGGCCGTAGCACTGTCTGA	21	chr2	+	135665366	135665495	tttaatattttgcaataattggccttgttcctgagctgttggattCGGGGCCGTAGCACTGTCTGAgaggtttacatttcTCACAGTGAACCGGTCTCTTTttcagctgcttcctggcttctttttactc	27	hsa-mir-128-1,ptr-mir-128-1,ppy-mir-128-1,ppa-mir-128,mml-mir-128a,age-mir-128,sla-mir-128,bta-mir-128-1,rno-mir-128-1,ssc-mir-128-1,ggo-mir-128,cja-mir-128-1,mmu-mir-128-1,eca-mir-128-2,nle-mir-128-1,oga-mir-128-1,mdo-mir-128b,cfa-mir-128-1,cpo-mir-128-1,pal-mir-128,dno-mir-128-1,ocu-mir-128a,tch-mir-128,efu-mir-128b,chi-mir-128,cgr-mir-128,sha-mir-128,	hsa-mir-128-1	tgagctgttggattCGGGGCCGTAGCACTGTCTGAGAggtttacatttcTCACAGTGAACCGGTCTCTTTttcagctgcttc	hsa-miR-128-1-5p	CGGGGCCGTAGCACTGTCTGAGA	5'	Diff	gp1a	....................((((........((((.((((((...(((((((...((((((..((((..(....)..))))))))))...)))))))...)))))).))))...))))...........	99	43.8	-38.4	12	25	17	59	73	10	8	5	11	15.677	32.4934	27.281	25.5832	24.466	11.8252	11.2264	6.20622	12.5663	middle
89	150	hsa-miR-128-3p	TCACAGTGAACCGGTCTCTTT	21	chr2	+	135665366	135665495	tttaatattttgcaataattggccttgttcctgagctgttggattCGGGGCCGTAGCACTGTCTGAgaggtttacatttcTCACAGTGAACCGGTCTCTTTttcagctgcttcctggcttctttttactc	27	hsa-mir-128-1,ptr-mir-128-1,ppy-mir-128-1,ppa-mir-128,mml-mir-128a,age-mir-128,sla-mir-128,bta-mir-128-1,rno-mir-128-1,ssc-mir-128-1,ggo-mir-128,cja-mir-128-1,mmu-mir-128-1,eca-mir-128-2,nle-mir-128-1,oga-mir-128-1,mdo-mir-128b,cfa-mir-128-1,cpo-mir-128-1,pal-mir-128,dno-mir-128-1,ocu-mir-128a,tch-mir-128,efu-mir-128b,chi-mir-128,cgr-mir-128,sha-mir-128,	hsa-mir-128-1	tgagctgttggattCGGGGCCGTAGCACTGTCTGAGAggtttacatttcTCACAGTGAACCGGTCTCTTTttcagctgcttc	hsa-miR-128-3p	TCACAGTGAACCGGTCTCTTT	3'	Yes	gp1a	....................((((........((((.((((((...(((((((...((((((..((((..(....)..))))))))))...)))))))...)))))).))))...))))...........	99	43.8	-38.4	1919.5	2144.5	1760	4600	5798	2065	1653	1652.5	1946	2507.67	2787.29	2824.39	1994.62	1943.2	2441.9	2319.66	2051.16	2223.09	middle
90	151	hsa-miR-129-5p	CTTTTTGCGGTCTGGGCTTGC	21	chr11	+	43581380	43581487	aagccggcatattctgcccttcgcgaatCTTTTTGCGGTCTGGGCTTGCtgtacataactcaatagccggAAGCCCTTACCCCAAAAAGCATttgcggagggcgcact	19	hsa-mir-129-2,ppy-mir-129-2,ptr-mir-129-2,ggo-mir-129,mml-mir-129-2,cja-mir-129-1,mmu-mir-129-2,bta-mir-129-2,eca-mir-129b,cfa-mir-129-2,efu-mir-129a,rno-mir-129-2,ssc-mir-129a,cpo-mir-129-2,pal-mir-129a,dno-mir-129-2,ocu-mir-129-2,chi-mir-129,tch-mir-129-2,	hsa-mir-129-2	tgcccttcgcgaatCTTTTTGCGGTCTGGGCTTGCtgtacataactcaatagccggAAGCCCTTACCCCAAAAAGCATttgcggagggcg	hsa-miR-129-5p	CTTTTTGCGGTCTGGGCTTGC	5'	Yes	gp1a	...............((((((((((((((((((((.(((..(((((((((((..........)))))...))))))..))).))))))).))))))))))))).....	88	52.8	-48.8	14	29	18.5	55.5	91	18	11	18.5	28.5	18.2899	37.6924	29.6882	24.0656	30.4987	21.2853	15.4363	22.963	32.5581	middle
90	152	hsa-miR-129-2-3p	AAGCCCTTACCCCAAAAAGCAT	22	chr11	+	43581380	43581487	aagccggcatattctgcccttcgcgaatCTTTTTGCGGTCTGGGCTTGCtgtacataactcaatagccggAAGCCCTTACCCCAAAAAGCATttgcggagggcgcact	19	hsa-mir-129-2,ppy-mir-129-2,ptr-mir-129-2,ggo-mir-129,mml-mir-129-2,cja-mir-129-1,mmu-mir-129-2,bta-mir-129-2,eca-mir-129b,cfa-mir-129-2,efu-mir-129a,rno-mir-129-2,ssc-mir-129a,cpo-mir-129-2,pal-mir-129a,dno-mir-129-2,ocu-mir-129-2,chi-mir-129,tch-mir-129-2,	hsa-mir-129-2	tgcccttcgcgaatCTTTTTGCGGTCTGGGCTTGCtgtacataactcaatagccggAAGCCCTTACCCCAAAAAGCATttgcggagggcg	hsa-miR-129-2-3p	AAGCCCTTACCCCAAAAAGCAT	3'	Yes	gp1a	...............((((((((((((((((((((.(((..(((((((((((..........)))))...))))))..))).))))))).))))))))))))).....	88	52.8	-48.8	34	29	27	127	91	38	24	29	25	44.4183	37.6924	43.3287	55.069	30.4987	44.9357	33.6793	35.9961	28.5598	middle
91	153	hsa-miR-129-5p	CTTTTTGCGGTCTGGGCTTGC	21	chr7	+	128207857	128207951	gctgctgtctcctttggatCTTTTTGCGGTCTGGGCTTGCtgttcctctcaacagtagtcaggAAGCCCTTACCCCAAAAAGTATctgcgggagg	19	hsa-mir-129-1,ppy-mir-129-1,mml-mir-129-1,ptr-mir-129-1,cja-mir-129-2,mmu-mir-129-1,bta-mir-129-1,eca-mir-129a,mdo-mir-129,cfa-mir-129-1,tch-mir-129-1,efu-mir-129b,rno-mir-129-1,ssc-mir-129b,cpo-mir-129-1,pal-mir-129b,dno-mir-129-1,ocu-mir-129-1,cgr-mir-129,	hsa-mir-129-1	ggatCTTTTTGCGGTCTGGGCTTGCtgttcctctcaacagtagtcaggAAGCCCTTACCCCAAAAAGTATct	hsa-miR-129-5p	CTTTTTGCGGTCTGGGCTTGC	5'	Yes	gp1a	........(((((..(((((((((((.(((..((((((.(((.....((....))....))).))))))..))).))))))).))))..))))).	86	52.6	-38.4	14	29	18.5	55.5	91	18	11	18.5	28.5	18.2899	37.6924	29.6882	24.0656	30.4987	21.2853	15.4363	22.963	32.5581	middle
91	154	hsa-miR-129-1-3p	AAGCCCTTACCCCAAAAAGTAT	22	chr7	+	128207857	128207951	gctgctgtctcctttggatCTTTTTGCGGTCTGGGCTTGCtgttcctctcaacagtagtcaggAAGCCCTTACCCCAAAAAGTATctgcgggagg	19	hsa-mir-129-1,ppy-mir-129-1,mml-mir-129-1,ptr-mir-129-1,cja-mir-129-2,mmu-mir-129-1,bta-mir-129-1,eca-mir-129a,mdo-mir-129,cfa-mir-129-1,tch-mir-129-1,efu-mir-129b,rno-mir-129-1,ssc-mir-129b,cpo-mir-129-1,pal-mir-129b,dno-mir-129-1,ocu-mir-129-1,cgr-mir-129,	hsa-mir-129-1	ggatCTTTTTGCGGTCTGGGCTTGCtgttcctctcaacagtagtcaggAAGCCCTTACCCCAAAAAGTATct	hsa-miR-129-1-3p	AAGCCCTTACCCCAAAAAGTAT	3'	Yes	gp1a	........(((((..(((((((((((.(((..((((((.(((.....((....))....))).))))))..))).))))))).))))..))))).	86	52.6	-38.4	32	41	22	111	98	17	33	19	20	41.8054	53.2892	35.3048	48.1311	32.8448	20.1028	46.309	23.5836	22.8478	middle
92	155	hsa-miR-130b-5p_R+1	ACTCTTTCCCTGTTGCACTACT	22	chr22	+	21653284	21653395	ccctgggggaggcactggcaggcctgcccgacACTCTTTCCCTGTTGCACTACTataggccgctgggaagCAGTGCAATGATGAAAGGGCATcggtcaggtccagcctgcta	16	hsa-mir-130b,ptr-mir-130b,ppy-mir-130b,ggo-mir-130b,mml-mir-130b,cja-mir-130b,bta-mir-130b,eca-mir-130b,cfa-mir-130b,dno-mir-130b,rno-mir-130b,ssc-mir-130b,cpo-mir-130b,ocu-mir-130b,chi-mir-130b,cgr-mir-130b,	hsa-mir-130b	ggcctgcccgacACTCTTTCCCTGTTGCACTACtataggccgctgggaagCAGTGCAATGATGAAAGGGCATcggtcaggtc	hsa-miR-130b-5p	ACTCTTTCCCTGTTGCACTAC	5'	Diff	gp1a	((....))..((((..(((.((((((.((((..(((((((...((((((((..........(((....)))))))))))...)))))))..)))).))))))..))))))).	101	60.7	-46.2	920	958	768	3883	4391	1207	927	1033	1054	1201.91	1245.15	1232.46	1683.72	1471.65	1427.3	1300.86	1282.21	1204.08	middle
92	156	hsa-miR-130b-3p	CAGTGCAATGATGAAAGGGCAT	22	chr22	+	21653284	21653395	ccctgggggaggcactggcaggcctgcccgacACTCTTTCCCTGTTGCACTACTataggccgctgggaagCAGTGCAATGATGAAAGGGCATcggtcaggtccagcctgcta	16	hsa-mir-130b,ptr-mir-130b,ppy-mir-130b,ggo-mir-130b,mml-mir-130b,cja-mir-130b,bta-mir-130b,eca-mir-130b,cfa-mir-130b,dno-mir-130b,rno-mir-130b,ssc-mir-130b,cpo-mir-130b,ocu-mir-130b,chi-mir-130b,cgr-mir-130b,	hsa-mir-130b	ggcctgcccgacACTCTTTCCCTGTTGCACTACtataggccgctgggaagCAGTGCAATGATGAAAGGGCATcggtcaggtc	hsa-miR-130b-3p	CAGTGCAATGATGAAAGGGCAT	3'	Yes	gp1a	((....))..((((..(((.((((((.((((..(((((((...((((((((..........(((....)))))))))))...)))))))..)))).))))))..))))))).	101	60.7	-46.2	891	870	749	2231	2662	872	871	969	1060	1164.02	1130.77	1201.97	967.392	892.171	1031.16	1222.28	1202.77	1210.93	middle
93	157	hsa-miR-130a-3p	CAGTGCAATGTTAAAAGGGCAT	22	chr11	+	57641198	57641286	tgctgctggccagagctcttttcacattgtgctactgtctgcacctgtcactagCAGTGCAATGTTAAAAGGGCATtggccgtgtagtg	25	hsa-mir-130a,ppy-mir-130a,ggo-mir-130a,ppa-mir-130a,mne-mir-130a,ptr-mir-130a,mml-mir-130a,cja-mir-130a,mmr-mir-130a,nle-mir-130a,dma-mir-130a,oga-mir-130a,mmu-mir-130a,bta-mir-130a,eca-mir-130a,cfa-mir-130a,pal-mir-130,efu-mir-130,rno-mir-130a,ssc-mir-130a,cpo-mir-130a,dno-mir-130a,chi-mir-130a,cgr-mir-130a,tch-mir-130a,	hsa-mir-130a	tgctgctggccagaGCTCTTTTCACATTGTGCTACTgtctgcacctgtcactagCAGTGCAATGTTAAAAGGGCATtggccgtgtagtg	hsa-miR-130a-3p	CAGTGCAATGTTAAAAGGGCAT	3'	Yes	gp1a	.(((((((((((..((((((((.((((((..((.(((...((....))...))).))..)))))).))))))))..)))))).))))).	87	50.6	-41.4	76	62	54	170	189	52	62	63	79	99.2879	80.5837	86.6573	73.7144	63.3435	61.491	87.0049	78.1984	90.2489	middle
94	158	hsa-miR-132-5p	ACCGTGGCTTTCGATTGTTACT	22	chr17	-	2049908	2050008	ccgcccccgcgtctccagggcaACCGTGGCTTTCGATTGTTACTgtgggaactggaggTAACAGTCTACAGCCATGGTCGccccgcagcacgcccacgcgc	19	hsa-mir-132,ppy-mir-132,mml-mir-132,cja-mir-132,nle-mir-132,oga-mir-132,mmr-mir-132,cpo-mir-132,pal-mir-132,mmu-mir-132,bta-mir-132,eca-mir-132,mdo-mir-132,cfa-mir-132,efu-mir-132,ssc-mir-132,rno-mir-132,dno-mir-132,cgr-mir-132,	hsa-mir-132	ccgcccccgcgtctccagggcaACCGTGGCTTTCGATTGTTACTgtgggaactggaggTAACAGTCTACAGCCATGGTCGccccgcagcacgcccacgcgc	hsa-miR-132-5p	ACCGTGGCTTTCGATTGTTACT	5'	Yes	gp1a	.(((....((((((...((((.(((((((((...((((((((((............))))))))))...))))))))).))))...)).))))....))).	99	65.3	-44.9	11	18	10	102	114	38	30	22	32	14.3706	23.3953	16.0477	44.2286	38.2072	44.9357	42.0991	27.3074	36.5565	middle
94	159	hsa-miR-132-3p	TAACAGTCTACAGCCATGGTCG	22	chr17	-	2049908	2050008	ccgcccccgcgtctccagggcaACCGTGGCTTTCGATTGTTACTgtgggaactggaggTAACAGTCTACAGCCATGGTCGccccgcagcacgcccacgcgc	19	hsa-mir-132,ppy-mir-132,mml-mir-132,cja-mir-132,nle-mir-132,oga-mir-132,mmr-mir-132,cpo-mir-132,pal-mir-132,mmu-mir-132,bta-mir-132,eca-mir-132,mdo-mir-132,cfa-mir-132,efu-mir-132,ssc-mir-132,rno-mir-132,dno-mir-132,cgr-mir-132,	hsa-mir-132	ccgcccccgcgtctccagggcaACCGTGGCTTTCGATTGTTACTgtgggaactggaggTAACAGTCTACAGCCATGGTCGccccgcagcacgcccacgcgc	hsa-miR-132-3p	TAACAGTCTACAGCCATGGTCG	3'	Yes	gp1a	.(((....((((((...((((.(((((((((...((((((((((............))))))))))...))))))))).))))...)).))))....))).	99	65.3	-44.9	276	291	213	1083	1230	324	318	346	339	360.572	378.223	341.815	469.604	412.235	383.136	446.251	429.471	387.27	middle
95	160	hsa-miR-133a-3p_L-1R+1	TTGGTCCCCTTCAACCAGCTGT	22	chr18	-	21825698	21825785	acaatgctttgctagagctggtaaaatggaaccaaatcgcctcttcaatggatTTGGTCCCCTTCAACCAGCTGTagctatgcattga	25	hsa-mir-133a-1,ptr-mir-133a-1,ppy-mir-133a,ggo-mir-133a,ppa-mir-133a,mml-mir-133a,mne-mir-133a,age-mir-133a,lla-mir-133a,sla-mir-133a,cja-mir-133a-1,mmu-mir-133a-1,bta-mir-133a-2,cfa-mir-133a,eca-mir-133a,mdo-mir-133a-1,mdo-mir-133a-2,efu-mir-133-2,rno-mir-133a,ssc-mir-133a-2,cpo-mir-133a-2,pal-mir-133a-2,ocu-mir-133a,dno-mir-133a-2,dno-mir-133a-1,	hsa-mir-133a-1	acaatgctttgctagAGCTGGTAAAATGGAACCAAATcgcctcttcaatggaTTTGGTCCCCTTCAACCAGCTGtagctatgcattga	hsa-miR-133a-3p	TTTGGTCCCCTTCAACCAGCTG	3'	Diff	gp1a	.((((((...((((.(((((((..((.((.((((((((............)))))))).)).))..))))))).))))...)))))).	86	44.3	-40	51	66	68.5	18	0	59	257.167	78	74.5	66.6274	85.7826	109.926	7.80505	0	69.7686	360.883	96.8171	85.1081	middle
96	161	hsa-miR-133b_L-1R+1_1ss22AG	TTGGTCCCCTTCAACCAGCTGC	22	chr6	+	52148919	52149041	gtcacctcagaagaaagatgccccctgctctggctggtcaaacggaaccaagtccgtcttcctgagaggtTTGGTCCCCTTCAACCAGCTACagcagggctggcaatgcccagtccttggaga	10	hsa-mir-133b,ptr-mir-133b,ppy-mir-133b,ggo-mir-133b,mml-mir-133b,cja-mir-133b,bta-mir-133b,cfa-mir-133b,rno-mir-133b,chi-mir-133b,	hsa-mir-133b	cctcagaagaaagatgccccctgctctggctggtcaaacggaaccaagtccgtcttcctgagaggTTTGGTCCCCTTCAACCAGCTAcagcagggctggcaatgcccagtccttggaga	hsa-miR-133b	TTTGGTCCCCTTCAACCAGCTA	3'	Diff	gp1a	.....(((..(.((....(((((((((((.((((((((..((.((.((((((.((.((((...)))))))))))).)).))..)))))))).)))))))..))))........)).)..))).	117	56.9	-48.2	0	0	0	0	0	0	1.66667	0	0	0	0	0	0	0	0	2.33884	0	0	low
97	162	hsa-miR-133a-3p_L-1R+1	TTGGTCCCCTTCAACCAGCTGT	22	chr20	+	62564899	62565024	gttcctcggatctgggagccaaatgctttgctagagctggtaaaatggaaccaaatcgactgtccaatggatTTGGTCCCCTTCAACCAGCTGTagctgtgcattgatggcgccgtgcggcccggc	15	hsa-mir-133a-2,ppy-mir-133c,mml-mir-133c,ptr-mir-133a-2,cja-mir-133a-2,mmu-mir-133a-2,bta-mir-133a-1,eca-mir-133a-2,cfa-mir-133c,efu-mir-133-1,ssc-mir-133a-1,cpo-mir-133a-1,pal-mir-133a-1,chi-mir-133a,oar-mir-133,	hsa-mir-133a-2	gggagccaaatgctttgctagAGCTGGTAAAATGGAACCAAATcgactgtccaatggaTTTGGTCCCCTTCAACCAGCTGtagctgtgcattgatggcgccg	hsa-miR-133a-3p	TTTGGTCCCCTTCAACCAGCTG	3'	Diff	gp1a	.....((((..(..((.(((((((((...((((.(((((((..((.((.((((((((............)))))))).)).))..))))))).))))...)))))..)))).))....)..)))).	120	54.8	-51.2	51	66	68.5	18	0	59	257.167	78	74.5	66.6274	85.7826	109.926	7.80505	0	69.7686	360.883	96.8171	85.1081	middle
98	163	hsa-miR-134-5p	TGTGACTGGTTGACCAGAGGGG	22	chr14	+	101054684	101054764	gtccagggtgTGTGACTGGTTGACCAGAGGGGcatgcactgtgttcaccctgtgggccacctagtcaccaaccctcagcat	15	hsa-mir-134,ppy-mir-134,ppa-mir-134,mne-mir-134,ptr-mir-134,ggo-mir-134,mml-mir-134,cja-mir-134,mmu-mir-134,eca-mir-134,cfa-mir-134,rno-mir-134,cpo-mir-134,ocu-mir-134,cgr-mir-134,	hsa-mir-134	cagggtgTGTGACTGGTTGACCAGAGGGGcatgcactgtgttcacCCTGTGGGCCACCTAGTCACCAAccctc	hsa-miR-134-5p	TGTGACTGGTTGACCAGAGGGG	5'	Yes	gp1a	((..(((((..((((((((.((.(((.((((((((.....))))...)))).)))..)).))))))))..)))))..))..	79	59.3	-37.2	28	29	34	128	258	58	37	45	66	36.5798	37.6924	54.562	55.5026	86.4688	68.5861	51.9223	55.856	75.3978	middle
99	164	hsa-miR-135a-5p	TATGGCTTTTTATTCCTATGTGA	23	chr3	-	52294219	52294308	aggcctcgctgttctcTATGGCTTTTTATTCCTATGTGAttctactgctcactcATATAGGGATTGGAGCCGTGGCgcacggcggggaca	19	hsa-mir-135a-1,ppy-mir-135a-1,mml-mir-135a-1,age-mir-135-1,lla-mir-135-1,ptr-mir-135a-1,ppa-mir-135-1,cja-mir-135,mmu-mir-135a-1,bta-mir-135a-1,chi-mir-135a,eca-mir-135a,cfa-mir-135a-1,ssc-mir-135-1,cpo-mir-135a-1,pal-mir-135-2,dno-mir-135a-1,ocu-mir-135a-1,tch-mir-135a,	hsa-mir-135a-1	aggcctcgctgttctcTATGGCTTTTTATTCCTATGTGAttctactgctcactcaTATAGGGATTGGAGCCGTGGCGcacggcggggaca	hsa-miR-135a-5p	TATGGCTTTTTATTCCTATGTGA	5'	Yes	gp1a	...(((((((((...(((((((((...((((((((((((.............))))))))))))..)))))))))...)))))))))...	84	52.2	-42.1	0	0	0	0	3	0	0	0	0	0	0	0	0	1.00545	0	0	0	0	low
99	165	hsa-miR-135a-3p_L+1R-1	ATATAGGGATTGGAGCCGTGGC	22	chr3	-	52294219	52294308	aggcctcgctgttctcTATGGCTTTTTATTCCTATGTGAttctactgctcactcATATAGGGATTGGAGCCGTGGCgcacggcggggaca	19	hsa-mir-135a-1,ppy-mir-135a-1,mml-mir-135a-1,age-mir-135-1,lla-mir-135-1,ptr-mir-135a-1,ppa-mir-135-1,cja-mir-135,mmu-mir-135a-1,bta-mir-135a-1,chi-mir-135a,eca-mir-135a,cfa-mir-135a-1,ssc-mir-135-1,cpo-mir-135a-1,pal-mir-135-2,dno-mir-135a-1,ocu-mir-135a-1,tch-mir-135a,	hsa-mir-135a-1	aggcctcgctgttctcTATGGCTTTTTATTCCTATGTGAttctactgctcactcaTATAGGGATTGGAGCCGTGGCGcacggcggggaca	hsa-miR-135a-3p	TATAGGGATTGGAGCCGTGGCG	3'	Diff	gp1a	...(((((((((...(((((((((...((((((((((((.............))))))))))))..)))))))))...)))))))))...	84	52.2	-42.1	0	0	0	6	0	0	0	0	0	0	0	0	2.60168	0	0	0	0	0	low
100	166	hsa-miR-135a-5p	TATGGCTTTTTATTCCTATGTGA	23	chr12	+	97563810	97563939	caagataaattcactctagtgcttTATGGCTTTTTATTCCTATGTGAtagtaataaagtctcatgtagggatggaagccatgaaatacattgtgaaaaatcatcaactaagaaggggccatcagtataga	21	hsa-mir-135a-2,ptr-mir-135a-2,ppy-mir-135a-2,ggo-mir-135a,ppa-mir-135-2,mml-mir-135a-2,age-mir-135-2,bta-mir-135a-2,eca-mir-135a-2,ssc-mir-135-2,lla-mir-135-2,mmu-mir-135a-2,rno-mir-135a,mdo-mir-135a,cfa-mir-135a-2,efu-mir-135,cpo-mir-135a-2,dno-mir-135a-2,ocu-mir-135a-2,pal-mir-135-1,sha-mir-135a,	hsa-mir-135a-2	agataaattcactctagtgcttTATGGCTTTTTATTCCTATGTGAtagtaataaagtctcATGTAGGGATGGAAGCCATGAAatacattgtgaaaaatca	hsa-miR-135a-5p	TATGGCTTTTTATTCCTATGTGA	5'	Yes	gp1a	...(((...(((((....((..(((((((((.(..(((((((..(((.............)))..)))))))..))))))))))..))...)))))..))).....(((.....((....))....))).	98	34.6	-33.8	0	0	0	0	3	0	0	0	0	0	0	0	0	1.00545	0	0	0	0	low
101	167	hsa-miR-135b-5p	TATGGCTTTTCATTCCTATGTGA	23	chr1	-	205448291	205448403	ccctccactctgctgtggccTATGGCTTTTCATTCCTATGTGAttgctgtcccaaactcATGTAGGGCTAAAAGCCATGGGctacagtgaggggcgagctccttctcctgcgc	16	hsa-mir-135b,mml-mir-135b,ptr-mir-135b,ppy-mir-135b,ggo-mir-135b,mmu-mir-135b,bta-mir-135b,eca-mir-135b,mdo-mir-135b,cfa-mir-135b,rno-mir-135b,cpo-mir-135b,dno-mir-135b,ocu-mir-135b,chi-mir-135b,tch-mir-135b,	hsa-mir-135b	cactctgctgtggccTATGGCTTTTCATTCCTATGTGAttgctgtcccaaactcATGTAGGGCTAAAAGCCATGGGctacagtgaggggcgagctcc	hsa-miR-135b-5p	TATGGCTTTTCATTCCTATGTGA	5'	Yes	gp1a	(((((......(((((((((((((((((((...(((((..((((((......)))..)))..)))))..))))))))))))))))))))))))..(((......)))......	93	54.9	-50.3	873	1051	931	1817	1891	558	524	557	635	1140.5	1366.02	1494.04	787.876	633.77	659.845	735.331	691.373	725.418	middle
101	168	hsa-miR-135b-3p	ATGTAGGGCTAAAAGCCATGGG	22	chr1	-	205448291	205448403	ccctccactctgctgtggccTATGGCTTTTCATTCCTATGTGAttgctgtcccaaactcATGTAGGGCTAAAAGCCATGGGctacagtgaggggcgagctccttctcctgcgc	16	hsa-mir-135b,mml-mir-135b,ptr-mir-135b,ppy-mir-135b,ggo-mir-135b,mmu-mir-135b,bta-mir-135b,eca-mir-135b,mdo-mir-135b,cfa-mir-135b,rno-mir-135b,cpo-mir-135b,dno-mir-135b,ocu-mir-135b,chi-mir-135b,tch-mir-135b,	hsa-mir-135b	cactctgctgtggccTATGGCTTTTCATTCCTATGTGAttgctgtcccaaactcATGTAGGGCTAAAAGCCATGGGctacagtgaggggcgagctcc	hsa-miR-135b-3p	ATGTAGGGCTAAAAGCCATGGG	3'	Yes	gp1a	(((((......(((((((((((((((((((...(((((..((((((......)))..)))..)))))..))))))))))))))))))))))))..(((......)))......	93	54.9	-50.3	49	17	35	108	118	36	31	32	31	64.0146	22.0955	56.1668	46.8303	39.5478	42.5707	43.5024	39.7198	35.4141	middle
102	169	hsa-miR-137-3p	TTATTGCTTAAGAATACGCGTAG	23	chr1	-	98046068	98046171	ggtcctctgactctcttcggtgacgggtattcttgggtggataatacggattacgttgTTATTGCTTAAGAATACGCGTAGtcgaggagagtaccagcggcagg	15	hsa-mir-137,ppy-mir-137,mml-mir-137,bta-mir-137,ptr-mir-137,cja-mir-137,mmu-mir-137,eca-mir-137,mdo-mir-137a,rno-mir-137,ssc-mir-137,dno-mir-137,ocu-mir-137,chi-mir-137,cgr-mir-137,	hsa-mir-137	ggtcctctgactctcttcggtgACGGGTATTCTTGGGTGGATAATacggattacgttgTTATTGCTTAAGAATACGCGTAGtcgaggagagtaccagcggca	hsa-miR-137-3p	TTATTGCTTAAGAATACGCGTAG	3'	Yes	gp1a	.(.((.((((((((((((((..(((.((((((((..(..(.(((((((.....)).))))))..)..)))))))).)))..)))))))))))..))).)))...	100	50	-47.7	9	18	31	11	18	11	0	6	5	11.7578	23.3953	49.7477	4.76975	6.03271	13.0077	0	7.44747	5.71195	middle
103	170	hsa-miR-138-5p	AGCTGGTGTTGTGAATCAGGCCG	23	chr16	+	56858486	56858631	cccagaggaggaagccggcggagttctggtatcgttgctgcAGCTGGTGTTGTGAATCAGGCCGacgagcagcgcatcctcttacccggctatttcacgacaccagggttgcatcatacccatcctctccaggcgagcctcgtggg	20	hsa-mir-138-2,ppy-mir-138-2,mml-mir-138,ptr-mir-138,bta-mir-138-2,ggo-mir-138,cja-mir-138,nle-mir-138,oga-mir-138-2,mmr-mir-138-2,dno-mir-138-2,mmu-mir-138-2,eca-mir-138-1,mdo-mir-138,efu-mir-138b,rno-mir-138-2,cpo-mir-138-2,ocu-mir-138-2,pal-mir-138-2,cgr-mir-138,	hsa-mir-138-2	cgttgctgcAGCTGGTGTTGTGAATCAGGCCGacgagcagcgcatcctcttacccgGCTATTTCACGACACCAGGGTTgcatca	hsa-miR-138-5p	AGCTGGTGTTGTGAATCAGGCCG	5'	Yes	gp1a	((((((((.....(((((.((((....(((((...(((..(..(((((((((((((...(((((..(((.((......)))))...)))))..))))))))))))).)..)))..)))))....)))))).)))...)))).))))	146	60.3	-63.8	66.5	54.5	36.5	240	222.5	68	56	66	76.5	86.8769	70.8357	58.5739	104.067	74.571	80.4113	78.585	81.9221	87.3929	middle
104	171	hsa-miR-138-5p	AGCTGGTGTTGTGAATCAGGCCG	23	chr3	+	44114212	44114310	ccctggcatggtgtggtggggcAGCTGGTGTTGTGAATCAGGCCGttgccaatcagagaacgGCTACTTCACAACACCAGGGCcacaccacactacagg	12	hsa-mir-138-1,oga-mir-138-1,mmr-mir-138-1,mmu-mir-138-1,bta-mir-138-1,eca-mir-138-2,cfa-mir-138a,efu-mir-138a,ssc-mir-138,cpo-mir-138-1,pal-mir-138-1,ocu-mir-138-1,	hsa-mir-138-1	ccctggcatggtgtggtggggcAGCTGGTGTTGTGAATCAGGCCGttgccaatcagagaacgGCTACTTCACAACACCAGGGCCacaccacactacagg	hsa-miR-138-5p	AGCTGGTGTTGTGAATCAGGCCG	5'	Yes	gp1a	.((((...((((((((((.(((..(((((((((((((...(((((((...........)))))))..))))))))))))).))).))))))))))))))	98	58.6	-58.2	66.5	54.5	36.5	240	222.5	68	56	66	76.5	86.8769	70.8357	58.5739	104.067	74.571	80.4113	78.585	81.9221	87.3929	middle
104	172	hsa-miR-138-1-3p_R-1	GCTACTTCACAACACCAGGGC	21	chr3	+	44114212	44114310	ccctggcatggtgtggtggggcAGCTGGTGTTGTGAATCAGGCCGttgccaatcagagaacgGCTACTTCACAACACCAGGGCcacaccacactacagg	12	hsa-mir-138-1,oga-mir-138-1,mmr-mir-138-1,mmu-mir-138-1,bta-mir-138-1,eca-mir-138-2,cfa-mir-138a,efu-mir-138a,ssc-mir-138,cpo-mir-138-1,pal-mir-138-1,ocu-mir-138-1,	hsa-mir-138-1	ccctggcatggtgtggtggggcAGCTGGTGTTGTGAATCAGGCCGttgccaatcagagaacgGCTACTTCACAACACCAGGGCCacaccacactacagg	hsa-miR-138-1-3p	GCTACTTCACAACACCAGGGCC	3'	Diff	gp1a	.((((...((((((((((.(((..(((((((((((((...(((((((...........)))))))..))))))))))))).))).))))))))))))))	98	58.6	-58.2	0	0	0	0	18	0	0	0	0	0	0	0	0	6.03271	0	0	0	0	low
105	173	hsa-miR-139-5p	TCTACAGTGCACGTGTCTCCAGT	23	chr11	-	72615033	72615143	gggactggctcaggtgtatTCTACAGTGCACGTGTCTCCAGTgtggctcggaggcTGGAGACGCGGCCCTGTTGGAGTaacaactgaagccggagtctgcgaagggtgggc	21	hsa-mir-139,ppy-mir-139,ppa-mir-139,mml-mir-139,lla-mir-139,mmu-mir-139,rno-mir-139,ssc-mir-139,ptr-mir-139,ggo-mir-139,cja-mir-139,bta-mir-139,eca-mir-139,cfa-mir-139,efu-mir-139,cpo-mir-139,pal-mir-139,dno-mir-139,ocu-mir-139,cgr-mir-139,tch-mir-139,	hsa-mir-139	gtgtatTCTACAGTGCACGTGTCTCCAGTgtggctcggaggcTGGAGACGCGGCCCTGTTGGAGTaac	hsa-miR-139-5p	TCTACAGTGCACGTGTCTCCAGT	5'	Yes	gp1a	....(((((((((.((((((((((((.((.((((((((((((...........)))))))))))))).)))).)))))).)).)))).))))).(((..(.....)..)))	89	61.3	-52.9	287	301	239	1745	2146	454	381	479	464	374.943	391.221	383.539	756.656	719.233	536.864	534.659	594.556	530.069	middle
105	174	hsa-miR-139-3p	TGGAGACGCGGCCCTGTTGGAGT	23	chr11	-	72615033	72615143	gggactggctcaggtgtatTCTACAGTGCACGTGTCTCCAGTgtggctcggaggcTGGAGACGCGGCCCTGTTGGAGTaacaactgaagccggagtctgcgaagggtgggc	21	hsa-mir-139,ppy-mir-139,ppa-mir-139,mml-mir-139,lla-mir-139,mmu-mir-139,rno-mir-139,ssc-mir-139,ptr-mir-139,ggo-mir-139,cja-mir-139,bta-mir-139,eca-mir-139,cfa-mir-139,efu-mir-139,cpo-mir-139,pal-mir-139,dno-mir-139,ocu-mir-139,cgr-mir-139,tch-mir-139,	hsa-mir-139	gtgtatTCTACAGTGCACGTGTCTCCAGTgtggctcggaggcTGGAGACGCGGCCCTGTTGGAGTaac	hsa-miR-139-3p	TGGAGACGCGGCCCTGTTGGAGT	3'	Yes	gp1a	....(((((((((.((((((((((((.((.((((((((((((...........)))))))))))))).)))).)))))).)).)))).))))).(((..(.....)..)))	89	61.3	-52.9	5	10	0	39	51	0	6	0	0	6.5321	12.9974	0	16.9109	17.0927	0	8.41982	0	0	middle
106	175	hsa-miR-140-5p	CAGTGGTTTTACCCTATGGTAG	22	chr16	+	69933073	69933186	gccctgtgtgtgtctctctctgtgtcctgcCAGTGGTTTTACCCTATGGTAGgttacgtcatgctgttctACCACAGGGTAGAACCACGGACaggataccggggcaccctctgc	27	hsa-mir-140,ptr-mir-140,ppy-mir-140,mml-mir-140,ggo-mir-140,ppa-mir-140,nle-mir-140,oga-mir-140,mmr-mir-140,cpo-mir-140,dno-mir-140,ocu-mir-140,cja-mir-140,mne-mir-140,dma-mir-140,mmu-mir-140,mdo-mir-140,ssc-mir-140,bta-mir-140,eca-mir-140,cfa-mir-140,pal-mir-140,efu-mir-140,rno-mir-140,chi-mir-140,cgr-mir-140,tch-mir-140,	hsa-mir-140	tgtgtctctctctgtgtcctgcCAGTGGTTTTACCCTATGGTAGgttacgtcatgctgttcTACCACAGGGTAGAACCACGGacaggataccggggcacc	hsa-miR-140-5p	CAGTGGTTTTACCCTATGGTAG	5'	Yes	gp1a	((((((...............((((((((((.(((((((((((((.(((((((..(((......)))))))))).))))))))))))))).)))))))))))))).........	78	56.1	-56.1	14	17	14	49	36	7	13	13	10	18.2899	22.0955	22.4667	21.2471	12.0654	8.27763	18.243	16.1362	11.4239	middle
106	176	hsa-miR-140-3p_L-1R+2	ACCACAGGGTAGAACCACGGAC	22	chr16	+	69933073	69933186	gccctgtgtgtgtctctctctgtgtcctgcCAGTGGTTTTACCCTATGGTAGgttacgtcatgctgttctACCACAGGGTAGAACCACGGACaggataccggggcaccctctgc	27	hsa-mir-140,ptr-mir-140,ppy-mir-140,mml-mir-140,ggo-mir-140,ppa-mir-140,nle-mir-140,oga-mir-140,mmr-mir-140,cpo-mir-140,dno-mir-140,ocu-mir-140,cja-mir-140,mne-mir-140,dma-mir-140,mmu-mir-140,mdo-mir-140,ssc-mir-140,bta-mir-140,eca-mir-140,cfa-mir-140,pal-mir-140,efu-mir-140,rno-mir-140,chi-mir-140,cgr-mir-140,tch-mir-140,	hsa-mir-140	tgtgtctctctctgtgtcctgcCAGTGGTTTTACCCTATGGTAGgttacgtcatgctgttcTACCACAGGGTAGAACCACGGacaggataccggggcacc	hsa-miR-140-3p	TACCACAGGGTAGAACCACGG	3'	Diff	gp1a	((((((...............((((((((((.(((((((((((((.(((((((..(((......)))))))))).))))))))))))))).)))))))))))))).........	78	56.1	-56.1	1210	1215	1011	4062	5591	1377	1113	1222	1586	1580.77	1579.18	1622.42	1761.34	1873.83	1628.33	1561.88	1516.8	1811.83	middle
107	177	hsa-miR-141-5p	CATCTTCCAGTACAGTGTTGGA	22	chr12	+	6964097	6964191	cggccggccctgggtcCATCTTCCAGTACAGTGTTGGAtggtctaattgtgaagctccTAACACTGTCTGGTAAAGATGGCtcccgggtgggttc	20	hsa-mir-141,ptr-mir-141,ppy-mir-141,ggo-mir-141,ppa-mir-141,mml-mir-141,cja-mir-141,mmu-mir-141,bta-mir-141,chi-mir-141,eca-mir-141,cfa-mir-141,efu-mir-141,ssc-mir-141,cpo-mir-141,pal-mir-141,dno-mir-141,ocu-mir-141,cgr-mir-141,tch-mir-141,	hsa-mir-141	cggccggccctgggtcCATCTTCCAGTACAGTGTTGGAtggtctaattgtgaagctccTAACACTGTCTGGTAAAGATGGctcccgggtgggttc	hsa-miR-141-5p	CATCTTCCAGTACAGTGTTGGA	5'	Yes	gp1a	..(((..(((.(((.(((((((((((.(((((((((((...((.......))...))).))))))))))))..)))))))..))))))..)))..	91	55.8	-46.6	5	10	6	21	23	0	9	10	12	6.5321	12.9974	9.62859	9.10589	7.70846	0	12.6297	12.4124	13.7087	middle
107	178	hsa-miR-141-3p_R+1	TAACACTGTCTGGTAAAGATGGC	23	chr12	+	6964097	6964191	cggccggccctgggtcCATCTTCCAGTACAGTGTTGGAtggtctaattgtgaagctccTAACACTGTCTGGTAAAGATGGCtcccgggtgggttc	20	hsa-mir-141,ptr-mir-141,ppy-mir-141,ggo-mir-141,ppa-mir-141,mml-mir-141,cja-mir-141,mmu-mir-141,bta-mir-141,chi-mir-141,eca-mir-141,cfa-mir-141,efu-mir-141,ssc-mir-141,cpo-mir-141,pal-mir-141,dno-mir-141,ocu-mir-141,cgr-mir-141,tch-mir-141,	hsa-mir-141	cggccggccctgggtcCATCTTCCAGTACAGTGTTGGAtggtctaattgtgaagctccTAACACTGTCTGGTAAAGATGGctcccgggtgggttc	hsa-miR-141-3p	TAACACTGTCTGGTAAAGATGG	3'	Diff	gp1a	..(((..(((.(((.(((((((((((.(((((((((((...((.......))...))).))))))))))))..)))))))..))))))..)))..	91	55.8	-46.6	1132	1196	1096.5	2005	2230	847	1066	1243	1111	1478.87	1554.49	1759.63	869.396	747.386	1001.59	1495.92	1542.87	1269.2	middle
108	179	hsa-miR-142-5p_L+2R-3	CCCATAAAGTAGAAAGCACT	20	chr17	-	58331215	58331325	acagacagacagtgcagtcaCCCATAAAGTAGAAAGCACTactaacagcactggagggtgtagtgtttcctactttatggatgagtgtactgtgggcttcggagatcacgc	21	hsa-mir-142,ppy-mir-142,mml-mir-142,bta-mir-142,rno-mir-142,aja-mir-142,ptr-mir-142,ggo-mir-142,cja-mir-142,mmu-mir-142a,eca-mir-142,mdo-mir-142,cfa-mir-142,pal-mir-142,efu-mir-142,ssc-mir-142,cpo-mir-142,dno-mir-142,ocu-mir-142,cgr-mir-142,tch-mir-142,	hsa-mir-142	gacagtgcagtcaccCATAAAGTAGAAAGCACTACTaacagcactggagggTGTAGTGTTTCCTACTTTATGGAtgagtgtactgtg	hsa-miR-142-5p	CATAAAGTAGAAAGCACTACT	5'	Diff	gp1a	........((((((((.(((.(((((((((((.(((((((((...((....))......))))))))).))))))))))).))).))))))))..................	85	47.7	-44.4	21	16	20	0	0	27	174	24	65	27.4348	20.7958	32.0953	0	0	31.928	244.175	29.7899	74.2554	middle
109	180	hsa-miR-143-3p_R-1	TGAGATGAAGCACTGTAGCT	20	chr5	+	149428918	149429023	gcgcagcgccctgtctcccagcctgaggtgcagtgctgcatctctggtcagttgggagtcTGAGATGAAGCACTGTAGCTcaggaagagagaagttgttctgcagc	29	hsa-mir-143,ppy-mir-143,ggo-mir-143,lla-mir-143,ptr-mir-143,ppa-mir-143,mml-mir-143,cja-mir-143,mmu-mir-143,nle-mir-143,oga-mir-143,cfa-mir-143,cpo-mir-143,pal-mir-143,dno-mir-143,ocu-mir-143,dma-mir-143,sbo-mir-143,bta-mir-143,eca-mir-143,mdo-mir-143,efu-mir-143,rno-mir-143,ssc-mir-143,chi-mir-143,oar-mir-143,cgr-mir-143,tch-mir-143,aja-mir-143,	hsa-mir-143	gcgcagcgccctgtctcccagcctgaGGTGCAGTGCTGCATCTCTGGTcagttgggagtcTGAGATGAAGCACTGTAGCTCaggaagagagaagttgttctgcagc	hsa-miR-143-3p	TGAGATGAAGCACTGTAGCTC	3'	Diff	gp1a	((((((..(....((((....((((((.(((((((((.((((((.((((......)).)).)))))).))))))))).))))))....))))....)..)))).))	106	57.5	-50.9	31	19	8	63	31	7	129	25	44	40.499	24.695	12.8381	27.3177	10.3897	8.27763	181.026	31.0311	50.2652	middle
110	181	hsa-miR-144-5p	GGATATCATCATATACTGTAAG	22	chr17	-	28861514	28861624	ccccagtggggccctggctgGGATATCATCATATACTGTAAGtttgcgatgagacacTACAGTATAGATGATGTACTagtccgggcacccccagctctggagcctgacaag	21	hsa-mir-144,ptr-mir-144,ppa-mir-144,ppy-mir-144,ggo-mir-144,mml-mir-144,mne-mir-144,cja-mir-144,mmu-mir-144,bta-mir-144,eca-mir-144,cfa-mir-144,rno-mir-144,ssc-mir-144,cpo-mir-144,pal-mir-144,dno-mir-144,ocu-mir-144,chi-mir-144,cgr-mir-144,aja-mir-144,	hsa-mir-144	tggggccctggctgGGATATCATCATATACTGTAAGtttgcgatgagacacTACAGTATAGATGATGTACTagtccgggcaccccc	hsa-miR-144-5p	GGATATCATCATATACTGTAAG	5'	Yes	gp1a	..((((((((((((.((((((.((((((((.(((((((((.((((......))))..))))))))))))))))).)))))).))))...))))...))))...........	98	53.2	-48.3	0	0	0	0	0	0	5	0	0	0	0	0	0	0	0	7.01652	0	0	low
110	182	hsa-miR-144-3p	TACAGTATAGATGATGTACT	20	chr17	-	28861514	28861624	ccccagtggggccctggctgGGATATCATCATATACTGTAAGtttgcgatgagacacTACAGTATAGATGATGTACTagtccgggcacccccagctctggagcctgacaag	21	hsa-mir-144,ptr-mir-144,ppa-mir-144,ppy-mir-144,ggo-mir-144,mml-mir-144,mne-mir-144,cja-mir-144,mmu-mir-144,bta-mir-144,eca-mir-144,cfa-mir-144,rno-mir-144,ssc-mir-144,cpo-mir-144,pal-mir-144,dno-mir-144,ocu-mir-144,chi-mir-144,cgr-mir-144,aja-mir-144,	hsa-mir-144	tggggccctggctgGGATATCATCATATACTGTAAGtttgcgatgagacacTACAGTATAGATGATGTACTagtccgggcaccccc	hsa-miR-144-3p	TACAGTATAGATGATGTACT	3'	Yes	gp1a	..((((((((((((.((((((.((((((((.(((((((((.((((......))))..))))))))))))))))).)))))).))))...))))...))))...........	98	53.2	-48.3	22	27	24	13	0	24	169	33	57	28.7412	35.0929	38.5144	5.63698	0	28.3805	237.158	40.9611	65.1163	middle
111	183	hsa-miR-145-5p	GTCCAGTTTTCCCAGGAATCCCT	23	chr5	+	149430646	149430733	caccttgtcctcacgGTCCAGTTTTCCCAGGAATCCCTtagatgctaagatggggattcctggaaatactgttcttgaggtcatggtt	25	hsa-mir-145,ptr-mir-145,ppy-mir-145,ggo-mir-145,bta-mir-145,chi-mir-145,aja-mir-145,ppa-mir-145,nle-mir-145,oga-mir-145,mmr-mir-145,pal-mir-145,ocu-mir-145,mml-mir-145,mne-mir-145,cja-mir-145,dma-mir-145,mmu-mir-145a,eca-mir-145,mdo-mir-145,cfa-mir-145,efu-mir-145,rno-mir-145,ssc-mir-145,cpo-mir-145,	hsa-mir-145	caccttgtcctcacgGTCCAGTTTTCCCAGGAATCCCTtagatgctaagatggGGATTCCTGGAAATACTGTTCTtgaggtcatggtt	hsa-miR-145-5p	GTCCAGTTTTCCCAGGAATCCCT	5'	Yes	gp1a	.(((.((.(((((.((..((((.((.((((((((((((.............)))))))))))).)).))))..))))))).)).))).	86	47.7	-41.8	0	0	0	79	0	0	0	0	0	0	0	0	34.2555	0	0	0	0	0	middle
112	184	hsa-miR-146a-5p	TGAGAACTGAATTCCATGGGTT	22	chr5	+	160485352	160485460	ccgatgtgtatcctcagcttTGAGAACTGAATTCCATGGGTTgtgtcagtgtcagacctctgaaattcagttcttcagctgggatatctctgtcatcgtgggcttgagg	17	hsa-mir-146a,ptr-mir-146a,ppy-mir-146a,ggo-mir-146a,mml-mir-146a,cja-mir-146a,nle-mir-146a,pal-mir-146a,mmr-mir-146a,eca-mir-146a,mdo-mir-146a,cfa-mir-146a,ssc-mir-146a,cpo-mir-146a,tch-mir-146a,ocu-mir-146a,cgr-mir-146a,	hsa-mir-146a	ccgatgtgtatcctcagcttTGAGAACTGAATTCCATGGGTTgtgtcagtgtcagaCCTCTGAAATTCAGTTCTTCAGctgggatatctctgtcatcgt	hsa-miR-146a-5p	TGAGAACTGAATTCCATGGGTT	5'	Yes	gp1a	.......((((((.(((((..((((((((((((.((..((((.((.......))))))..)).)))))))))))).)))))))))))(((.(((......)))..))).	80	47.7	-40	3435.5	3311.5	2940	13530	13696	6029	2868	2610.5	2947	4488.21	4304.08	4718.01	5866.8	4590.22	7129.41	4024.68	3240.27	3366.62	middle
113	185	hsa-miR-146b-5p_R+1	TGAGAACTGAATTCCATAGGCTGT	24	chr10	+	102436494	102436609	ctgaaagaactttggccacctggcacTGAGAACTGAATTCCATAGGCTGTgagctctagcaatGCCCTGTGGACTCAGTTCTGGTgcccggcagtgctacaacatcaatgccaagg	20	hsa-mir-146b,ptr-mir-146b,ppy-mir-146b,ggo-mir-146b,ppa-mir-146b,mml-mir-146b,cja-mir-146b,nle-mir-146b,mmr-mir-146b,sbo-mir-146b,mmu-mir-146b,bta-mir-146b,eca-mir-146b,efu-mir-146,rno-mir-146b,ssc-mir-146b,pal-mir-146b,dno-mir-146b,chi-mir-146b,cgr-mir-146b,	hsa-mir-146b	cctggcacTGAGAACTGAATTCCATAGGCTGtgagctctagcaatGCCCTGTGGACTCAGTTCTGGTgcccgg	hsa-miR-146b-5p	TGAGAACTGAATTCCATAGGCTG	5'	Diff	gp1a	.........(((((((..((.((((((.((((((((..((((((((..((..((....)).))..)))))))).)))))))))))))).))..((......))......)))))))	73	52.6	-47.2	414.5	365.5	324	983	1060	470	372	468.5	349	541.511	475.054	519.944	426.242	355.26	555.784	522.029	581.523	398.694	middle
113	186	hsa-miR-146b-3p	GCCCTGTGGACTCAGTTCTGGT	22	chr10	+	102436494	102436609	ctgaaagaactttggccacctggcacTGAGAACTGAATTCCATAGGCTGTgagctctagcaatGCCCTGTGGACTCAGTTCTGGTgcccggcagtgctacaacatcaatgccaagg	20	hsa-mir-146b,ptr-mir-146b,ppy-mir-146b,ggo-mir-146b,ppa-mir-146b,mml-mir-146b,cja-mir-146b,nle-mir-146b,mmr-mir-146b,sbo-mir-146b,mmu-mir-146b,bta-mir-146b,eca-mir-146b,efu-mir-146,rno-mir-146b,ssc-mir-146b,pal-mir-146b,dno-mir-146b,chi-mir-146b,cgr-mir-146b,	hsa-mir-146b	cctggcacTGAGAACTGAATTCCATAGGCTGtgagctctagcaatGCCCTGTGGACTCAGTTCTGGTgcccgg	hsa-miR-146b-3p	GCCCTGTGGACTCAGTTCTGGT	3'	Yes	gp1a	.........(((((((..((.((((((.((((((((..((((((((..((..((....)).))..)))))))).)))))))))))))).))..((......))......)))))))	73	52.6	-47.2	0	0	0	5	12	0	0	0	0	0	0	0	2.16807	4.02181	0	0	0	0	low
114	187	hsa-miR-147b-5p	TGGAAACATTTCTGCACAAACT	22	chr15	+	45433045	45433130	tactctataaatctagTGGAAACATTTCTGCACAAACTagattctggacaccaGTGTGCGGAAATGCTTCTGCTacatttttaggg	10	hsa-mir-147b,ppy-mir-147b,ptr-mir-147b,mmu-mir-147,bta-mir-147,cfa-mir-147,rno-mir-147,dno-mir-147,chi-mir-147,cgr-mir-147,	hsa-mir-147b	tataaatctagTGGAAACATTTCTGCACAAACTagattctggacaccaGTGTGCGGAAATGCTTCTGCTacatttttagg	hsa-miR-147b-5p	TGGAAACATTTCTGCACAAACT	5'	Yes	gp1a	..(((((.((((.(((..(((.((((((((((((.........((((...)))))))))))))))).)))..))).)))).)))))	84	39.5	-34.4	10	19	6	12	22	5	6	10	6	13.0642	24.695	9.62859	5.20337	7.37331	5.91259	8.41982	12.4124	6.85434	middle
114	188	hsa-miR-147b-3p	GTGTGCGGAAATGCTTCTGCT	21	chr15	+	45433045	45433130	tactctataaatctagTGGAAACATTTCTGCACAAACTagattctggacaccaGTGTGCGGAAATGCTTCTGCTacatttttaggg	10	hsa-mir-147b,ppy-mir-147b,ptr-mir-147b,mmu-mir-147,bta-mir-147,cfa-mir-147,rno-mir-147,dno-mir-147,chi-mir-147,cgr-mir-147,	hsa-mir-147b	tataaatctagTGGAAACATTTCTGCACAAACTagattctggacaccaGTGTGCGGAAATGCTTCTGCTacatttttagg	hsa-miR-147b-3p	GTGTGCGGAAATGCTTCTGCT	3'	Yes	gp1a	..(((((.((((.(((..(((.((((((((((((.........((((...)))))))))))))))).)))..))).)))).)))))	84	39.5	-34.4	31	49	32	112	139	12	15	20	32	40.499	63.6871	51.3525	48.5648	46.5859	14.1902	21.0496	24.8249	36.5565	middle
115	189	hsa-miR-148b-5p_L+1	GAAGTTCTGTTATACACTCAGGC	23	chr12	+	54337208	54337320	atcatttccaagcacgattagcatttgaggtGAAGTTCTGTTATACACTCAGGCtgtggctctctgaaagTCAGTGCATCACAGAACTTTGTctcgaaagctttctagcagct	25	hsa-mir-148b,ppy-mir-148b,mml-mir-148b,ptr-mir-148b,ggo-mir-148b,ppa-mir-148b,nle-mir-148b,oga-mir-148b,mmr-mir-148b,cja-mir-148b,dma-mir-148b,mmu-mir-148b,bta-mir-148b,eca-mir-148b,cfa-mir-148b,cpo-mir-148b,pal-mir-148b,dno-mir-148b,ocu-mir-148b,tch-mir-148b,efu-mir-148,rno-mir-148b,ssc-mir-148b,chi-mir-148b,cgr-mir-148b,	hsa-mir-148b	caagcacgattagcatttgaggtgAAGTTCTGTTATACACTCAGGCtgtggctctctgaaagTCAGTGCATCACAGAACTTTGTctcgaaagctttcta	hsa-miR-148b-5p	AAGTTCTGTTATACACTCAGGC	5'	Diff	gp1a	...........((..((..(((.(((((((..(((((((((.((.((((..((((.............)))))))).)).)))))))))..))))))).))).))..))....	98	43.4	-36.4	45	82	51	153	212	56	42	43	68	58.7889	106.578	81.843	66.3429	71.0519	66.2211	58.9388	53.3735	77.6826	middle
115	190	hsa-miR-148b-3p	TCAGTGCATCACAGAACTTTGT	22	chr12	+	54337208	54337320	atcatttccaagcacgattagcatttgaggtGAAGTTCTGTTATACACTCAGGCtgtggctctctgaaagTCAGTGCATCACAGAACTTTGTctcgaaagctttctagcagct	25	hsa-mir-148b,ppy-mir-148b,mml-mir-148b,ptr-mir-148b,ggo-mir-148b,ppa-mir-148b,nle-mir-148b,oga-mir-148b,mmr-mir-148b,cja-mir-148b,dma-mir-148b,mmu-mir-148b,bta-mir-148b,eca-mir-148b,cfa-mir-148b,cpo-mir-148b,pal-mir-148b,dno-mir-148b,ocu-mir-148b,tch-mir-148b,efu-mir-148,rno-mir-148b,ssc-mir-148b,chi-mir-148b,cgr-mir-148b,	hsa-mir-148b	caagcacgattagcatttgaggtgAAGTTCTGTTATACACTCAGGCtgtggctctctgaaagTCAGTGCATCACAGAACTTTGTctcgaaagctttcta	hsa-miR-148b-3p	TCAGTGCATCACAGAACTTTGT	3'	Yes	gp1a	...........((..((..(((.(((((((..(((((((((.((.((((..((((.............)))))))).)).)))))))))..))))))).))).))..))....	98	43.4	-36.4	2040	2565	2044	6071	9099.5	2247	1808	1904	2476	2665.1	3333.83	3280.14	2632.47	3049.7	2657.12	2537.17	2363.33	2828.56	middle
116	191	hsa-miR-148a-5p	AAAGTTCTGAGACACTCCGACT	22	chr7	-	25949903	25950013	ggaggaagacagcacgtttggtcttttgaggcAAAGTTCTGAGACACTCCGACTctgagtatgatagaagTCAGTGCACTACAGAACTTTGTctctagaggctgtggtcgc	25	hsa-mir-148a,ppy-mir-148a,mml-mir-148a,ptr-mir-148a,ggo-mir-148a,ppa-mir-148a,nle-mir-148a,oga-mir-148a,cja-mir-148a,sbo-mir-148a,cpo-mir-148a,dno-mir-148a,tch-mir-148a,mmu-mir-148a,bta-mir-148a,eca-mir-148a,ssc-mir-148a,oar-mir-148a,mdo-mir-148,cfa-mir-148a,pal-mir-148a,rno-mir-148a,ocu-mir-148a,chi-mir-148a,cgr-mir-148a,	hsa-mir-148a	gaggcAAAGTTCTGAGACACTCCGACTctgagtatgatagaagTCAGTGCACTACAGAACTTTGTctc	hsa-miR-148a-5p	AAAGTTCTGAGACACTCCGACT	5'	Yes	gp1a	.......(((..(((....(((((((.((((((((((((((((.((((..(((((((.......))).))))))))..)).)))))))))))))).)))))))))))))..	102	48.6	-40.9	38	45	15	44	105	15	10	10	19	49.644	58.4882	24.0715	19.079	35.1908	17.7378	14.033	12.4124	21.7054	middle
116	192	hsa-miR-148a-3p	TCAGTGCACTACAGAACTTTGT	22	chr7	-	25949903	25950013	ggaggaagacagcacgtttggtcttttgaggcAAAGTTCTGAGACACTCCGACTctgagtatgatagaagTCAGTGCACTACAGAACTTTGTctctagaggctgtggtcgc	25	hsa-mir-148a,ppy-mir-148a,mml-mir-148a,ptr-mir-148a,ggo-mir-148a,ppa-mir-148a,nle-mir-148a,oga-mir-148a,cja-mir-148a,sbo-mir-148a,cpo-mir-148a,dno-mir-148a,tch-mir-148a,mmu-mir-148a,bta-mir-148a,eca-mir-148a,ssc-mir-148a,oar-mir-148a,mdo-mir-148,cfa-mir-148a,pal-mir-148a,rno-mir-148a,ocu-mir-148a,chi-mir-148a,cgr-mir-148a,	hsa-mir-148a	gaggcAAAGTTCTGAGACACTCCGACTctgagtatgatagaagTCAGTGCACTACAGAACTTTGTctc	hsa-miR-148a-3p	TCAGTGCACTACAGAACTTTGT	3'	Yes	gp1a	.......(((..(((....(((((((.((((((((((((((((.((((..(((((((.......))).))))))))..)).)))))))))))))).)))))))))))))..	102	48.6	-40.9	1754	2121	1763	2922	3895.5	1481	1256	1102	1390	2291.46	2756.74	2829.2	1267.02	1305.58	1751.31	1762.55	1367.85	1587.92	middle
117	193	hsa-miR-149-5p_R-3	TCTGGCTCCGTGTCTTCACT	20	chr2	+	240455995	240456103	tcccaggccggcgcccgagcTCTGGCTCCGTGTCTTCACTcccgtgcttgtccgaggagggagggagggacgggggctgtgctggggcagctggaacaacgcaggtcgc	18	hsa-mir-149,ptr-mir-149,ppy-mir-149,ggo-mir-149,mml-mir-149,nle-mir-149-1,nle-mir-149-2,oga-mir-149,mmu-mir-149,bta-mir-149,eca-mir-149,cfa-mir-149,efu-mir-149,rno-mir-149,ssc-mir-149,cpo-mir-149,dno-mir-149,cgr-mir-149,	hsa-mir-149	gccggcgcccgagcTCTGGCTCCGTGTCTTCACTCCCgtgcttgtccgaggagggAGGGAGGGACGGGGGCTGTGCtggggcagctgga	hsa-miR-149-5p	TCTGGCTCCGTGTCTTCACTCCC	5'	Diff	gp1a	.......(((((((((.(((...((((((((..((((.(((((...(((....)))..)))))))))..)).))))))..))).)))).)))))...............	87	70.6	-51.1	526	714	531	2935	3872	927	729	903	907	687.177	928.012	852.13	1272.66	1297.7	1096.19	1023.01	1120.84	1036.15	middle
118	194	hsa-miR-150-5p	TCTCCCAACCCTTGTACCAGTG	22	chr19	-	49500762	49500873	ctcctctccccatggccctgTCTCCCAACCCTTGTACCAGTGctgggctcagaccctggtacaggcctgggggacagggacctggggaccccggcaccggcaggccccaagg	13	hsa-mir-150,ppy-mir-150,mml-mir-150,ptr-mir-150,ggo-mir-150,cja-mir-150,mmu-mir-150,eca-mir-150,cfa-mir-150,rno-mir-150,cpo-mir-150,dno-mir-150,cgr-mir-150,	hsa-mir-150	ctccccatggccctgTCTCCCAACCCTTGTACCAGTGctgggctcagaccCTGGTACAGGCCTGGGGGACAGggacctggggac	hsa-miR-150-5p	TCTCCCAACCCTTGTACCAGTG	5'	Yes	gp1a	..(((.((((((.((((((((((((((..(((.(((((((..(((....)))...))))))))))..)))))))))))).))))))))..(((....))).........)))	82	69.6	-61.9	0	0	6	15	0	0	21	0	0	0	0	9.62859	6.50421	0	0	29.4694	0	0	middle
119	195	hsa-miR-151b_R+2	TCGAGGAGCTCACAGTCTAG	20	chr14	-	100109419	100109514	acctctgatgtgtcagtctctcttcagggctcccgagacacagaaacagacacctgcccTCGAGGAGCTCACAGTCTAGacaaacaaacccagggt	1	hsa-mir-151b,	hsa-mir-151b	acctctgatgtgtcagtctctcttcagggctcccgagacacagaaacagacacctgcccTCGAGGAGCTCACAGTCTagacaaacaaacccagggt	hsa-miR-151b	TCGAGGAGCTCACAGTCT	3'	Diff	gp1a	..(((((...(((..((((..((...(((((((((((...(((..........)))..)))).)))))))..))...))))..)))....))))).	93	54.2	-30.8	1016.17	1088	895.667	2189.83	3556.83	1301.5	1047.67	1114	1093	1327.54	1414.11	1437.33	949.542	1192.07	1539.05	1470.19	1382.75	1248.63	middle
120	196	hsa-miR-151b_R+3	TCGAGGAGCTCACAGTCTAGT	21	chr8	-	140732564	140732676	ggggcaaagatgactaaaacacttttcctgcccTCGAGGAGCTCACAGTCTAGTatgtctcatcccctaCTAGACTGAAGCTCCTTGAGGacagggatggtcatactcacctc	24	hsa-mir-151a,mml-mir-151,ptr-mir-151,ppy-mir-151a,ggo-mir-151a,ppa-mir-151,nle-mir-151,oga-mir-151,mmr-mir-151,dma-mir-151,sbo-mir-151,mmu-mir-151,bta-mir-151,eca-mir-151,cfa-mir-151,efu-mir-151,rno-mir-151,ssc-mir-151,cpo-mir-151,pal-mir-151,dno-mir-151,ocu-mir-151,chi-mir-151,cgr-mir-151,	hsa-mir-151a	tttcctgcccTCGAGGAGCTCACAGTCTagtatgtctcatcccctaCTAGACTGAAGCTCCTTGAGGacagggatggtcatactcacctc	hsa-miR-151b	TCGAGGAGCTCACAGTCT	5'	Diff	gp1a	((((.....(((((((........((((((.((((((((((((..((((((((((............)))))))))).)))))))))))).))))))))))))).....))))	113	50.4	-54.3	44940.2	48802	40542.2	105657	149067	54009	50406.7	46597	50626.5	58710.7	63429.8	65060.7	45814.3	49960	63866.7	70735.9	57838.3	57835.2	high
120	197	hsa-miR-151a-3p	CTAGACTGAAGCTCCTTGAGG	21	chr8	-	140732564	140732676	ggggcaaagatgactaaaacacttttcctgcccTCGAGGAGCTCACAGTCTAGTatgtctcatcccctaCTAGACTGAAGCTCCTTGAGGacagggatggtcatactcacctc	24	hsa-mir-151a,mml-mir-151,ptr-mir-151,ppy-mir-151a,ggo-mir-151a,ppa-mir-151,nle-mir-151,oga-mir-151,mmr-mir-151,dma-mir-151,sbo-mir-151,mmu-mir-151,bta-mir-151,eca-mir-151,cfa-mir-151,efu-mir-151,rno-mir-151,ssc-mir-151,cpo-mir-151,pal-mir-151,dno-mir-151,ocu-mir-151,chi-mir-151,cgr-mir-151,	hsa-mir-151a	tttcctgcccTCGAGGAGCTCACAGTCTagtatgtctcatcccctaCTAGACTGAAGCTCCTTGAGGacagggatggtcatactcacctc	hsa-miR-151a-3p	CTAGACTGAAGCTCCTTGAGG	3'	Yes	gp1a	((((.....(((((((........((((((.((((((((((((..((((((((((............)))))))))).)))))))))))).))))))))))))).....))))	113	50.4	-54.3	12498	13197	10871	30079	36683	14177	11091	11205	12573	16327.6	17152.6	17445.4	13042.7	12294.3	16764.6	15564	13908.1	14363.3	high
121	198	hsa-miR-152-5p	AGGTTCTGTGATACACTCCGACT	23	chr17	-	48037154	48037263	aggaggctcggcccgctgtcccccccggcccAGGTTCTGTGATACACTCCGACTcgggctctggagcagTCAGTGCATGACAGAACTTGGgcccggaaggaccttctgca	23	hsa-mir-152,mml-mir-152,ptr-mir-152,ppy-mir-152,ggo-mir-152,ppa-mir-152,nle-mir-152,cja-mir-152,oga-mir-152,mmr-mir-152,mmu-mir-152,bta-mir-152,mdo-mir-152,cfa-mir-152,ocu-mir-152,efu-mir-152,rno-mir-152,ssc-mir-152,cpo-mir-152,pal-mir-152,cgr-mir-152,tch-mir-152,oar-mir-152,	hsa-mir-152	tgtcccccccggcccAGGTTCTGTGATACACTCCGACTcgggctctggagcagTCAGTGCATGACAGAACTTGGgcccggaaggacc	hsa-miR-152-5p	AGGTTCTGTGATACACTCCGACT	5'	Yes	gp1a	((((((..(((....)))(((..((.((((((((((((((.((.((((..((((...(((....))))))))))).)).)))))))))))))).))..)))))))))...	83	64.5	-51.4	0	0	0	0	0	0	0	0	5	0	0	0	0	0	0	0	0	5.71195	low
121	199	hsa-miR-152-3p	TCAGTGCATGACAGAACTTGG	21	chr17	-	48037154	48037263	aggaggctcggcccgctgtcccccccggcccAGGTTCTGTGATACACTCCGACTcgggctctggagcagTCAGTGCATGACAGAACTTGGgcccggaaggaccttctgca	23	hsa-mir-152,mml-mir-152,ptr-mir-152,ppy-mir-152,ggo-mir-152,ppa-mir-152,nle-mir-152,cja-mir-152,oga-mir-152,mmr-mir-152,mmu-mir-152,bta-mir-152,mdo-mir-152,cfa-mir-152,ocu-mir-152,efu-mir-152,rno-mir-152,ssc-mir-152,cpo-mir-152,pal-mir-152,cgr-mir-152,tch-mir-152,oar-mir-152,	hsa-mir-152	tgtcccccccggcccAGGTTCTGTGATACACTCCGACTcgggctctggagcagTCAGTGCATGACAGAACTTGGgcccggaaggacc	hsa-miR-152-3p	TCAGTGCATGACAGAACTTGG	3'	Yes	gp1a	((((((..(((....)))(((..((.((((((((((((((.((.((((..((((...(((....))))))))))).)).)))))))))))))).))..)))))))))...	83	64.5	-51.4	589	612	499	1493	1758	632	542	555	618	769.481	795.439	800.778	647.385	589.195	747.352	760.591	688.891	705.997	middle
122	200	hsa-miR-154-5p	TAGGTTATCCGTGTTGCCTTCG	22	chr14	+	101059755	101059838	gtggtacttgaagaTAGGTTATCCGTGTTGCCTTCGctttatttgtgacgAATCATACACGGTTGACCTATTtttcagtaccaa	14	hsa-mir-154,ptr-mir-154,ppy-mir-154,ggo-mir-154,ppa-mir-154,mml-mir-154,mne-mir-154,cja-mir-154,mmu-mir-154,eca-mir-154a,rno-mir-154,dno-mir-154a,ocu-mir-154,cgr-mir-154,	hsa-mir-154	gtggtacttgaagaTAGGTTATCCGTGTTGCCTTCGctttatttgtgacgAATCATACACGGTTGACCTATTtttcagtaccaa	hsa-miR-154-5p	TAGGTTATCCGTGTTGCCTTCG	5'	Yes	gp1a	.(((((((..(((((((((((.((((((((...((((.......)))).....)).)))))).)))))))))))..))))))).	82	40.5	-36.4	0	0	0	19	10	0	0	0	5	0	0	0	8.23866	3.35151	0	0	0	5.71195	low
122	201	hsa-miR-154-3p	AATCATACACGGTTGACCTATT	22	chr14	+	101059755	101059838	gtggtacttgaagaTAGGTTATCCGTGTTGCCTTCGctttatttgtgacgAATCATACACGGTTGACCTATTtttcagtaccaa	14	hsa-mir-154,ptr-mir-154,ppy-mir-154,ggo-mir-154,ppa-mir-154,mml-mir-154,mne-mir-154,cja-mir-154,mmu-mir-154,eca-mir-154a,rno-mir-154,dno-mir-154a,ocu-mir-154,cgr-mir-154,	hsa-mir-154	gtggtacttgaagaTAGGTTATCCGTGTTGCCTTCGctttatttgtgacgAATCATACACGGTTGACCTATTtttcagtaccaa	hsa-miR-154-3p	AATCATACACGGTTGACCTATT	3'	Yes	gp1a	.(((((((..(((((((((((.((((((((...((((.......)))).....)).)))))).)))))))))))..))))))).	82	40.5	-36.4	5	0	0	0	0	0	0	0	0	6.5321	0	0	0	0	0	0	0	0	low
123	202	hsa-miR-155-5p_R-1	TTAATGCTAATCGTGATAGGGGT	23	chr21	+	25573963	25574073	ttgctgtaggctgtatgctgTTAATGCTAATCGTGATAGGGGTttttgcctccaactgactcctacatattagcattaacagtgtatgatgcctgttactagcattcacat	20	hsa-mir-155,ptr-mir-155,ppy-mir-155,mml-mir-155,ggo-mir-155,ppa-mir-155,cja-mir-155,nle-mir-155,ocu-mir-155,oga-mir-155,cpo-mir-155,bta-mir-155,eca-mir-155,cfa-mir-155,efu-mir-155,pal-mir-155,dno-mir-155,chi-mir-155,cgr-mir-155,tch-mir-155,	hsa-mir-155	ctgTTAATGCTAATCGTGATAGGGGTTtttgcctccaactgaCTCCTACATATTAGCATTAACAg	hsa-miR-155-5p	TTAATGCTAATCGTGATAGGGGTT	5'	Diff	gp1a	.((((((((((.(((..((((((((((((((.(((.((((((((.(((....)))..)))))))))))))))))))))))))..)))...)))))....))))).......	103	40.5	-46.6	3006	3071	2347	9743	10563	3637	2559	3392	3239	3927.1	3991.49	3766.38	4224.7	3540.2	4300.82	3591.06	4210.3	3700.2	middle
124	203	hsa-miR-181a-5p	AACATTCAACGCTGTCGGTGAGT	23	chr9	+	124692442	124692551	agaagggctatcaggccagccttcagaggactccaaggAACATTCAACGCTGTCGGTGAGTttgggatttgaaaaaACCACTGACCGTTGACTGTACCttggggtcctta	26	hsa-mir-181a-2,ptr-mir-181a-2,ppy-mir-181a-2,ppa-mir-181a-2,ggo-mir-181a-2,mml-mir-181a-2,cja-mir-181a-2,nle-mir-181a-2,oga-mir-181a-2,mmr-mir-181a,cfa-mir-181a-2,pal-mir-181a-2,ocu-mir-181a-2,tch-mir-181a-2,mne-mir-181a-2,dma-mir-181a-2,sbo-mir-181a-2,sla-mir-181a-2,bta-mir-181a-2,eca-mir-181a,mdo-mir-181a-2,efu-mir-181f,ssc-mir-181a-2,cpo-mir-181a-2,dno-mir-181a-2,oar-mir-181a-2,	hsa-mir-181a-2	agaagggctatcaggccagccttcagaggactccaaggAACATTCAACGCTGTCGGTGAGTttgggatttgaaaaaACCACTGACCGTTGACTGTACCttggggtcctta	hsa-miR-181a-5p	AACATTCAACGCTGTCGGTGAGT	5'	Yes	gp1a	.((((((((....)))...))))).(((((((((((((.(((.((((((..(((((((.((((...........))))))))))))))))).))).))))))))))))).	84	50	-53.8	45327.5	38923.2	37952.5	263400	215780	72475	77564.5	102644	68465.5	59216.8	50590	60904.9	114214	72318.6	85703	108847	127406	78214.3	high
124	204	hsa-miR-181a-2-3p	ACCACTGACCGTTGACTGTACC	22	chr9	+	124692442	124692551	agaagggctatcaggccagccttcagaggactccaaggAACATTCAACGCTGTCGGTGAGTttgggatttgaaaaaACCACTGACCGTTGACTGTACCttggggtcctta	26	hsa-mir-181a-2,ptr-mir-181a-2,ppy-mir-181a-2,ppa-mir-181a-2,ggo-mir-181a-2,mml-mir-181a-2,cja-mir-181a-2,nle-mir-181a-2,oga-mir-181a-2,mmr-mir-181a,cfa-mir-181a-2,pal-mir-181a-2,ocu-mir-181a-2,tch-mir-181a-2,mne-mir-181a-2,dma-mir-181a-2,sbo-mir-181a-2,sla-mir-181a-2,bta-mir-181a-2,eca-mir-181a,mdo-mir-181a-2,efu-mir-181f,ssc-mir-181a-2,cpo-mir-181a-2,dno-mir-181a-2,oar-mir-181a-2,	hsa-mir-181a-2	agaagggctatcaggccagccttcagaggactccaaggAACATTCAACGCTGTCGGTGAGTttgggatttgaaaaaACCACTGACCGTTGACTGTACCttggggtcctta	hsa-miR-181a-2-3p	ACCACTGACCGTTGACTGTACC	3'	Yes	gp1a	.((((((((....)))...))))).(((((((((((((.(((.((((((..(((((((.((((...........))))))))))))))))).))).))))))))))))).	84	50	-53.8	1279	1457	1127	5475	6681	1774	1444	1820	1742	1670.91	1893.72	1808.57	2374.04	2239.14	2097.79	2026.37	2259.07	1990.04	middle
125	205	hsa-miR-181b-5p_R+1	AACATTCATTGCTGTCGGTGGGTT	24	chr1	-	198858873	198858982	cctgtgcagagattattttttaaaaggtcacaatcAACATTCATTGCTGTCGGTGGGTTgaactgtgtggacaagCTCACTGAACAATGAATGCAActgtggccccgctt	25	hsa-mir-181b-1,ggo-mir-181b,ppa-mir-181b,lla-mir-181b,ptr-mir-181b-1,ppy-mir-181b,mml-mir-181b-1,mne-mir-181b,cja-mir-181b-1,nle-mir-181b-1,tch-mir-181b,oga-mir-181b-1,dma-mir-181b-1,cfa-mir-181b-1,mmu-mir-181b-1,bta-mir-181b-1,mdo-mir-181b-1,efu-mir-181b,rno-mir-181b-1,ssc-mir-181b-1,cpo-mir-181b-1,pal-mir-181b-1,dno-mir-181b-1,ocu-mir-181b-1,cgr-mir-181b,	hsa-mir-181b-1	cctgtgcagagattattttttaaaaggtcacaatcAACATTCATTGCTGTCGGTGGGTtgaactgtgtggacaagCTCACTGAACAATGAATGCAActgtggccccgctt	hsa-miR-181b-5p	AACATTCATTGCTGTCGGTGGGT	5'	Diff	gp1a	.....((.((((.....))))....(((((((.....(((((((((...((((((((((...((....))...)))))))))).)))))))))....)))))))..))..	79	44.5	-33.5	28971	27959.9	24774.2	100652	118924	38378.2	36429.8	44010.3	38434.8	37848.3	36340.5	39756.7	43644.2	39857.6	45382.9	51122.1	54627.6	43907.6	high
125	206	hsa-miR-181b-3p	CTCACTGAACAATGAATGCAA	21	chr1	-	198858873	198858982	cctgtgcagagattattttttaaaaggtcacaatcAACATTCATTGCTGTCGGTGGGTTgaactgtgtggacaagCTCACTGAACAATGAATGCAActgtggccccgctt	25	hsa-mir-181b-1,ggo-mir-181b,ppa-mir-181b,lla-mir-181b,ptr-mir-181b-1,ppy-mir-181b,mml-mir-181b-1,mne-mir-181b,cja-mir-181b-1,nle-mir-181b-1,tch-mir-181b,oga-mir-181b-1,dma-mir-181b-1,cfa-mir-181b-1,mmu-mir-181b-1,bta-mir-181b-1,mdo-mir-181b-1,efu-mir-181b,rno-mir-181b-1,ssc-mir-181b-1,cpo-mir-181b-1,pal-mir-181b-1,dno-mir-181b-1,ocu-mir-181b-1,cgr-mir-181b,	hsa-mir-181b-1	cctgtgcagagattattttttaaaaggtcacaatcAACATTCATTGCTGTCGGTGGGTtgaactgtgtggacaagCTCACTGAACAATGAATGCAActgtggccccgctt	hsa-miR-181b-3p	CTCACTGAACAATGAATGCAA	3'	Yes	gp1a	.....((.((((.....))))....(((((((.....(((((((((...((((((((((...((....))...)))))))))).)))))))))....)))))))..))..	79	44.5	-33.5	7	8	0	5	7	0	0	0	0	9.14494	10.3979	0	2.16807	2.34605	0	0	0	0	middle
126	207	hsa-miR-181c-5p_R+1	AACATTCAACCTGTCGGTGAGTT	23	chr19	+	13874699	13874808	cggaaaatttgccaagggtttgggggAACATTCAACCTGTCGGTGAGTTtgggcagctcaggcaaACCATCGACCGTTGAGTGGACCctgaggcctggaattgccatcct	24	hsa-mir-181c,ptr-mir-181c,ggo-mir-181c,ppa-mir-181c,ppy-mir-181c,mml-mir-181c,cja-mir-181c,nle-mir-181c,oga-mir-181c,dma-mir-181c,cfa-mir-181c,dno-mir-181c,mmu-mir-181c,bta-mir-181c,mdo-mir-181a-3,efu-mir-181c,rno-mir-181c,ssc-mir-181c,cpo-mir-181c,pal-mir-181c,ocu-mir-181c,chi-mir-181c,cgr-mir-181c,tch-mir-181c,	hsa-mir-181c	cggaaaatttgccaagggtttgggggAACATTCAACCTGTCGGTGAGTttgggcagctcaggcaAACCATCGACCGTTGAGTGGACcctgaggcctggaattgccatcct	hsa-miR-181c-5p	AACATTCAACCTGTCGGTGAGT	5'	Diff	gp1a	.(((.......((.(((..(..(((...((((((((..(((((((.(((((((....))...)))))))))))).))))))))..)))..)..)))))........))).	87	54.5	-41.9	393	347	345	698	735	247	260	296	317	513.423	451.009	553.644	302.662	246.336	292.082	364.859	367.408	362.138	middle
126	208	hsa-miR-181c-3p_L-1R+1	ACCATCGACCGTTGAGTGGACC	22	chr19	+	13874699	13874808	cggaaaatttgccaagggtttgggggAACATTCAACCTGTCGGTGAGTTtgggcagctcaggcaaACCATCGACCGTTGAGTGGACCctgaggcctggaattgccatcct	24	hsa-mir-181c,ptr-mir-181c,ggo-mir-181c,ppa-mir-181c,ppy-mir-181c,mml-mir-181c,cja-mir-181c,nle-mir-181c,oga-mir-181c,dma-mir-181c,cfa-mir-181c,dno-mir-181c,mmu-mir-181c,bta-mir-181c,mdo-mir-181a-3,efu-mir-181c,rno-mir-181c,ssc-mir-181c,cpo-mir-181c,pal-mir-181c,ocu-mir-181c,chi-mir-181c,cgr-mir-181c,tch-mir-181c,	hsa-mir-181c	cggaaaatttgccaagggtttgggggAACATTCAACCTGTCGGTGAGTttgggcagctcaggcaAACCATCGACCGTTGAGTGGACcctgaggcctggaattgccatcct	hsa-miR-181c-3p	AACCATCGACCGTTGAGTGGAC	3'	Diff	gp1a	.(((.......((.(((..(..(((...((((((((..(((((((.(((((((....))...)))))))))))).))))))))..)))..)..)))))........))).	87	54.5	-41.9	27	33	18	83	80	29	18	20	21	35.2733	42.8913	28.8858	35.9899	26.812	34.293	25.2595	24.8249	23.9902	middle
127	209	hsa-miR-181b-5p_R+1	AACATTCATTGCTGTCGGTGGGTT	24	chr9	+	124693710	124693798	ctgatggctgcactcAACATTCATTGCTGTCGGTGGGTTtgagtctgaatcaaCTCACTGATCAATGAATGCAAActgcggaccaaaca	21	hsa-mir-181b-2,eca-mir-181b,ptr-mir-181b-2,ppy-mir-181b-2,mml-mir-181b-2,cja-mir-181b-2,nle-mir-181b-2,oga-mir-181e,dma-mir-181b-2,cfa-mir-181b-2,mmu-mir-181b-2,bta-mir-181b-2,mdo-mir-181b-2,efu-mir-181e,rno-mir-181b-2,ssc-mir-181b-2,cpo-mir-181b-2,pal-mir-181b-2,dno-mir-181b-2,ocu-mir-181b-2,chi-mir-181b,	hsa-mir-181b-2	ctgatggctgcactcAACATTCATTGCTGTCGGTGGGTttgagtctgaatcaaCTCACTGATCAATGAATGCAaactgcggaccaaaca	hsa-miR-181b-5p	AACATTCATTGCTGTCGGTGGGT	5'	Diff	gp1a	....((((((((.....(((((((((..(((((((((((.((.......)))))))))))))))))))))).....))))).)))....	81	46.1	-34.7	28971	27959.9	24774.2	100652	118924	38378.2	36429.8	44010.3	38434.8	37848.3	36340.5	39756.7	43644.2	39857.6	45382.9	51122.1	54627.6	43907.6	high
127	210	hsa-miR-181b-2-3p_R+2	CTCACTGATCAATGAATGCAAA	22	chr9	+	124693710	124693798	ctgatggctgcactcAACATTCATTGCTGTCGGTGGGTTtgagtctgaatcaaCTCACTGATCAATGAATGCAAActgcggaccaaaca	21	hsa-mir-181b-2,eca-mir-181b,ptr-mir-181b-2,ppy-mir-181b-2,mml-mir-181b-2,cja-mir-181b-2,nle-mir-181b-2,oga-mir-181e,dma-mir-181b-2,cfa-mir-181b-2,mmu-mir-181b-2,bta-mir-181b-2,mdo-mir-181b-2,efu-mir-181e,rno-mir-181b-2,ssc-mir-181b-2,cpo-mir-181b-2,pal-mir-181b-2,dno-mir-181b-2,ocu-mir-181b-2,chi-mir-181b,	hsa-mir-181b-2	ctgatggctgcactcAACATTCATTGCTGTCGGTGGGTttgagtctgaatcaaCTCACTGATCAATGAATGCAaactgcggaccaaaca	hsa-miR-181b-2-3p	CTCACTGATCAATGAATGCA	3'	Diff	gp1a	....((((((((.....(((((((((..(((((((((((.((.......)))))))))))))))))))))).....))))).)))....	81	46.1	-34.7	6	0	0	6	8	0	0	0	0	7.83852	0	0	2.60168	2.6812	0	0	0	0	low
128	211	hsa-miR-181d-5p_R+1	AACATTCATTGTTGTCGGTGGGTT	24	chr19	+	13874875	13875011	gtcccctcccctaggccacagccgaggtcacaatcAACATTCATTGTTGTCGGTGGGTTgtgaggactgaggccagacccaccgggggatgaatgtcactgtggctgggccagacacggcttaaggggaatggggac	19	hsa-mir-181d,ptr-mir-181d,ppy-mir-181d,ggo-mir-181d,ppa-mir-181d,mml-mir-181d,cja-mir-181d,oga-mir-181d,mmu-mir-181d,bta-mir-181d,cfa-mir-181d,efu-mir-181d,rno-mir-181d,ssc-mir-181d,pal-mir-181d,dno-mir-181d,chi-mir-181d,cgr-mir-181d,tch-mir-181d,	hsa-mir-181d	gtcccctcccctaggccacagccgaggtcacaatcAACATTCATTGTTGTCGGTGGGTtgtgaggactgaggccagacCCACCGGGGGATGAATGTCACtgtggctgggccagacacggcttaaggggaatggggac	hsa-miR-181d-5p	AACATTCATTGTTGTCGGTGGGT	5'	Diff	gp1a	(((((((((((((((((...(((..(((((((....(((((((((....((((((((((....((.......)).))))))))))..)))))))))...))))))).))).......)))))).)))))..))))))	137	59.9	-66.6	842	793.167	700.167	2430.83	2967.33	1033.67	913.333	1092.83	1023.33	1100.01	1030.91	1123.6	1054.04	994.503	1222.33	1281.68	1356.47	1169.05	middle
129	212	hsa-miR-181a-5p	AACATTCAACGCTGTCGGTGAGT	23	chr1	-	198859044	198859153	tgagttttgaggttgcttcagtgAACATTCAACGCTGTCGGTGAGTttggaattaaaatcaaaACCATCGACCGTTGATTGTACCctatggctaaccatcatctactcca	29	hsa-mir-181a-1,ptr-mir-181a-1,ppy-mir-181a-1,ppa-mir-181a-1,mml-mir-181a-1,mne-mir-181a-1,lla-mir-181a-1,ggo-mir-181a-1,cja-mir-181a-1,nle-mir-181a-1,oga-mir-181a-1,dma-mir-181a-1,sbo-mir-181a-1,cfa-mir-181a-1,cpo-mir-181a-1,dno-mir-181a-1,ocu-mir-181a-1,mmu-mir-181a-1,bta-mir-181a-1,eca-mir-181a-2,mdo-mir-181a-1,efu-mir-181a,rno-mir-181a-1,ssc-mir-181a-1,pal-mir-181a-1,cgr-mir-181a,tch-mir-181a-…	hsa-mir-181a-1	tgagttttgaggttgcttcagtgAACATTCAACGCTGTCGGTGAGTttggaattaaaatcaaaACCATCGACCGTTGATTGTACCctatggctaaccatcatctactcca	hsa-miR-181a-5p	AACATTCAACGCTGTCGGTGAGT	5'	Yes	gp1a	.((((..((((((((((..((...(((.((((((..(((((((.((((.((.......)).))))))))))))))))).)))...))..))).)))).)))...))))..	107	41.8	-37.2	45327.5	38923.2	37952.5	263400	215780	72475	77564.5	102644	68465.5	59216.8	50590	60904.9	114214	72318.6	85703	108847	127406	78214.3	high
129	213	hsa-miR-181a-3p	ACCATCGACCGTTGATTGTACC	22	chr1	-	198859044	198859153	tgagttttgaggttgcttcagtgAACATTCAACGCTGTCGGTGAGTttggaattaaaatcaaaACCATCGACCGTTGATTGTACCctatggctaaccatcatctactcca	29	hsa-mir-181a-1,ptr-mir-181a-1,ppy-mir-181a-1,ppa-mir-181a-1,mml-mir-181a-1,mne-mir-181a-1,lla-mir-181a-1,ggo-mir-181a-1,cja-mir-181a-1,nle-mir-181a-1,oga-mir-181a-1,dma-mir-181a-1,sbo-mir-181a-1,cfa-mir-181a-1,cpo-mir-181a-1,dno-mir-181a-1,ocu-mir-181a-1,mmu-mir-181a-1,bta-mir-181a-1,eca-mir-181a-2,mdo-mir-181a-1,efu-mir-181a,rno-mir-181a-1,ssc-mir-181a-1,pal-mir-181a-1,cgr-mir-181a,tch-mir-181a-…	hsa-mir-181a-1	tgagttttgaggttgcttcagtgAACATTCAACGCTGTCGGTGAGTttggaattaaaatcaaaACCATCGACCGTTGATTGTACCctatggctaaccatcatctactcca	hsa-miR-181a-3p	ACCATCGACCGTTGATTGTACC	3'	Yes	gp1a	.((((..((((((((((..((...(((.((((((..(((((((.((((.((.......)).))))))))))))))))).)))...))..))).)))).)))...))))..	107	41.8	-37.2	603	635	537	990	980	353	290	325	364	787.771	825.333	861.759	429.278	328.448	417.429	406.958	403.404	415.83	middle
130	214	hsa-miR-182-5p	TTTGGCAATGGTAGAACTCACACT	24	chr7	-	129770379	129770492	gagctgcttgcctccccccgttTTTGGCAATGGTAGAACTCACACTggtgaggtaacaggatccggTGGTTCTAGACTTGCCAACTatggggcgaggactcagccggcaccctg	19	hsa-mir-182,ptr-mir-182,ppy-mir-182,ggo-mir-182,mml-mir-182,cja-mir-182,nle-mir-182,oga-mir-182,cpo-mir-182,dno-mir-182,mmr-mir-182,mmu-mir-182,eca-mir-182,mdo-mir-182,cfa-mir-182,efu-mir-182,ssc-mir-182,ocu-mir-182,chi-mir-182,	hsa-mir-182	gagctgcttgcctccccccgttTTTGGCAATGGTAGAACTCACACTggtgaggtaacaggatccggTGGTTCTAGACTTGCCAACTAtggggcgaggactcagccggcac	hsa-miR-182-5p	TTTGGCAATGGTAGAACTCACACT	5'	Yes	gp1a	..((((((..((((.((((((..(((((((...((((((...((((((..............))))))))))))...)))))))..)))))).))))....))).)))......	106	57.9	-46.8	11964	12277	10238	25040	27522	10846	8625	9915	9536	15630	15956.9	16429.6	10857.7	9224.01	12825.6	12103.5	12306.9	10893.8	high
130	215	hsa-miR-182-3p_R-1	TGGTTCTAGACTTGCCAACT	20	chr7	-	129770379	129770492	gagctgcttgcctccccccgttTTTGGCAATGGTAGAACTCACACTggtgaggtaacaggatccggTGGTTCTAGACTTGCCAACTatggggcgaggactcagccggcaccctg	19	hsa-mir-182,ptr-mir-182,ppy-mir-182,ggo-mir-182,mml-mir-182,cja-mir-182,nle-mir-182,oga-mir-182,cpo-mir-182,dno-mir-182,mmr-mir-182,mmu-mir-182,eca-mir-182,mdo-mir-182,cfa-mir-182,efu-mir-182,ssc-mir-182,ocu-mir-182,chi-mir-182,	hsa-mir-182	gagctgcttgcctccccccgttTTTGGCAATGGTAGAACTCACACTggtgaggtaacaggatccggTGGTTCTAGACTTGCCAACTAtggggcgaggactcagccggcac	hsa-miR-182-3p	TGGTTCTAGACTTGCCAACTA	3'	Diff	gp1a	..((((((..((((.((((((..(((((((...((((((...((((((..............))))))))))))...)))))))..)))))).))))....))).)))......	106	57.9	-46.8	0	0	0	39	67	8	9	5	11	0	0	0	16.9109	22.4551	9.46015	12.6297	6.20622	12.5663	middle
131	216	hsa-miR-183-5p	TATGGCACTGGTAGAATTCACT	22	chr7	-	129774905	129775014	ccgcagagtgtgactcctgttctgtgTATGGCACTGGTAGAATTCACTgtgaacagtctcagtcagTGAATTACCGAAGGGCCATAAacagagcagagacagatccacga	23	hsa-mir-183,ptr-mir-183,ggo-mir-183,ppa-mir-183,ppy-mir-183,mml-mir-183,mne-mir-183,cja-mir-183,sla-mir-183,mmu-mir-183,bta-mir-183,ssc-mir-183,eca-mir-183,mdo-mir-183,cfa-mir-183,pal-mir-183,dno-mir-183,ocu-mir-183,tch-mir-183,rno-mir-183,cpo-mir-183,chi-mir-183,cgr-mir-183,	hsa-mir-183	ccgcagagtgtgactcctgttctgtgTATGGCACTGGTAGAATTCACTgtgaacagtctcagtcaGTGAATTACCGAAGGGCCATAAacagagcagagacagatccacga	hsa-miR-183-5p	TATGGCACTGGTAGAATTCACT	5'	Yes	gp1a	.......(((.((.(((((((((((.((((((..(((((..(((((((((((......)))..)))))))))))))....)))))).))))))))).))....)))))..	101	49.1	-41.7	16265	17919	13691	46048	56320	18658	14105	17139	16395	21248.9	23290	21970.8	19967.1	18875.7	22063.4	19793.6	21273.7	18729.5	high
131	217	hsa-miR-183-3p_L-1	TGAATTACCGAAGGGCCATAA	21	chr7	-	129774905	129775014	ccgcagagtgtgactcctgttctgtgTATGGCACTGGTAGAATTCACTgtgaacagtctcagtcagTGAATTACCGAAGGGCCATAAacagagcagagacagatccacga	23	hsa-mir-183,ptr-mir-183,ggo-mir-183,ppa-mir-183,ppy-mir-183,mml-mir-183,mne-mir-183,cja-mir-183,sla-mir-183,mmu-mir-183,bta-mir-183,ssc-mir-183,eca-mir-183,mdo-mir-183,cfa-mir-183,pal-mir-183,dno-mir-183,ocu-mir-183,tch-mir-183,rno-mir-183,cpo-mir-183,chi-mir-183,cgr-mir-183,	hsa-mir-183	ccgcagagtgtgactcctgttctgtgTATGGCACTGGTAGAATTCACTgtgaacagtctcagtcaGTGAATTACCGAAGGGCCATAAacagagcagagacagatccacga	hsa-miR-183-3p	GTGAATTACCGAAGGGCCATAA	3'	Diff	gp1a	.......(((.((.(((((((((((.((((((..(((((..(((((((((((......)))..)))))))))))))....)))))).))))))))).))....)))))..	101	49.1	-41.7	162	162	130	764	1149	232	170	207	277	211.64	210.557	208.62	331.281	385.088	274.344	238.562	256.938	316.442	middle
132	218	hsa-miR-184	TGGACGGAGAACTGATAAGGGT	22	chr15	+	79209788	79209871	ccagtcacgtccccttatcacttttccagcccagctttgtgactgtaagtgtTGGACGGAGAACTGATAAGGGTaggtgattga	20	hsa-mir-184,ptr-mir-184,ppy-mir-184,mml-mir-184,mne-mir-184,cja-mir-184,oga-mir-184,mmu-mir-184,bta-mir-184,chi-mir-184,eca-mir-184,mdo-mir-184,cfa-mir-184,rno-mir-184,ssc-mir-184,cpo-mir-184,pal-mir-184,dno-mir-184,ocu-mir-184,tch-mir-184,	hsa-mir-184	ccagtcacgtccccttatcacttttccagcccagctttgtgactgtaagtgtTGGACGGAGAACTGATAAGGGTaggtgattga	hsa-miR-184	TGGACGGAGAACTGATAAGGGT	3'	Yes	gp1a	.(((((((...(((((((((.((((((...(((((((((......)))).)))))..)))))).)))))))))...))))))).	82	48.8	-35.6	22	29	24	686	262	59	27	40	62	28.7412	37.6924	38.5144	297.459	87.8094	69.7686	37.8892	49.6498	70.8282	middle
133	219	hsa-miR-185-5p	TGGAGAGAAAGGCAGTTCCTGA	22	chr22	+	20033116	20033243	tgggcagtgggcctggctcgagcagggggcgagggatTGGAGAGAAAGGCAGTTCCTGAtggtcccctccccAGGGGCTGGCTTTCCTCTGGTccttccctcccaatgaccgcgtcttcgtcgaggcc	19	hsa-mir-185,ppy-mir-185,ptr-mir-185,ggo-mir-185,mml-mir-185,cja-mir-185,oga-mir-185,mmu-mir-185,eca-mir-185,cfa-mir-185,tch-mir-185,efu-mir-185,rno-mir-185,ssc-mir-185,cpo-mir-185,pal-mir-185,dno-mir-185,ocu-mir-185,cgr-mir-185,	hsa-mir-185	agggggcgagggatTGGAGAGAAAGGCAGTTCCTGAtggtcccctccccAGGGGCTGGCTTTCCTCTGGTCcttccctccca	hsa-miR-185-5p	TGGAGAGAAAGGCAGTTCCTGA	5'	Yes	gp1a	.((((.....))))(((((((...(((((.(((((((..(((.(((((.(((..((((..((......)).))))..))).))))))))..))))))).)))))...(((...)))....))))).))	80	65.6	-65.2	2346	2382	1950	6005	7285	2619	2091	1988	2202	3064.86	3095.97	3129.29	2603.85	2441.57	3097.02	2934.31	2467.59	2515.54	middle
133	220	hsa-miR-185-3p_R-1	AGGGGCTGGCTTTCCTCTGGT	21	chr22	+	20033116	20033243	tgggcagtgggcctggctcgagcagggggcgagggatTGGAGAGAAAGGCAGTTCCTGAtggtcccctccccAGGGGCTGGCTTTCCTCTGGTccttccctcccaatgaccgcgtcttcgtcgaggcc	19	hsa-mir-185,ppy-mir-185,ptr-mir-185,ggo-mir-185,mml-mir-185,cja-mir-185,oga-mir-185,mmu-mir-185,eca-mir-185,cfa-mir-185,tch-mir-185,efu-mir-185,rno-mir-185,ssc-mir-185,cpo-mir-185,pal-mir-185,dno-mir-185,ocu-mir-185,cgr-mir-185,	hsa-mir-185	agggggcgagggatTGGAGAGAAAGGCAGTTCCTGAtggtcccctccccAGGGGCTGGCTTTCCTCTGGTCcttccctccca	hsa-miR-185-3p	AGGGGCTGGCTTTCCTCTGGTC	3'	Diff	gp1a	.((((.....))))(((((((...(((((.(((((((..(((.(((((.(((..((((..((......)).))))..))).))))))))..))))))).)))))...(((...)))....))))).))	80	65.6	-65.2	54	74	54	371	656	110	110	127	129	70.5467	96.1805	86.6573	160.871	219.859	130.077	154.363	157.638	147.368	middle
134	221	hsa-miR-186-5p	CAAAGAATTCTCCTTTTGGGCT	22	chr1	-	71067631	71067716	tgcttgtaactttcCAAAGAATTCTCCTTTTGGGCTttctggttttattttaagcccaaaggtgaattttttgggaagtttgagct	25	hsa-mir-186,ptr-mir-186,ppy-mir-186,ggo-mir-186,ppa-mir-186,mml-mir-186,cja-mir-186,nle-mir-186,sbo-mir-186,oga-mir-186,dma-mir-186,mmu-mir-186,bta-mir-186,chi-mir-186,eca-mir-186,mdo-mir-186,cfa-mir-186,dno-mir-186,rno-mir-186,ssc-mir-186,cpo-mir-186,pal-mir-186,ocu-mir-186,cgr-mir-186,tch-mir-186,	hsa-mir-186	tgcttgtaactttcCAAAGAATTCTCCTTTTGGGCTttctggttttattttaaGCCCAAAGGTGAATTTTTTGGGaagtttgagct	hsa-miR-186-5p	CAAAGAATTCTCCTTTTGGGCT	5'	Yes	gp1a	.(((...(((((((((((((((((.(((((.((((((..............))))))))))).)))))))))))))))))..))).	84	36	-39.7	5793	5668	4817	13833	14913	5936	4744	5524	5423	7568.09	7366.91	7730.16	5998.18	4998.1	7019.43	6657.27	6856.63	6195.18	middle
135	222	hsa-miR-187-3p	TCGTGTCTTGTGTTGCAGCCGG	22	chr18	-	35904818	35904926	ggtcgggctcaccatgacacagtgtgagacctcgggctacaacacaggacccgggcgctgctctgaccccTCGTGTCTTGTGTTGCAGCCGGagggacgcaggtccgca	20	hsa-mir-187,ggo-mir-187,ppa-mir-187,ppy-mir-187,mml-mir-187,mne-mir-187,cja-mir-187,mmr-mir-187,mmu-mir-187,bta-mir-187,eca-mir-187,cfa-mir-187,rno-mir-187,ssc-mir-187,cpo-mir-187,pal-mir-187,dno-mir-187,ocu-mir-187,chi-mir-187,cgr-mir-187,	hsa-mir-187	ggtcgggctcaccatgacacagtgtgagacctcgGGCTACAACACAGGACCCGGGCgctgctctgaccccTCGTGTCTTGTGTTGCAGCCGGagggacgcaggtccgca	hsa-miR-187-3p	TCGTGTCTTGTGTTGCAGCCGG	3'	Yes	gp1a	.(.((((((.............((((...((((.((((.(((((((((((.((((..............)))).))))))))))).)))).))))..))))))))))).	79	65.1	-46.8	0	0	0	28	42	0	0	0	12	0	0	0	12.1412	14.0763	0	0	0	13.7087	middle
136	223	hsa-miR-188-5p_R+1	CATCCCTTGCATGGTGGAGGGT	22	X	+	50003497	50003607	cttccctgctccctctctcaCATCCCTTGCATGGTGGAGGGTgagctttctgaaaacccctcccacatgcagggtttgcaggatggcgagcctcagctttccttgctctct	20	hsa-mir-188,ppy-mir-188,ppa-mir-188,ptr-mir-188,ggo-mir-188,mml-mir-188,mne-mir-188,mmu-mir-188,bta-mir-188,eca-mir-188,cfa-mir-188,efu-mir-188,rno-mir-188,cpo-mir-188,pal-mir-188,dno-mir-188,ocu-mir-188,chi-mir-188,cgr-mir-188,tch-mir-188,	hsa-mir-188	tgctccctctctcaCATCCCTTGCATGGTGGAGGGtgagctttctgaaaacccCTCCCACATGCAGGGTTTGCAggatggcgagcc	hsa-miR-188-5p	CATCCCTTGCATGGTGGAGGG	5'	Diff	gp1a	.......((((((..(((..((..(((((((((..((((((................))))))..)))))))))..))..))).)).))))...(((.......)))....	84	56.8	-40.9	12	9	24	50	62	0	17	13	14	15.677	11.6976	38.5144	21.6807	20.7793	0	23.8562	16.1362	15.9935	middle
137	224	hsa-miR-190a-5p_R+1	TGATATGTTTGATATATTAGGTT	23	chr15	+	62823941	62824082	acctggatgccttttctgcaggcctctgtgTGATATGTTTGATATATTAGGTTgttatttaatccaactatatatcaaacatattcctacagtgtcttgccctgtctccgggggttcctaataaagtttataaggcaacagg	24	hsa-mir-190a,ptr-mir-190a,ppy-mir-190a,ggo-mir-190a,ppa-mir-190,mml-mir-190a,bta-mir-190a,cfa-mir-190a,cja-mir-190a,nle-mir-190,oga-mir-190,cpo-mir-190a,dno-mir-190a,ocu-mir-190a,tch-mir-190a,mmu-mir-190a,eca-mir-190a,mdo-mir-190a,rno-mir-190a-2,rno-mir-190a-1,ssc-mir-190a,chi-mir-190a,cgr-mir-190a,sha-mir-190,	hsa-mir-190a	tgcaggcctctgtgTGATATGTTTGATATATTAGGTtgttatttaatccaaCTATATATCAAACATATTCCTacagtgtcttgcc	hsa-miR-190a-5p	TGATATGTTTGATATATTAGGT	5'	Diff	gp1a	.((((..((((((....((.(((..(((((.((((((((((((((((..(((((..........)))))))))))))))))))))..))))).)))...(((((....)))))............))....)))))).))))	76	39.4	-49.2	16	9	0	6	12	0	0	6	0	20.9027	11.6976	0	2.60168	4.02181	0	0	7.44747	0	middle
138	225	hsa-miR-190b-5p	TGATATGTTTGATATTGGGTTG	22	chr1	-	154193642	154193753	ctctcctgcctgcttctgtgTGATATGTTTGATATTGGGTTGtttaattaggaaccaactaaatgtcaaacatattcttacagcagcaggtgattcagcaccaccctctttc	19	hsa-mir-190b,ppy-mir-190b,ptr-mir-190b,ggo-mir-190b,mml-mir-190b,cja-mir-190b,mmu-mir-190b,bta-mir-190b,eca-mir-190b,mdo-mir-190b,cfa-mir-190b,ssc-mir-190b,chi-mir-190b,cpo-mir-190b,ocu-mir-190b,tch-mir-190b,pal-mir-190b,dno-mir-190b,cgr-mir-190b,	hsa-mir-190b	tgcttctgtgTGATATGTTTGATATTGGGTTGtttaattaggaaccaACTAAATGTCAAACATATTCTtacagcagcag	hsa-miR-190b-5p	TGATATGTTTGATATTGGGTTG	5'	Yes	gp1a	.......(((((((.(((((.(((((((((((((((..(((((((......))).))))..)))))))))))))))..))))).))))))).....................	84	41.1	-40	18	19	8	23	44	17	15	21	11	23.5156	24.695	12.8381	9.97312	14.7466	20.1028	21.0496	26.0661	12.5663	middle
139	226	hsa-miR-191-5p	CAACGGAATCCCAAAAGCAGCTG	23	chr3	-	49020602	49020714	gccaacggctggacagcgggCAACGGAATCCCAAAAGCAGCTGttgtctccagagcattccaGCTGCGCTTGGATTTCGTCCCctgctctcctgcctgagcagcgccctggcc	28	hsa-mir-191,ppy-mir-191,mml-mir-191,ptr-mir-191,ggo-mir-191,ppa-mir-191,sbo-mir-191,cja-mir-191,nle-mir-191,oga-mir-191,mmr-mir-191,dma-mir-191,cfa-mir-191,dno-mir-191,tch-mir-191,mmu-mir-191,bta-mir-191,oar-mir-191,eca-mir-191a,mdo-mir-191,efu-mir-191,rno-mir-191a,ssc-mir-191,cpo-mir-191,pal-mir-191,ocu-mir-191,chi-mir-191,cgr-mir-191,	hsa-mir-191	cggctggacagcgggCAACGGAATCCCAAAAGCAGCTGttgtctccagagcattccaGCTGCGCTTGGATTTCGTCCCCtgctctcctgcct	hsa-miR-191-5p	CAACGGAATCCCAAAAGCAGCTG	5'	Yes	gp1a	((((..(((.(((.((((((..(((((((((.((..(((((((..((((....)).))..)))))))..)))))))))))..)))))).))).)))...((...))..)))).	90	62.8	-53.1	38733	38616	31516	149534	172543	57928	45555	55374	52555	50601.6	50190.6	50575.8	64840	57827.9	68500.9	63927.5	68732.7	60038.3	high
139	227	hsa-miR-191-3p_R-1	GCTGCGCTTGGATTTCGTCCC	21	chr3	-	49020602	49020714	gccaacggctggacagcgggCAACGGAATCCCAAAAGCAGCTGttgtctccagagcattccaGCTGCGCTTGGATTTCGTCCCctgctctcctgcctgagcagcgccctggcc	28	hsa-mir-191,ppy-mir-191,mml-mir-191,ptr-mir-191,ggo-mir-191,ppa-mir-191,sbo-mir-191,cja-mir-191,nle-mir-191,oga-mir-191,mmr-mir-191,dma-mir-191,cfa-mir-191,dno-mir-191,tch-mir-191,mmu-mir-191,bta-mir-191,oar-mir-191,eca-mir-191a,mdo-mir-191,efu-mir-191,rno-mir-191a,ssc-mir-191,cpo-mir-191,pal-mir-191,ocu-mir-191,chi-mir-191,cgr-mir-191,	hsa-mir-191	cggctggacagcgggCAACGGAATCCCAAAAGCAGCTGttgtctccagagcattccaGCTGCGCTTGGATTTCGTCCCCtgctctcctgcct	hsa-miR-191-3p	GCTGCGCTTGGATTTCGTCCCC	3'	Diff	gp1a	((((..(((.(((.((((((..(((((((((.((..(((((((..((((....)).))..)))))))..)))))))))))..)))))).))).)))...((...))..)))).	90	62.8	-53.1	9	12	8	104	120	16	16	9	14	11.7578	15.5968	12.8381	45.0958	40.2181	18.9203	22.4529	11.1712	15.9935	middle
140	228	hsa-miR-192-5p	CTGACCTATGAATTGACAGCC	21	chr11	-	64891132	64891246	gccgagaccgagtgcacagggctCTGACCTATGAATTGACAGCCagtgctctcgtctcccctctggCTGCCAATTCCATAGGTCACAGgtatgttcgcctcaatgccagccacca	21	hsa-mir-192,ppy-mir-192,ptr-mir-192,ggo-mir-192,ppa-mir-192,mml-mir-192,nle-mir-192,oga-mir-192,mmu-mir-192,bta-mir-192,eca-mir-192,cfa-mir-192,efu-mir-192,rno-mir-192,ssc-mir-192,cpo-mir-192,pal-mir-192,dno-mir-192,chi-mir-192,cgr-mir-192,tch-mir-192,	hsa-mir-192	gccgagaccgagtgcacagggctCTGACCTATGAATTGACAGCCagtgctctcgtctcccctctggCTGCCAATTCCATAGGTCACAGgtatgttcgcctcaatgccagc	hsa-miR-192-5p	CTGACCTATGAATTGACAGCC	5'	Yes	gp1a	((((....)).))......(((..((((((((((((((.(((((((................))))))).))))).)))))))))..(((((..........))))).)))....	61	57.4	-39.6	1177	1200.5	942	1491	2721	735	640	616	835	1537.66	1560.33	1511.69	646.518	911.945	869.151	898.115	764.607	953.896	middle
140	229	hsa-miR-192-3p	CTGCCAATTCCATAGGTCACAG	22	chr11	-	64891132	64891246	gccgagaccgagtgcacagggctCTGACCTATGAATTGACAGCCagtgctctcgtctcccctctggCTGCCAATTCCATAGGTCACAGgtatgttcgcctcaatgccagccacca	21	hsa-mir-192,ppy-mir-192,ptr-mir-192,ggo-mir-192,ppa-mir-192,mml-mir-192,nle-mir-192,oga-mir-192,mmu-mir-192,bta-mir-192,eca-mir-192,cfa-mir-192,efu-mir-192,rno-mir-192,ssc-mir-192,cpo-mir-192,pal-mir-192,dno-mir-192,chi-mir-192,cgr-mir-192,tch-mir-192,	hsa-mir-192	gccgagaccgagtgcacagggctCTGACCTATGAATTGACAGCCagtgctctcgtctcccctctggCTGCCAATTCCATAGGTCACAGgtatgttcgcctcaatgccagc	hsa-miR-192-3p	CTGCCAATTCCATAGGTCACAG	3'	Yes	gp1a	((((....)).))......(((..((((((((((((((.(((((((................))))))).))))).)))))))))..(((((..........))))).)))....	61	57.4	-39.6	0	5	0	15	12	5	0	0	0	0	6.49868	0	6.50421	4.02181	5.91259	0	0	0	low
141	230	hsa-miR-193a-5p	TGGGTCTTTGCGGGCGAGATGA	22	chr17	+	31559980	31560090	gacgcaccccgaactccgaggatgggagctgagggcTGGGTCTTTGCGGGCGAGATGAgggtgtcggatcAACTGGCCTACAAAGTCCCAgttctcggcccccgggaccag	16	hsa-mir-193a,ptr-mir-193a,ppy-mir-193a,ggo-mir-193a,ppa-mir-193a,mml-mir-193a,oga-mir-193a,eca-mir-193a,mdo-mir-193a,cfa-mir-193a,cpo-mir-193a,dno-mir-193a,ocu-mir-193a,efu-mir-193a,ssc-mir-193a,pal-mir-193a,	hsa-mir-193a	cgaggatgggagctgagggcTGGGTCTTTGCGGGCGAGATGAgggtgtcggatcAACTGGCCTACAAAGTCCCAGTtctcggcccccg	hsa-miR-193a-5p	TGGGTCTTTGCGGGCGAGATGA	5'	Yes	gp1a	.......((((...((....)).(((.((((((..(((((.(((((..(((.((.(((..........))).)).)))..))))).)))))..))))))))))))).....	79	64.9	-55.9	669	753	511	3232	4175	938	707	862	959	873.995	978.702	820.035	1401.44	1399.25	1109.2	992.136	1069.95	1095.55	middle
141	231	hsa-miR-193a-3p_R-2	AACTGGCCTACAAAGTCCCA	20	chr17	+	31559980	31560090	gacgcaccccgaactccgaggatgggagctgagggcTGGGTCTTTGCGGGCGAGATGAgggtgtcggatcAACTGGCCTACAAAGTCCCAgttctcggcccccgggaccag	16	hsa-mir-193a,ptr-mir-193a,ppy-mir-193a,ggo-mir-193a,ppa-mir-193a,mml-mir-193a,oga-mir-193a,eca-mir-193a,mdo-mir-193a,cfa-mir-193a,cpo-mir-193a,dno-mir-193a,ocu-mir-193a,efu-mir-193a,ssc-mir-193a,pal-mir-193a,	hsa-mir-193a	cgaggatgggagctgagggcTGGGTCTTTGCGGGCGAGATGAgggtgtcggatcAACTGGCCTACAAAGTCCCAGTtctcggcccccg	hsa-miR-193a-3p	AACTGGCCTACAAAGTCCCAGT	3'	Diff	gp1a	.......((((...((....)).(((.((((((..(((((.(((((..(((.((.(((..........))).)).)))..))))).)))))..))))))))))))).....	79	64.9	-55.9	20	23	17	42	60	7	6	13	20	26.1284	29.894	27.281	18.2118	20.109	8.27763	8.41982	16.1362	22.8478	middle
142	232	hsa-miR-193b-5p	CGGGGTTTTGAGGGCGAGATGA	22	chr16	+	14303960	14304071	ggaggctgtggtctcagaatCGGGGTTTTGAGGGCGAGATGAgtttatgttttatccAACTGGCCCTCAAAGTCCCGCTtttggggtcattctggacagcgagggactcagg	26	hsa-mir-193b,ppy-mir-193b,mml-mir-193b,ptr-mir-193b,ggo-mir-193b,ppa-mir-193b,cja-mir-193,nle-mir-193b,oga-mir-193b,mmr-mir-193,dma-mir-193,mdo-mir-193b,cpo-mir-193b,pal-mir-193b,ocu-mir-193b,tch-mir-193b,mmu-mir-193b,bta-mir-193b,eca-mir-193b,cfa-mir-193b,efu-mir-193b,rno-mir-193b,dno-mir-193b,chi-mir-193b,chi-mir-193a,cgr-mir-193b,	hsa-mir-193b	gtggtctcagaatCGGGGTTTTGAGGGCGAGATGAgtttatgttttatccAACTGGCCCTCAAAGTCCCGCTtttggggtcat	hsa-miR-193b-5p	CGGGGTTTTGAGGGCGAGATGA	5'	Yes	gp1a	.(((((((((..(((((((.((((..(((((((((.((.((..(.........)..)).)).)))))))))..)))).)))))))..).......)))))......)))...	108	53.6	-46.6	13	12	0	72	81	21	18	16	21	16.9835	15.5968	0	31.2202	27.1472	24.8329	25.2595	19.8599	23.9902	middle
142	233	hsa-miR-193b-3p	AACTGGCCCTCAAAGTCCCGCT	22	chr16	+	14303960	14304071	ggaggctgtggtctcagaatCGGGGTTTTGAGGGCGAGATGAgtttatgttttatccAACTGGCCCTCAAAGTCCCGCTtttggggtcattctggacagcgagggactcagg	26	hsa-mir-193b,ppy-mir-193b,mml-mir-193b,ptr-mir-193b,ggo-mir-193b,ppa-mir-193b,cja-mir-193,nle-mir-193b,oga-mir-193b,mmr-mir-193,dma-mir-193,mdo-mir-193b,cpo-mir-193b,pal-mir-193b,ocu-mir-193b,tch-mir-193b,mmu-mir-193b,bta-mir-193b,eca-mir-193b,cfa-mir-193b,efu-mir-193b,rno-mir-193b,dno-mir-193b,chi-mir-193b,chi-mir-193a,cgr-mir-193b,	hsa-mir-193b	gtggtctcagaatCGGGGTTTTGAGGGCGAGATGAgtttatgttttatccAACTGGCCCTCAAAGTCCCGCTtttggggtcat	hsa-miR-193b-3p	AACTGGCCCTCAAAGTCCCGCT	3'	Yes	gp1a	.(((((((((..(((((((.((((..(((((((((.((.((..(.........)..)).)).)))))))))..)))).)))))))..).......)))))......)))...	108	53.6	-46.6	5514	5429	4091	26776	30103	6829	6221	8483	8441	7203.6	7056.27	6565.1	11610.4	10089	8075.42	8729.96	10529.5	9642.92	high
143	234	hsa-miR-194-5p	TGTAACAGCAACTCCATGTGGA	22	chr1	-	220118157	220118241	atggtgttatcaagTGTAACAGCAACTCCATGTGGActgtgtaccaatttccagtggagatgctgttacttttgatggttaccaa	13	hsa-mir-194-1,ptr-mir-194,ggo-mir-194,mml-mir-194-1,mne-mir-194,age-mir-194,ppy-mir-194,cja-mir-194,mmu-mir-194-1,eca-mir-194-2,cfa-mir-194,efu-mir-194-1,ocu-mir-194,	hsa-mir-194-1	atggtgttatcaagTGTAACAGCAACTCCATGTGGActgtgtaccaatttccagtggagatgctgttacttttgatggttaccaa	hsa-miR-194-5p	TGTAACAGCAACTCCATGTGGA	5'	Yes	gp1a	.(((((..(((((..(((((((((.((((((.((((..((......)).)))))))))).)))))))))..)))))..).)))).	83	41.2	-36.9	619	669	579	1433.5	1536.5	550.5	492.5	464.5	538	808.674	869.524	929.159	621.585	514.959	650.977	691.127	576.558	614.606	middle
144	235	hsa-miR-194-5p	TGTAACAGCAACTCCATGTGGA	22	chr11	-	64891355	64891439	tggttcccgcccccTGTAACAGCAACTCCATGTGGAagtgcccactggttCCAGTGGGGCTGCTGTTATCTGgggcgagggccag	13	hsa-mir-194-2,mml-mir-194-2,mmu-mir-194-2,bta-mir-194-2,eca-mir-194-1,efu-mir-194-2,rno-mir-194-2,ssc-mir-194a,cpo-mir-194,pal-mir-194b,dno-mir-194,tch-mir-194,oar-mir-194,	hsa-mir-194-2	tggttcccgcccccTGTAACAGCAACTCCATGTGGAagtgcccactggttCCAGTGGGGCTGCTGTTATCTGgggcgagggccag	hsa-miR-194-5p	TGTAACAGCAACTCCATGTGGA	5'	Yes	gp1a	(((..(.((((((..(((((((((..(((....)))....(((((((....)))))))..)))))))))..)))))).)..))).	84	62.4	-51.4	619	669	579	1433.5	1536.5	550.5	492.5	464.5	538	808.674	869.524	929.159	621.585	514.959	650.977	691.127	576.558	614.606	middle
144	236	hsa-miR-194-3p	CCAGTGGGGCTGCTGTTATCTG	22	chr11	-	64891355	64891439	tggttcccgcccccTGTAACAGCAACTCCATGTGGAagtgcccactggttCCAGTGGGGCTGCTGTTATCTGgggcgagggccag	13	hsa-mir-194-2,mml-mir-194-2,mmu-mir-194-2,bta-mir-194-2,eca-mir-194-1,efu-mir-194-2,rno-mir-194-2,ssc-mir-194a,cpo-mir-194,pal-mir-194b,dno-mir-194,tch-mir-194,oar-mir-194,	hsa-mir-194-2	tggttcccgcccccTGTAACAGCAACTCCATGTGGAagtgcccactggttCCAGTGGGGCTGCTGTTATCTGgggcgagggccag	hsa-miR-194-3p	CCAGTGGGGCTGCTGTTATCTG	3'	Yes	gp1a	(((..(.((((((..(((((((((..(((....)))....(((((((....)))))))..)))))))))..)))))).)..))).	84	62.4	-51.4	0	5	0	14	27	0	0	0	0	0	6.49868	0	6.07059	9.04906	0	0	0	0	low
145	237	hsa-miR-195-5p_R+1	TAGCAGCACAGAAATATTGGCA	22	chr17	-	7017614	7017707	acacccagcttccctggctcTAGCAGCACAGAAATATTGGCAcagggaagcgagtctgccaatattggctgtgctgctccaggcagggtggtga	17	hsa-mir-195,ppy-mir-195,ggo-mir-195,ppa-mir-195,ptr-mir-195,mml-mir-195,nle-mir-195,mmr-mir-195,mmu-mir-195a,bta-mir-195,eca-mir-195,cfa-mir-195,rno-mir-195,ssc-mir-195,dno-mir-195,ocu-mir-195,cgr-mir-195,	hsa-mir-195	agcttccctggctcTAGCAGCACAGAAATATTGGCacagggaagcgagtctgCCAATATTGGCTGTGCTGCTCCaggcagggtggtg	hsa-miR-195-5p	TAGCAGCACAGAAATATTGGC	5'	Diff	gp1a	.((((......(((((.((..((((((((((.((((((((((...((.......))))))))))))..))))))))))..)).))))).)))).	92	56.4	-47.5	14	12	7	12	16	8	8	0	14	18.2899	15.5968	11.2334	5.20337	5.36241	9.46015	11.2264	0	15.9935	middle
146	238	hsa-miR-196b-5p	TAGGTAGTTTCCTGTTGTTGGG	22	chr7	-	27169480	27169564	aactggtcggtgattTAGGTAGTTTCCTGTTGTTGGGatccacctttctcTCGACAGCACGACACTGCCTTCAttacttcagttg	24	hsa-mir-196b,ppy-mir-196b,ptr-mir-196b,ggo-mir-196b,nle-mir-196b,oga-mir-196b,mmr-mir-196b,cfa-mir-196b,cpo-mir-196b,dno-mir-196b,ocu-mir-196b,mml-mir-196b,cja-mir-196b,mmu-mir-196b,bta-mir-196b,rno-mir-196b-1,rno-mir-196b-2,chi-mir-196b,eca-mir-196b,mdo-mir-196b,ssc-mir-196b-1,ssc-mir-196b-2,pal-mir-196b,cgr-mir-196b,	hsa-mir-196b	actggtcggtgattTAGGTAGTTTCCTGTTGTTGGGatccacctttctcTCGACAGCACGACACTGCCTTCattacttcagttg	hsa-miR-196b-5p	TAGGTAGTTTCCTGTTGTTGGG	5'	Yes	gp1a	((((((..((((((..(((((((.((.(((((((((((..........))))))))))).)).)))))))..)))))))))))).	84	47.1	-35.8	205	204	177.667	657	638	200	186	208	200	267.816	265.146	285.113	284.884	213.826	236.504	261.015	258.179	228.478	middle
146	239	hsa-miR-196b-3p_R+1	TCGACAGCACGACACTGCCTTCA	23	chr7	-	27169480	27169564	aactggtcggtgattTAGGTAGTTTCCTGTTGTTGGGatccacctttctcTCGACAGCACGACACTGCCTTCAttacttcagttg	24	hsa-mir-196b,ppy-mir-196b,ptr-mir-196b,ggo-mir-196b,nle-mir-196b,oga-mir-196b,mmr-mir-196b,cfa-mir-196b,cpo-mir-196b,dno-mir-196b,ocu-mir-196b,mml-mir-196b,cja-mir-196b,mmu-mir-196b,bta-mir-196b,rno-mir-196b-1,rno-mir-196b-2,chi-mir-196b,eca-mir-196b,mdo-mir-196b,ssc-mir-196b-1,ssc-mir-196b-2,pal-mir-196b,cgr-mir-196b,	hsa-mir-196b	actggtcggtgattTAGGTAGTTTCCTGTTGTTGGGatccacctttctcTCGACAGCACGACACTGCCTTCattacttcagttg	hsa-miR-196b-3p	TCGACAGCACGACACTGCCTTC	3'	Diff	gp1a	((((((..((((((..(((((((.((.(((((((((((..........))))))))))).)).)))))))..)))))))))))).	84	47.1	-35.8	0	0	0	0	5	0	0	0	0	0	0	0	0	1.67575	0	0	0	0	low
147	240	hsa-miR-196a-5p	TAGGTAGTTTCATGTTGTTGGG	22	chr17	-	48632475	48632576	tgaattggaactgctgagtgaatTAGGTAGTTTCATGTTGTTGGGcctgggtttctgaacaCAACAACATTAAACCACCCGATtcacggcagttactgctcc	15	hsa-mir-196a-1,ppy-mir-196-1,ggo-mir-196-1,mml-mir-196a-1,ptr-mir-196a-1,cja-mir-196a,oga-mir-196a,mmu-mir-196a-1,bta-mir-196a-1,chi-mir-196a,eca-mir-196a,cfa-mir-196a-1,ssc-mir-196a-1,cpo-mir-196a,ocu-mir-196a-1,	hsa-mir-196a-1	gtgaatTAGGTAGTTTCATGTTGTTGGGcctgggtttctgaacaCAACAACATTAAACCACCCGAttcac	hsa-miR-196a-5p	TAGGTAGTTTCATGTTGTTGGG	5'	Yes	gp1a	......(((((((((..((((((..(((.((((.(((((((((.....((....)).....))))))))).)))).)))..))))))))))))).)).....	91	45.1	-36	671	725	558.667	2470.5	2340	840	726.5	925.5	862	876.608	942.309	896.529	1071.24	784.252	993.316	1019.5	1148.77	984.741	middle
147	241	hsa-miR-196a-1-3p_R+1	CAACAACATTAAACCACCCGAT	22	chr17	-	48632475	48632576	tgaattggaactgctgagtgaatTAGGTAGTTTCATGTTGTTGGGcctgggtttctgaacaCAACAACATTAAACCACCCGATtcacggcagttactgctcc	15	hsa-mir-196a-1,ppy-mir-196-1,ggo-mir-196-1,mml-mir-196a-1,ptr-mir-196a-1,cja-mir-196a,oga-mir-196a,mmu-mir-196a-1,bta-mir-196a-1,chi-mir-196a,eca-mir-196a,cfa-mir-196a-1,ssc-mir-196a-1,cpo-mir-196a,ocu-mir-196a-1,	hsa-mir-196a-1	gtgaatTAGGTAGTTTCATGTTGTTGGGcctgggtttctgaacaCAACAACATTAAACCACCCGAttcac	hsa-miR-196a-1-3p	CAACAACATTAAACCACCCGA	3'	Diff	gp1a	......(((((((((..((((((..(((.((((.(((((((((.....((....)).....))))))))).)))).)))..))))))))))))).)).....	91	45.1	-36	13	14	5	24	25	6	5	6	7	16.9835	18.1963	8.02383	10.4067	8.37876	7.09511	7.01652	7.44747	7.99673	middle
148	242	hsa-miR-196a-5p	TAGGTAGTTTCATGTTGTTGGG	22	chr12	+	53991738	53991847	tgctcgctcagctgatctgtggctTAGGTAGTTTCATGTTGTTGGGattgagttttgaactcggcaacaagaaactgcctgagttacatcagtcggttttcgtcgagggc	22	hsa-mir-196a-2,ptr-mir-196a-2,ppy-mir-196-2,ggo-mir-196-2,ppa-mir-196,mml-mir-196a-2,oga-mir-196,dma-mir-196,cfa-mir-196a-2,cpo-mir-196c,pal-mir-196a,dno-mir-196a,ocu-mir-196a-2,tch-mir-196a,age-mir-196,lla-mir-196,mmu-mir-196a-2,bta-mir-196a-2,efu-mir-196,rno-mir-196a,ssc-mir-196a-2,cgr-mir-196a,	hsa-mir-196a-2	tgctcgctcagctgatctgtggctTAGGTAGTTTCATGTTGTTGGGattgagttttgaactCGGCAACAAGAAACTGCCTGAGttacatcagtcggttttcgtcgagggc	hsa-miR-196a-5p	TAGGTAGTTTCATGTTGTTGGG	5'	Yes	gp1a	..(((((..(((((((.(((..(((((((((((((.(((((..(((.(..(...)..).)))..))))).)))))))))))))..)))...)))))))...).))))...	105	48.2	-48.3	671	725	558.667	2470.5	2340	840	726.5	925.5	862	876.608	942.309	896.529	1071.24	784.252	993.316	1019.5	1148.77	984.741	middle
149	243	hsa-miR-197-3p	TTCACCACCTTCTCCACCCAGC	22	chr1	+	109598874	109598979	ctggaatctgtgctctgggggctgtgccgggtagagagggcagtgggaggtaagagctcttcacccTTCACCACCTTCTCCACCCAGCatggccggcacactttgg	17	hsa-mir-197,ptr-mir-197,ppy-mir-197,ppa-mir-197,mml-mir-197,age-mir-197,eca-mir-197,ggo-mir-197,cja-mir-197,oga-mir-197,mmr-mir-197,cfa-mir-197,cpo-mir-197,mne-mir-197,bta-mir-197,ocu-mir-197,chi-mir-197,	hsa-mir-197	ggctgtgcCGGGTAGAGAGGGCAGTGGGAGGtaagagctcttcacccTTCACCACCTTCTCCACCCAGCatggcc	hsa-miR-197-3p	TTCACCACCTTCTCCACCCAGC	3'	Yes	gp1a	(..((...((((((.....(((..(((.((((.(((((((..((((..((((((....))).)))..))))..))))))).)))).)))..))))))))).))..)	106	61.3	-50.4	2251	2279	1851	14509	17056	4115	3277	4396	4360	2940.75	2962.1	2970.42	6291.3	5716.33	4866.06	4598.63	5456.51	4980.82	middle
150	244	hsa-miR-199a-5p	CCCAGTGTTCAGACTACCTGTTC	23	chr1	-	172144535	172144644	aggaagcttctggagatcctgctccgtcgcCCCAGTGTTCAGACTACCTGTTCaggacaatgccgttgtACAGTAGTCTGCACATTGGTTagactgggcaagggagagca	31	hsa-mir-199a-2,ptr-mir-199a-2,ppy-mir-199a,ggo-mir-199a,ppa-mir-199a,mml-mir-199a-1,mne-mir-199a,sla-mir-199a,nle-mir-199a-2,oga-mir-199-1,mmr-mir-199-1,dma-mir-199,sbo-mir-199-2,pal-mir-199-1,tch-mir-199a,mmr-mir-199-2,lla-mir-199a,mmu-mir-199a-2,bta-mir-199a-1,oar-mir-199a,eca-mir-199a,mdo-mir-199b-2,cfa-mir-199-2,efu-mir-199-1,rno-mir-199a,cgr-mir-199a-2,ssc-mir-199a-1,cpo-mir-199-2,dno-mir-19…	hsa-mir-199a-2	aggaagcttctggagatcctgctccgtcgcCCCAGTGTTCAGACTACCTGTTCaggacaatgccgttgtACAGTAGTCTGCACATTGGTTAgactgggcaagggagagca	hsa-miR-199a-5p	CCCAGTGTTCAGACTACCTGTTC	5'	Yes	gp1a	.....((.(((.....((((((((.(((...(((((((.((((((((.(((...((......)).....))))))))))).)))))))...))).))))).)))))))).	104	53.6	-43	4	0	5.5	37	0	4	22.5	2.5	8	5.22568	0	8.82621	16.0437	0	4.73008	31.5743	3.10311	9.13912	middle
150	245	hsa-miR-199a-3p_R-1	ACAGTAGTCTGCACATTGGTT	21	chr1	-	172144535	172144644	aggaagcttctggagatcctgctccgtcgcCCCAGTGTTCAGACTACCTGTTCaggacaatgccgttgtACAGTAGTCTGCACATTGGTTagactgggcaagggagagca	31	hsa-mir-199a-2,ptr-mir-199a-2,ppy-mir-199a,ggo-mir-199a,ppa-mir-199a,mml-mir-199a-1,mne-mir-199a,sla-mir-199a,nle-mir-199a-2,oga-mir-199-1,mmr-mir-199-1,dma-mir-199,sbo-mir-199-2,pal-mir-199-1,tch-mir-199a,mmr-mir-199-2,lla-mir-199a,mmu-mir-199a-2,bta-mir-199a-1,oar-mir-199a,eca-mir-199a,mdo-mir-199b-2,cfa-mir-199-2,efu-mir-199-1,rno-mir-199a,cgr-mir-199a-2,ssc-mir-199a-1,cpo-mir-199-2,dno-mir-19…	hsa-mir-199a-2	aggaagcttctggagatcctgctccgtcgcCCCAGTGTTCAGACTACCTGTTCaggacaatgccgttgtACAGTAGTCTGCACATTGGTTAgactgggcaagggagagca	hsa-miR-199a-3p	ACAGTAGTCTGCACATTGGTTA	3'	Diff	gp1a	.....((.(((.....((((((((.(((...(((((((.((((((((.(((...((......)).....))))))))))).)))))))...))).))))).)))))))).	104	53.6	-43	8.33333	7.33333	8.33333	41.3333	22.6667	16.6667	48.6667	8.66667	22.3333	10.8868	9.5314	13.373	17.9227	7.59675	19.7086	68.2941	10.7575	25.5134	middle
151	246	hsa-miR-199b-5p_R-1	CCCAGTGTTTAGACTATCTGTT	22	chr9	-	128244721	128244830	ccagaggacacctccactccgtctaCCCAGTGTTTAGACTATCTGTTcaggactcccaaattgtACAGTAGTCTGCACATTGGTTaggctgggctgggttagaccctcgg	21	hsa-mir-199b,ptr-mir-199b,ppa-mir-199b,nle-mir-199b,mmr-mir-199-3,pal-mir-199-3,cja-mir-199-2,eca-mir-199b,oga-mir-199-2,sbo-mir-199-3,tch-mir-199b,mmu-mir-199b,bta-mir-199b,mdo-mir-199b-1,cfa-mir-199-3,efu-mir-199-3,ssc-mir-199b,cpo-mir-199-3,dno-mir-199-2,chi-mir-199b,chi-mir-199c,	hsa-mir-199b	ccagaggacacctccactccgtctaCCCAGTGTTTAGACTATCTGTTCaggactcccaaattgtACAGTAGTCTGCACATTGGTTAggctgggctgggttagaccctcgg	hsa-miR-199b-5p	CCCAGTGTTTAGACTATCTGTTC	5'	Diff	gp1a	((.((((.....((((..(((((((.(((((((..((((((.((((.((((....))....)).))))))))))..))))))).))))).))..))))......))))))	110	52.7	-41.4	0	0	0	5	0	0	5	0	0	0	0	0	2.16807	0	0	7.01652	0	0	low
151	247	hsa-miR-199a-3p_R-1	ACAGTAGTCTGCACATTGGTT	21	chr9	-	128244721	128244830	ccagaggacacctccactccgtctaCCCAGTGTTTAGACTATCTGTTcaggactcccaaattgtACAGTAGTCTGCACATTGGTTaggctgggctgggttagaccctcgg	21	hsa-mir-199b,ptr-mir-199b,ppa-mir-199b,nle-mir-199b,mmr-mir-199-3,pal-mir-199-3,cja-mir-199-2,eca-mir-199b,oga-mir-199-2,sbo-mir-199-3,tch-mir-199b,mmu-mir-199b,bta-mir-199b,mdo-mir-199b-1,cfa-mir-199-3,efu-mir-199-3,ssc-mir-199b,cpo-mir-199-3,dno-mir-199-2,chi-mir-199b,chi-mir-199c,	hsa-mir-199b	ccagaggacacctccactccgtctaCCCAGTGTTTAGACTATCTGTTCaggactcccaaattgtACAGTAGTCTGCACATTGGTTAggctgggctgggttagaccctcgg	hsa-miR-199a-3p	ACAGTAGTCTGCACATTGGTTA	3'	Diff	gp1a	((.((((.....((((..(((((((.(((((((..((((((.((((.((((....))....)).))))))))))..))))))).))))).))..))))......))))))	110	52.7	-41.4	8.33333	7.33333	8.33333	41.3333	22.6667	16.6667	48.6667	8.66667	22.3333	10.8868	9.5314	13.373	17.9227	7.59675	19.7086	68.2941	10.7575	25.5134	middle
152	248	hsa-miR-199a-5p	CCCAGTGTTCAGACTACCTGTTC	23	chr19	-	10817389	10817519	ctgcaggatggatagccggccccgccaaCCCAGTGTTCAGACTACCTGTTCaggaggctctcaatgtgtACAGTAGTCTGCACATTGGTTaggctgggcttgggtgagcggctcgtcgagacaggcccccc	15	hsa-mir-199a-1,ptr-mir-199a-1,mml-mir-199a-2,cja-mir-199-1,nle-mir-199a-1,sbo-mir-199-1,mmu-mir-199a-1,bta-mir-199a-2,cfa-mir-199-1,efu-mir-199-2,ssc-mir-199a-2,cpo-mir-199-1,pal-mir-199-2,ocu-mir-199a-1,cgr-mir-199a,	hsa-mir-199a-1	gccaaCCCAGTGTTCAGACTACCTGTTCaggaggctctcaatgtgtACAGTAGTCTGCACATTGGTTAggc	hsa-miR-199a-5p	CCCAGTGTTCAGACTACCTGTTC	5'	Yes	gp1a	.....((.....((.(((((((.(((...(((((((.((((((((.(((.((.(((...)))....)).))))))))))).)))))))...))).))))).)).))...(((..((....))..))).)).	94	60.3	-50.5	4	0	5.5	37	0	4	22.5	2.5	8	5.22568	0	8.82621	16.0437	0	4.73008	31.5743	3.10311	9.13912	middle
152	249	hsa-miR-199a-3p_R-1	ACAGTAGTCTGCACATTGGTT	21	chr19	-	10817389	10817519	ctgcaggatggatagccggccccgccaaCCCAGTGTTCAGACTACCTGTTCaggaggctctcaatgtgtACAGTAGTCTGCACATTGGTTaggctgggcttgggtgagcggctcgtcgagacaggcccccc	15	hsa-mir-199a-1,ptr-mir-199a-1,mml-mir-199a-2,cja-mir-199-1,nle-mir-199a-1,sbo-mir-199-1,mmu-mir-199a-1,bta-mir-199a-2,cfa-mir-199-1,efu-mir-199-2,ssc-mir-199a-2,cpo-mir-199-1,pal-mir-199-2,ocu-mir-199a-1,cgr-mir-199a,	hsa-mir-199a-1	gccaaCCCAGTGTTCAGACTACCTGTTCaggaggctctcaatgtgtACAGTAGTCTGCACATTGGTTAggc	hsa-miR-199a-3p	ACAGTAGTCTGCACATTGGTTA	3'	Diff	gp1a	.....((.....((.(((((((.(((...(((((((.((((((((.(((.((.(((...)))....)).))))))))))).)))))))...))).))))).)).))...(((..((....))..))).)).	94	60.3	-50.5	8.33333	7.33333	8.33333	41.3333	22.6667	16.6667	48.6667	8.66667	22.3333	10.8868	9.5314	13.373	17.9227	7.59675	19.7086	68.2941	10.7575	25.5134	middle
153	250	hsa-miR-200c-5p	CGTCTTACCCAGCAGTGTTTGG	22	chr12	+	6963672	6963780	acccaaggtgggcgggctgggcgggggccctCGTCTTACCCAGCAGTGTTTGGgtgcggttgggagtctcTAATACTGCCGGGTAATGATGGAggcccctgtccctgtg	20	hsa-mir-200c,ppy-mir-200c,mml-mir-200c,ptr-mir-200c,ggo-mir-200c,cja-mir-200c,mmu-mir-200c,rno-mir-200c,bta-mir-200c,oar-mir-200c,eca-mir-200c,mdo-mir-200c,cfa-mir-200c,pal-mir-200c,ocu-mir-200c,efu-mir-200c,cpo-mir-200c,chi-mir-200c,cgr-mir-200c,tch-mir-200c,	hsa-mir-200c	ccctCGTCTTACCCAGCAGTGTTTGGgtgcggttgggagtctcTAATACTGCCGGGTAATGATGGAgg	hsa-miR-200c-5p	CGTCTTACCCAGCAGTGTTTGG	5'	Yes	gp1a	.(((.....)))...((.(((((((((((..((((((((((.((((((((.(((.((........))))).)))))))).)))))).))))..)))))))))))..)).	93	64.2	-60.8	57	46	45	50	37	25	14	19	26	74.4659	59.7879	72.2144	21.6807	12.4006	29.563	19.6463	23.5836	29.7022	middle
153	251	hsa-miR-200c-3p	TAATACTGCCGGGTAATGATGGA	23	chr12	+	6963672	6963780	acccaaggtgggcgggctgggcgggggccctCGTCTTACCCAGCAGTGTTTGGgtgcggttgggagtctcTAATACTGCCGGGTAATGATGGAggcccctgtccctgtg	20	hsa-mir-200c,ppy-mir-200c,mml-mir-200c,ptr-mir-200c,ggo-mir-200c,cja-mir-200c,mmu-mir-200c,rno-mir-200c,bta-mir-200c,oar-mir-200c,eca-mir-200c,mdo-mir-200c,cfa-mir-200c,pal-mir-200c,ocu-mir-200c,efu-mir-200c,cpo-mir-200c,chi-mir-200c,cgr-mir-200c,tch-mir-200c,	hsa-mir-200c	ccctCGTCTTACCCAGCAGTGTTTGGgtgcggttgggagtctcTAATACTGCCGGGTAATGATGGAgg	hsa-miR-200c-3p	TAATACTGCCGGGTAATGATGGA	3'	Yes	gp1a	.(((.....)))...((.(((((((((((..((((((((((.((((((((.(((.((........))))).)))))))).)))))).))))..)))))))))))..)).	93	64.2	-60.8	142228	132538	124918	381543	414990	187311	186072	212086	175310	185809	172264	200464	165442	139084	221499	261116	263251	200272	high
154	252	hsa-miR-200b-5p	CATCTTACTGGGCAGCATTGGA	22	chr1	+	1167092	1167202	cggcccccggacccagctcgggcagccgtggcCATCTTACTGGGCAGCATTGGAtggagtcaggtctcTAATACTGCCTGGTAATGATGACggcggagccctgcacgcagc	16	hsa-mir-200b,ggo-mir-200b,mmu-mir-200b,bta-mir-200b,oar-mir-200b,eca-mir-200b,mdo-mir-200b,cfa-mir-200b,efu-mir-200b,rno-mir-200b,ssc-mir-200b,cpo-mir-200b,pal-mir-200b,dno-mir-200b,cgr-mir-200b,tch-mir-200b,	hsa-mir-200b	ccagctcgggcagccgtggcCATCTTACTGGGCAGCATTGGAtggagtcaggtctcTAATACTGCCTGGTAATGATGAcggcggagccctgcacg	hsa-miR-200b-5p	CATCTTACTGGGCAGCATTGGA	5'	Yes	gp1a	.(((.....).))..((..((((.(((((...((((((((..(((((.((((((.((.......)))))))).)))))..)))).)))))))))...)))).)).......	89	64	-43.6	867	1100	879	3173	4758	1156	901	1055	1286	1132.67	1429.71	1410.59	1375.86	1594.65	1366.99	1264.38	1309.51	1469.11	middle
154	253	hsa-miR-200b-3p_R+1	TAATACTGCCTGGTAATGATGAC	23	chr1	+	1167092	1167202	cggcccccggacccagctcgggcagccgtggcCATCTTACTGGGCAGCATTGGAtggagtcaggtctcTAATACTGCCTGGTAATGATGACggcggagccctgcacgcagc	16	hsa-mir-200b,ggo-mir-200b,mmu-mir-200b,bta-mir-200b,oar-mir-200b,eca-mir-200b,mdo-mir-200b,cfa-mir-200b,efu-mir-200b,rno-mir-200b,ssc-mir-200b,cpo-mir-200b,pal-mir-200b,dno-mir-200b,cgr-mir-200b,tch-mir-200b,	hsa-mir-200b	ccagctcgggcagccgtggcCATCTTACTGGGCAGCATTGGAtggagtcaggtctcTAATACTGCCTGGTAATGATGAcggcggagccctgcacg	hsa-miR-200b-3p	TAATACTGCCTGGTAATGATGA	3'	Diff	gp1a	.(((.....).))..((..((((.(((((...((((((((..(((((.((((((.((.......)))))))).)))))..)))).)))))))))...)))).)).......	89	64	-43.6	227730	222834	209219	511926	621295	307070	309189	305522	254838	297512	289626	335747	221978	208227	363116	433886	379228	291125	high
155	254	hsa-miR-200a-5p	CATCTTACCGGACAGTGCTGGA	22	chr1	+	1167846	1167956	gggaccccacgtccctcccgggcccctgtgagCATCTTACCGGACAGTGCTGGAtttcccagcttgactcTAACACTGTCTGGTAACGATGTTcaaaggtgacccgccgct	17	hsa-mir-200a,ptr-mir-200a,ppy-mir-200a,ggo-mir-200a,mml-mir-200a,mmu-mir-200a,cfa-mir-200a,bta-mir-200a,oar-mir-200a,eca-mir-200a,efu-mir-200a,rno-mir-200a,cpo-mir-200a,pal-mir-200a,chi-mir-200a,cgr-mir-200a,tch-mir-200a,	hsa-mir-200a	ccgggcccctgtgagCATCTTACCGGACAGTGCTGGAtttcccagcttgactcTAACACTGTCTGGTAACGATGTtcaaaggtgacccgc	hsa-miR-200a-5p	CATCTTACCGGACAGTGCTGGA	5'	Yes	gp1a	(((((.....)))))...((((..(((.(((((((((((((((((((((((((.....)))))...........)))))))))))).)))))))).)))...)))).....	88	59.5	-53.8	542	515	367	1034	1371	482	371	369	446	708.08	669.365	588.949	448.357	459.491	569.974	520.626	458.019	509.506	middle
155	255	hsa-miR-200a-3p_R+1	TAACACTGTCTGGTAACGATGTT	23	chr1	+	1167846	1167956	gggaccccacgtccctcccgggcccctgtgagCATCTTACCGGACAGTGCTGGAtttcccagcttgactcTAACACTGTCTGGTAACGATGTTcaaaggtgacccgccgct	17	hsa-mir-200a,ptr-mir-200a,ppy-mir-200a,ggo-mir-200a,mml-mir-200a,mmu-mir-200a,cfa-mir-200a,bta-mir-200a,oar-mir-200a,eca-mir-200a,efu-mir-200a,rno-mir-200a,cpo-mir-200a,pal-mir-200a,chi-mir-200a,cgr-mir-200a,tch-mir-200a,	hsa-mir-200a	ccgggcccctgtgagCATCTTACCGGACAGTGCTGGAtttcccagcttgactcTAACACTGTCTGGTAACGATGTtcaaaggtgacccgc	hsa-miR-200a-3p	TAACACTGTCTGGTAACGATGT	3'	Diff	gp1a	(((((.....)))))...((((..(((.(((((((((((((((((((((((((.....)))))...........)))))))))))).)))))))).)))...)))).....	88	59.5	-53.8	69651	67966.5	65218.5	113952	131764	60654	65928	65022	58067	90993.5	88338.6	104660	49411.4	44160.8	71724.5	92517	80708.2	66335.2	high
156	256	hsa-miR-203a-3p	GTGAAATGTTTAGGACCACTAG	22	chr14	+	104117405	104117514	gtgttggggactcgcgcgctgggtccagtggttcttaacagttcaacagttctgtagcgcaattGTGAAATGTTTAGGACCACTAGacccggcgggcgcggcgacagcga	8	hsa-mir-203a,ptr-mir-203,ppy-mir-203,mml-mir-203,cja-mir-203,mmu-mir-203,cfa-mir-203,cpo-mir-203,	hsa-mir-203a	gtgttggggactcgcgcgctgggtccAGTGGTTCTTAACAGTTCAACAGTTctgtagcgcaattGTGAAATGTTTAGGACCACTAGacccggcgggcgcggcgacagcga	hsa-miR-203a-3p	GTGAAATGTTTAGGACCACTAG	3'	Yes	gp1a	.(((((......(((.(((((((((.(((((((((.((((.((((.((((..((.....)))))))))).)))).))))))))).))))))))).)))......))))).	108	57.3	-53.5	212	282	194	292	440	144	120	104	146	276.961	366.526	311.325	126.615	147.466	170.283	168.396	129.089	166.789	middle
157	257	hsa-miR-204-5p	TTCCCTTTGTCATCCTATGCCT	22	chr9	-	70809975	70810084	ggctacagtctttcttcatgtgactcgtggacTTCCCTTTGTCATCCTATGCCTgagaatatatgaaggaggctgggaaggcaaagggacgttcaattgtcatcactggc	23	hsa-mir-204,ptr-mir-204,ppy-mir-204,ggo-mir-204,ppa-mir-204,mml-mir-204,mne-mir-204,sla-mir-204,cja-mir-204,mmr-mir-204,cfa-mir-204,cpo-mir-204,pal-mir-204,dno-mir-204,ocu-mir-204,mmu-mir-204,eca-mir-204b-2,bta-mir-204,efu-mir-204,rno-mir-204,ssc-mir-204,chi-mir-204,cgr-mir-204,	hsa-mir-204	ggctacagtctttcttcatgtgactcgtggacTTCCCTTTGTCATCCTATGCCTgagaatatatgaaggagGCTGGGAAGGCAAAGGGACGTtcaattgtcatcactggc	hsa-miR-204-5p	TTCCCTTTGTCATCCTATGCCT	5'	Yes	gp1a	(((....))).....(((((((((...(((((.((((((((((.(((((.((((...............))))))))).)))))))))).)))))...)))).)).))).	94	48.2	-42.3	0	5	0	9	9	0	0	0	5	0	6.49868	0	3.90252	3.01635	0	0	0	5.71195	low
158	258	hsa-miR-205-5p	TCCTTCATTCCACCGGAGTCTG	22	chr1	+	209432133	209432242	aaagatcctcagacaatccatgtgcttctcttgTCCTTCATTCCACCGGAGTCTGtctcatacccaaccagatttcagtggagtgaagttcaggaggcatggagctgaca	21	hsa-mir-205,ptr-mir-205,ggo-mir-205,ppa-mir-205,ppy-mir-205,mml-mir-205,mne-mir-205,cja-mir-205,age-mir-205,lla-mir-205,mmu-mir-205,bta-mir-205,cfa-mir-205,eca-mir-205,efu-mir-205,rno-mir-205,ssc-mir-205,pal-mir-205,dno-mir-205,ocu-mir-205,cgr-mir-205,	hsa-mir-205	aaagatcctcagacaatccatgtgcttctcttgTCCTTCATTCCACCGGAGTCTGtctcatacccaaccaGATTTCAGTGGAGTGAAGTTCaggaggcatggagctgaca	hsa-miR-205-5p	TCCTTCATTCCACCGGAGTCTG	5'	Yes	gp1a	........((((....(((((((....((((((..(((((((((((.((((((((.............)))))))).)))))))))))..))))))))))))).))))..	100	48.2	-46.9	0	0	0	36	48	0	5	7	0	0	0	0	15.6101	16.0872	0	7.01652	8.68871	0	middle
159	259	hsa-miR-206	TGGAATGTAAGGAAGTGTGTGG	22	chr6	+	52144331	52144442	gctgcttctggatgacactgcttcccgaggccacatgcttctttatatccccatatggattactttgctaTGGAATGTAAGGAAGTGTGTGGtttcggcaagtgcctcctcg	20	hsa-mir-206,ppy-mir-206,mml-mir-206,mne-mir-206,ptr-mir-206,ggo-mir-206,cja-mir-206,mmu-mir-206,bta-mir-206,chi-mir-206,eca-mir-206-2,mdo-mir-206,cfa-mir-206,efu-mir-206,rno-mir-206,cpo-mir-206,pal-mir-206,ocu-mir-206,dno-mir-206,cgr-mir-206,	hsa-mir-206	tgcttcccgaggccacatgcttctttatatccccatatggattactttgctaTGGAATGTAAGGAAGTGTGTGGtttcggcaagtg	hsa-miR-206	TGGAATGTAAGGAAGTGTGTGG	3'	Yes	gp1a	.........(((...((((.....((((..(((((..(((((((((((..(((((..((.....))..))))).)))))))))))..)))))..))))..))))..)))...	100	49.1	-44.3	25	44	33	0	0	34	74	40	44	32.6605	57.1884	52.9573	0	0	40.2056	103.845	49.6498	50.2652	middle
160	260	hsa-miR-210-5p_R+1	AGCCCCTGCCCACCGCACACTGC	23	chr11	-	568089	568202	gcccacccggcagtgcctccaggcgcagggcAGCCCCTGCCCACCGCACACTGCgctgccccagacccaCTGTGCGTGTGACAGCGGCTGAtctgtgcctgggcagcgcgaccc	18	hsa-mir-210,ptr-mir-210,ppy-mir-210,ggo-mir-210,ppa-mir-210,nle-mir-210,mml-mir-210,oga-mir-210,mmu-mir-210,bta-mir-210,cfa-mir-210,efu-mir-210,rno-mir-210,ssc-mir-210,cpo-mir-210,dno-mir-210,cgr-mir-210,tch-mir-210,	hsa-mir-210	acccggcagtgcctccaggcgcagggcAGCCCCTGCCCACCGCACACTGcgctgccccagacccaCTGTGCGTGTGACAGCGGCTGAtctgtgcctgggcagcgcgaccc	hsa-miR-210-5p	AGCCCCTGCCCACCGCACACTG	5'	Diff	gp1a	(((.....))).((((.(((((((((((..(((((.(((..(((((((((.((..((.....))...)).)))))).))).))).)))))..)))))))))))..)))).....	97	73.7	-60.2	55	68	30	251	293	42	44	81	66	71.8531	88.3821	48.143	108.837	98.1991	49.6658	61.7454	100.541	75.3978	middle
160	261	hsa-miR-210-3p	CTGTGCGTGTGACAGCGGCTGA	22	chr11	-	568089	568202	gcccacccggcagtgcctccaggcgcagggcAGCCCCTGCCCACCGCACACTGCgctgccccagacccaCTGTGCGTGTGACAGCGGCTGAtctgtgcctgggcagcgcgaccc	18	hsa-mir-210,ptr-mir-210,ppy-mir-210,ggo-mir-210,ppa-mir-210,nle-mir-210,mml-mir-210,oga-mir-210,mmu-mir-210,bta-mir-210,cfa-mir-210,efu-mir-210,rno-mir-210,ssc-mir-210,cpo-mir-210,dno-mir-210,cgr-mir-210,tch-mir-210,	hsa-mir-210	acccggcagtgcctccaggcgcagggcAGCCCCTGCCCACCGCACACTGcgctgccccagacccaCTGTGCGTGTGACAGCGGCTGAtctgtgcctgggcagcgcgaccc	hsa-miR-210-3p	CTGTGCGTGTGACAGCGGCTGA	3'	Yes	gp1a	(((.....))).((((.(((((((((((..(((((.(((..(((((((((.((..((.....))...)).)))))).))).))).)))))..)))))))))))..)))).....	97	73.7	-60.2	4691	4312	3336	25945	42389	7590	8168	8869	9714	6128.42	5604.47	5353.5	11250.1	14206.7	8975.32	11462.2	11008.6	11097.2	high
161	262	hsa-miR-212-5p	ACCTTGGCTCTAGACTGCTTACT	23	chr17	-	2050271	2050380	cggggcaccccgcccggacagcgcgccggcACCTTGGCTCTAGACTGCTTACTgcccgggccgccctcagTAACAGTCTCCAGTCACGGCCAccgacgcctggccccgcc	16	hsa-mir-212,mml-mir-212,nle-mir-212,oga-mir-212,mmr-mir-212,mmu-mir-212,bta-mir-212,eca-mir-212,mdo-mir-212,cfa-mir-212,cpo-mir-212,pal-mir-212,ocu-mir-212,rno-mir-212,ssc-mir-212,cgr-mir-212,	hsa-mir-212	cggggcaccccgcccggacagcgcgccggcACCTTGGCTCTAGACTGCTTACTgcccgggccgccctcagTAACAGTCTCCAGTCACGGCCaccgacgcctggccccgcc	hsa-miR-212-5p	ACCTTGGCTCTAGACTGCTTACT	5'	Yes	gp1a	((((((...((....)).(((.(((.(((..((.(((((..((((((.((((((...(((...))).))))))))))))..))))).))...))).))))))))))))..	84	73.6	-50.9	5	8	0	19	61	6	0	9	18	6.5321	10.3979	0	8.23866	20.4442	7.09511	0	11.1712	20.563	middle
161	263	hsa-miR-212-3p_R+1	TAACAGTCTCCAGTCACGGCCA	22	chr17	-	2050271	2050380	cggggcaccccgcccggacagcgcgccggcACCTTGGCTCTAGACTGCTTACTgcccgggccgccctcagTAACAGTCTCCAGTCACGGCCAccgacgcctggccccgcc	16	hsa-mir-212,mml-mir-212,nle-mir-212,oga-mir-212,mmr-mir-212,mmu-mir-212,bta-mir-212,eca-mir-212,mdo-mir-212,cfa-mir-212,cpo-mir-212,pal-mir-212,ocu-mir-212,rno-mir-212,ssc-mir-212,cgr-mir-212,	hsa-mir-212	cggggcaccccgcccggacagcgcgccggcACCTTGGCTCTAGACTGCTTACTgcccgggccgccctcagTAACAGTCTCCAGTCACGGCCaccgacgcctggccccgcc	hsa-miR-212-3p	TAACAGTCTCCAGTCACGGCC	3'	Diff	gp1a	((((((...((....)).(((.(((.(((..((.(((((..((((((.((((((...(((...))).))))))))))))..))))).))...))).))))))))))))..	84	73.6	-50.9	0	0	5	36	66	6	17	13	24	0	0	8.02383	15.6101	22.1199	7.09511	23.8562	16.1362	27.4174	middle
162	264	hsa-miR-214-3p	ACAGCAGGCACAGACAGGCAGT	22	chr1	-	172138796	172138907	ggcctggctggacagagttgtcatgtgtctgcctgtctacacttgctgtgcagaacatccgctcacctgtACAGCAGGCACAGACAGGCAGTcacatgacaacccagcctga	30	hsa-mir-214,ptr-mir-214,ppy-mir-214,ggo-mir-214,ppa-mir-214,mml-mir-214,mne-mir-214,age-mir-214,sla-mir-214,mmu-mir-214,cja-mir-214,nle-mir-214,oga-mir-214,mmr-mir-214,dma-mir-214,cpo-mir-214,pal-mir-214,dno-mir-214,ocu-mir-214,sbo-mir-214,bta-mir-214,cfa-mir-214,ssc-mir-214,aja-mir-214,eca-mir-214,mdo-mir-214,efu-mir-214,rno-mir-214,chi-mir-214,cgr-mir-214,	hsa-mir-214	ggcctggctggacagagttgtcatgtgtcTGCCTGTCTACACTTGCTGTGCagaacatccgctcacctgtACAGCAGGCACAGACAGGCAGTcacatgacaacccagcct	hsa-miR-214-3p	ACAGCAGGCACAGACAGGCAGT	3'	Yes	gp1a	.....((((((.....(((((((((((.((((((((((...((((((((((((.............))))))))))))...)))))))))).)))))))))))))))))...	104	56.2	-67.6	0	0	0	105	0	0	0	0	0	0	0	0	45.5295	0	0	0	0	0	middle
163	265	hsa-miR-215-5p_L-1R+2_1ss20AC	TGACCTATGAATTGACAGCCAA	22	chr1	-	220117853	220117962	atcattcagaaatggtatacaggaaaaTGACCTATGAATTGACAGACAAtatagctgagtttgtctgtcatttctttaggccaatattctgtatgactgtgctacttcaa	12	hsa-mir-215,ptr-mir-215,ggo-mir-215,ppy-mir-215,mml-mir-215,mne-mir-215,cja-mir-215,bta-mir-215,eca-mir-215,efu-mir-215,dno-mir-215,cgr-mir-215,	hsa-mir-215	atcattcagaaatggtatacaggaaaATGACCTATGAATTGACAGACaatatagctgagtttgTCTGTCATTTCTTTAGGCCAATAttctgtatgactgtgctacttcaa	hsa-miR-215-5p	ATGACCTATGAATTGACAGAC	5'	Diff	gp1a	........(((.((((((((((((...((.((((.(((.((((((((((...........)))))))))).)))..)))).))...))))))))......)))).)))..	100	34.5	-33.2	5	3.5	0	5	16	0	14	0	6	6.5321	4.54908	0	2.16807	5.36241	0	19.6463	0	6.85434	middle
164	266	hsa-miR-218-5p_R+1	TTGTGCTTGATCTAACCATGTG	22	chr4	+	20528252	20528417	cctttggcctagtggttggtgtagtgataatgtagcgagattttctgTTGTGCTTGATCTAACCATGTGgttgcgaggtatgagtaAAACATGGTTCCGTCAAGCACCatggaacgtcacgcagctttctacagcatgacaagctgctgaggcttaaatcaggatt	30	hsa-mir-218-1,ptr-mir-218-1,ppy-mir-218-1,ggo-mir-218,ppa-mir-218-1,age-mir-218,lla-mir-218-1,sla-mir-218-1,mml-mir-218-1,cja-mir-218,nle-mir-218-1,cpo-mir-218-1,ocu-mir-218-1,tch-mir-218-2,tch-mir-218-1,oga-mir-218a,mmr-mir-218a,cfa-mir-218-1,dno-mir-218-1,mne-mir-218-1,lca-mir-218,mmu-mir-218-1,bta-mir-218-1,eca-mir-218-1,mdo-mir-218-1,efu-mir-218a,rno-mir-218a-1,ssc-mir-218-1,ssc-mir-218-2,pal…	hsa-mir-218-1	gtgataatgtagcgagattttctgTTGTGCTTGATCTAACCATGTggttgcgaggtatgagtaaaacATGGTTCCGTCAAGCACCATGGaacgtcacgcagctttctaca	hsa-miR-218-5p	TTGTGCTTGATCTAACCATGT	5'	Diff	gp1a	(((..(((((((..((((.(((((.......(..(((.((..(((..(.(((((((((..((((((((..((((.........)))).))))))))..))))))))).)..)))..)).)))..)...))))).))......))..)).)))))......)))...	163	45.8	-59.5	29	28	22.5	55.5	92.5	17	35.5	31	36	37.8862	36.3926	36.1072	24.0656	31.0014	20.1028	49.8173	38.4786	41.1261	middle
164	267	mmu-miR-218-1-3p	AAACATGGTTCCGTCAAGCACC	22	chr4	+	20528252	20528417	cctttggcctagtggttggtgtagtgataatgtagcgagattttctgTTGTGCTTGATCTAACCATGTGgttgcgaggtatgagtaAAACATGGTTCCGTCAAGCACCatggaacgtcacgcagctttctacagcatgacaagctgctgaggcttaaatcaggatt	30	hsa-mir-218-1,ptr-mir-218-1,ppy-mir-218-1,ggo-mir-218,ppa-mir-218-1,age-mir-218,lla-mir-218-1,sla-mir-218-1,mml-mir-218-1,cja-mir-218,nle-mir-218-1,cpo-mir-218-1,ocu-mir-218-1,tch-mir-218-2,tch-mir-218-1,oga-mir-218a,mmr-mir-218a,cfa-mir-218-1,dno-mir-218-1,mne-mir-218-1,lca-mir-218,mmu-mir-218-1,bta-mir-218-1,eca-mir-218-1,mdo-mir-218-1,efu-mir-218a,rno-mir-218a-1,ssc-mir-218-1,ssc-mir-218-2,pal…	mmu-mir-218-1	gtgataatggagcgagattttctgTTGTGCTTGATCTAACCATGTgcttgcgaggtatgagaaAAACATGGTTCCGTCAAGCACCatggaacgtcacgcagctttctaca	mmu-miR-218-1-3p	AAACATGGTTCCGTCAAGCACC	3'	Yes	gp1a	(((..(((((((..((((.(((((.......(..(((.((..(((..(.(((((((((..((((((((..((((.........)))).))))))))..))))))))).)..)))..)).)))..)...))))).))......))..)).)))))......)))...	163	45.8	-59.5	0	0	0	22	44	0	0	0	0	0	0	0	9.5395	14.7466	0	0	0	0	middle
165	268	hsa-miR-218-5p_R+1	TTGTGCTTGATCTAACCATGTG	22	chr5	-	168768146	168768255	gaccagtcgctgcggggctttcctTTGTGCTTGATCTAACCATGTGgtggaacgatggaaacggaacatggttctgtcaagcaccgcggaaagcaccgtgctctcctgca	25	hsa-mir-218-2,ptr-mir-218-2,ppa-mir-218-2,mml-mir-218-2,mne-mir-218-2,lla-mir-218-2,ppy-mir-218-2,nle-mir-218-2,mmr-mir-218b,cfa-mir-218-2,cpo-mir-218-2,pal-mir-218-2,dno-mir-218-2,ocu-mir-218-2,sla-mir-218-2,mmu-mir-218-2,rno-mir-218a-2,bta-mir-218-2,oar-mir-218a,eca-mir-218-2,mdo-mir-218-2,efu-mir-218b,ssc-mir-218b,chi-mir-218,cgr-mir-218a,	hsa-mir-218-2	gaccagtcgctgcggggctttcctTTGTGCTTGATCTAACCATGTggtggaacgatggaaacggaaCATGGTTCTGTCAAGCACCGCGgaaagcaccgtgctctcctgca	hsa-miR-218-5p	TTGTGCTTGATCTAACCATGT	5'	Diff	gp1a	...(((..((.((((.(((((((...(((((((((..((((((((..........((....))..))))))))..)))))))))...))))))).))))))....)))..	105	55.5	-46.3	29	28	22.5	55.5	92.5	17	35.5	31	36	37.8862	36.3926	36.1072	24.0656	31.0014	20.1028	49.8173	38.4786	41.1261	middle
166	269	hsa-miR-219a-1-3p	AGAGTTGAGTCTGGACGTCCCG	22	chr6	+	33207835	33207944	ccgccccgggccgcggctcctgattgtccaaacgcaattctcgagtctatggctccggccgAGAGTTGAGTCTGGACGTCCCGagccgccgcccccaaacctcgagcggg	13	hsa-mir-219a-1,ggo-mir-219,ptr-mir-219-1,ppy-mir-219-1,mml-mir-219-1,bta-mir-219-2,eca-mir-219-1,cfa-mir-219-1,efu-mir-219,ssc-mir-219a,pal-mir-219a-1,dno-mir-219a,tch-mir-219,	hsa-mir-219a-1	ccgccccgggccgcggctccTGATTGTCCAAACGCAATTCTcgagtctatggctccggccgAGAGTTGAGTCTGGACGTCCCGagccgccgcccccaaacctcgagcggg	hsa-miR-219a-1-3p	AGAGTTGAGTCTGGACGTCCCG	3'	Yes	gp1a	((((...((((.(((((((..((.((((((.((.(((((((((.(((.........)))))))))))).)).))))))))..))))))).))))...........)))).	87	68.2	-54.4	0	0	0	16	55	0	0	0	0	0	0	0	6.93782	18.4333	0	0	0	0	middle
167	270	hsa-miR-219b-5p	AGATGTCCAGCCACAATTCTCG	22	chr9	+	128392619	128392715	ccggagctcagccacAGATGTCCAGCCACAATTCTCGgttggccgcagactcgtacaagaattgcgtttggacaatcagtggcgaagcccctgagtt	5	hsa-mir-219b,mmu-mir-219b,bta-mir-219b,rno-mir-219b,cgr-mir-219b,	hsa-mir-219b	ggagctcagccacAGATGTCCAGCCACAATTCTCGgttggccgcagactcgtacaAGAATTGCGTTTGGACAATCAGTggcgaagccc	hsa-miR-219b-5p	AGATGTCCAGCCACAATTCTCG	5'	Yes	gp1a	..((.(((..(((((.(((((((((...((((((((((....)))............)))))))...))))))).)).)))))..))).))......	89	55.7	-35.1	0	0	0	9	0	0	0	0	0	0	0	0	3.90252	0	0	0	0	0	low
168	271	hsa-miR-221-5p	ACCTGGCATACAATGTAGATTT	22	X	-	45746157	45746266	tgaacatccaggtctggggcatgaACCTGGCATACAATGTAGATTTctgtgttcgttaggcaacAGCTACATTGTCTGCTGGGTTTcaggctacctggaaacatgttctc	27	hsa-mir-221,ppy-mir-221,ggo-mir-221,ppa-mir-221,mml-mir-221,ptr-mir-221,nle-mir-221,oga-mir-221,mmr-mir-221,dma-mir-221,sbo-mir-221,mmu-mir-221,bta-mir-221,chi-mir-221,oar-mir-221,eca-mir-221,mdo-mir-221,cfa-mir-221,efu-mir-221,rno-mir-221,ssc-mir-221,cpo-mir-221,pal-mir-221,dno-mir-221,ocu-mir-221,cgr-mir-221,tch-mir-221,	hsa-mir-221	tgaacatccaggtctggggcatgaACCTGGCATACAATGTAGATTTctgtgttcgttaggcaacAGCTACATTGTCTGCTGGGTTTCaggctacctggaaacatgttctc	hsa-miR-221-5p	ACCTGGCATACAATGTAGATTT	5'	Yes	gp1a	.((((((((((((....(((.((((((..(((.(((((((((....((((..((....))..))))))))))))).)))..)))).)).))))))))))....)))))..	107	47.3	-47	1159	1200	1152	1828	2266	892	574	688	681	1514.14	1559.68	1848.69	792.646	759.451	1054.81	805.497	853.976	777.968	middle
168	272	hsa-miR-221-3p_R-1	AGCTACATTGTCTGCTGGGTTT	22	X	-	45746157	45746266	tgaacatccaggtctggggcatgaACCTGGCATACAATGTAGATTTctgtgttcgttaggcaacAGCTACATTGTCTGCTGGGTTTcaggctacctggaaacatgttctc	27	hsa-mir-221,ppy-mir-221,ggo-mir-221,ppa-mir-221,mml-mir-221,ptr-mir-221,nle-mir-221,oga-mir-221,mmr-mir-221,dma-mir-221,sbo-mir-221,mmu-mir-221,bta-mir-221,chi-mir-221,oar-mir-221,eca-mir-221,mdo-mir-221,cfa-mir-221,efu-mir-221,rno-mir-221,ssc-mir-221,cpo-mir-221,pal-mir-221,dno-mir-221,ocu-mir-221,cgr-mir-221,tch-mir-221,	hsa-mir-221	tgaacatccaggtctggggcatgaACCTGGCATACAATGTAGATTTctgtgttcgttaggcaacAGCTACATTGTCTGCTGGGTTTCaggctacctggaaacatgttctc	hsa-miR-221-3p	AGCTACATTGTCTGCTGGGTTTC	3'	Diff	gp1a	.((((((((((((....(((.((((((..(((.(((((((((....((((..((....))..))))))))))))).)))..)))).)).))))))))))....)))))..	107	47.3	-47	76914	78725	65420	280708	348280	108917	104617	120290	112469	100482	102322	104984	121719	116726	128796	146809	149309	128484	high
169	273	hsa-miR-222-5p_R-1	CTCAGTAGCCAGTGTAGATCC	21	X	-	45747004	45747126	cagctgctggaaggtgtaggtaccctcaatggCTCAGTAGCCAGTGTAGATCCtgtctttcgtaatcagcAGCTACATCTGGCTACTGGGTCTctgatggcatcttctagcttctgcttcagt	26	hsa-mir-222,ppy-mir-222,ptr-mir-222,ggo-mir-222,ppa-mir-222,nle-mir-222,mml-mir-222,cja-mir-222-1,oga-mir-222,mmr-mir-222,dma-mir-222,age-mir-222,mmu-mir-222,bta-mir-222,eca-mir-222,cfa-mir-222,efu-mir-222,rno-mir-222,ssc-mir-222,cpo-mir-222,dno-mir-222,pal-mir-222,ocu-mir-222,chi-mir-222,cgr-mir-222,tch-mir-222,	hsa-mir-222	gctgctggaaggtgtaggtaccctcaatggCTCAGTAGCCAGTGTAGATCCTgtctttcgtaatcagcAGCTACATCTGGCTACTGGGTctctgatggcatcttctagct	hsa-miR-222-5p	CTCAGTAGCCAGTGTAGATCCT	5'	Diff	gp1a	(((..(((((((((((......((.(((..(((((((((((((((((((...(((...........)))...))))).))))))))))))))..))).)))))))))))))..))).......	116	50.4	-57.2	11	14	23	0	0	0	0	0	0	14.3706	18.1963	36.9096	0	0	0	0	0	0	middle
169	274	hsa-miR-222-3p_R+2	AGCTACATCTGGCTACTGGGTCT	23	X	-	45747004	45747126	cagctgctggaaggtgtaggtaccctcaatggCTCAGTAGCCAGTGTAGATCCtgtctttcgtaatcagcAGCTACATCTGGCTACTGGGTCTctgatggcatcttctagcttctgcttcagt	26	hsa-mir-222,ppy-mir-222,ptr-mir-222,ggo-mir-222,ppa-mir-222,nle-mir-222,mml-mir-222,cja-mir-222-1,oga-mir-222,mmr-mir-222,dma-mir-222,age-mir-222,mmu-mir-222,bta-mir-222,eca-mir-222,cfa-mir-222,efu-mir-222,rno-mir-222,ssc-mir-222,cpo-mir-222,dno-mir-222,pal-mir-222,ocu-mir-222,chi-mir-222,cgr-mir-222,tch-mir-222,	hsa-mir-222	gctgctggaaggtgtaggtaccctcaatggCTCAGTAGCCAGTGTAGATCCTgtctttcgtaatcagcAGCTACATCTGGCTACTGGGTctctgatggcatcttctagct	hsa-miR-222-3p	AGCTACATCTGGCTACTGGGT	3'	Diff	gp1a	(((..(((((((((((......((.(((..(((((((((((((((((((...(((...........)))...))))).))))))))))))))..))).)))))))))))))..))).......	116	50.4	-57.2	32559	32133	27290	122373	140534	43382	36779	45825	42617	42535.7	41764.4	43794	53062.6	47100	51300	51612.1	56880	48685.3	high
170	275	hsa-miR-223-3p_R+1	TGTCAGTTTGTCAAATACCCCAA	23	X	+	66018867	66018992	tggcctggcctcctgcagtgccacgctccgtgtatttgacaagctgagttggacactccatgtggtagagTGTCAGTTTGTCAAATACCCCAAgtgcggcacatgcttaccagctctaggccaggg	19	hsa-mir-223,ptr-mir-223,ggo-mir-223,ppa-mir-223,ppy-mir-223,mml-mir-223,cja-mir-223,sla-mir-223,mmu-mir-223,bta-mir-223,eca-mir-223,cfa-mir-223,efu-mir-223,rno-mir-223,ssc-mir-223,cpo-mir-223,dno-mir-223,ocu-mir-223,chi-mir-223,	hsa-mir-223	cctggcctcctgcagtgccacgctcCGTGTATTTGACAAGCTGAGTTggacactccatgtggtagagTGTCAGTTTGTCAAATACCCCAagtgcggcacatgcttaccag	hsa-miR-223-3p	TGTCAGTTTGTCAAATACCCCA	3'	Diff	gp1a	...((((((((......(((((.((((....((((((((((((((......(((((((.........)))))))))))))))))))))....)))).)))))..(((....)))...)))))))).	85	55.6	-58.1	19	42	19	8	0	31	188	30	97	24.822	54.589	30.4905	3.46891	0	36.6581	263.821	37.2373	110.812	middle
171	276	hsa-miR-224-5p_L-1R-2	CAAGTCACTAGTGGTTCCGTTT	22	X	-	151958569	151958670	gataaggcccaggggctttCAAGTCACTAGTGGTTCCGTTTagtagatgattgtgcattgtttcaAAATGGTGCCCTAGTGACTACAaagccccagagccag	19	hsa-mir-224,ptr-mir-224,ppy-mir-224,ggo-mir-224,ppa-mir-224,mml-mir-224,mne-mir-224,cja-mir-224,nle-mir-224,oga-mir-224,mmu-mir-224,bta-mir-224,chi-mir-224,eca-mir-224,cfa-mir-224,rno-mir-224,ssc-mir-224,cpo-mir-224,ocu-mir-224,	hsa-mir-224	gggcttTCAAGTCACTAGTGGTTCCGTTTAGtagatgattgtgcattgtttcAAAATGGTGCCCTAGTGACTACAaagccc	hsa-miR-224-5p	TCAAGTCACTAGTGGTTCCGTTTAG	5'	Diff	gp1a	.....(((...((((((((..(((((((((.((..((((((....((((......))))......))))))..)))))))))))..))))))))...)))..	95	48	-44.9	6328	6814	5125	28329	36350	11361	8291	9817	10105	8267.03	8856.41	8224.42	12283.8	12182.7	13434.6	11634.8	12185.3	11543.9	high
171	277	hsa-miR-224-3p_L-1	AAATGGTGCCCTAGTGACTACA	22	X	-	151958569	151958670	gataaggcccaggggctttCAAGTCACTAGTGGTTCCGTTTagtagatgattgtgcattgtttcaAAATGGTGCCCTAGTGACTACAaagccccagagccag	19	hsa-mir-224,ptr-mir-224,ppy-mir-224,ggo-mir-224,ppa-mir-224,mml-mir-224,mne-mir-224,cja-mir-224,nle-mir-224,oga-mir-224,mmu-mir-224,bta-mir-224,chi-mir-224,eca-mir-224,cfa-mir-224,rno-mir-224,ssc-mir-224,cpo-mir-224,ocu-mir-224,	hsa-mir-224	gggcttTCAAGTCACTAGTGGTTCCGTTTAGtagatgattgtgcattgtttcAAAATGGTGCCCTAGTGACTACAaagccc	hsa-miR-224-3p	AAAATGGTGCCCTAGTGACTACA	3'	Diff	gp1a	.....(((...((((((((..(((((((((.((..((((((....((((......))))......))))))..)))))))))))..))))))))...)))..	95	48	-44.9	26	24	25	147	187	36	6	30	31	33.9669	31.1937	40.1191	63.7412	62.6732	42.5707	8.41982	37.2373	35.4141	middle
172	278	hsa-miR-296-5p	AGGGCCCCCCCTCAATCCTGT	21	chr20	-	58817592	58817705	ggtgaggagaaaggacccttccagAGGGCCCCCCCTCAATCCTGTtgtgcctaattcagAGGGTTGGGTGGAGGCTCTcctgaagggctctgaagagcgctgcacccgcagctg	9	hsa-mir-296,mml-mir-296,ptr-mir-296,ppy-mir-296,ggo-mir-296,cja-mir-296,dma-mir-296,cpo-mir-296,tch-mir-296,	hsa-mir-296	aggacccttccagAGGGCCCCCCCTCAATCCTGTtgtgcctaattcaGAGGGTTGGGTGGAGGCTCTCCtgaagggctct	hsa-miR-296-5p	AGGGCCCCCCCTCAATCCTGT	5'	Yes	gp1a	...........((..((((((..(((((((.((.(((((((((.(((.........)))))))))))).)).)))))))..))))))..)).......(((((....)))))..	80	61.4	-50.8	12	8	6	63	65	10	10	14	17	15.677	10.3979	9.62859	27.3177	21.7848	11.8252	14.033	17.3774	19.4206	middle
172	279	hsa-miR-296-3p_L-1R-2	AGGGTTGGGTGGAGGCTCT	19	chr20	-	58817592	58817705	ggtgaggagaaaggacccttccagAGGGCCCCCCCTCAATCCTGTtgtgcctaattcagAGGGTTGGGTGGAGGCTCTcctgaagggctctgaagagcgctgcacccgcagctg	9	hsa-mir-296,mml-mir-296,ptr-mir-296,ppy-mir-296,ggo-mir-296,cja-mir-296,dma-mir-296,cpo-mir-296,tch-mir-296,	hsa-mir-296	aggacccttccagAGGGCCCCCCCTCAATCCTGTtgtgcctaattcaGAGGGTTGGGTGGAGGCTCTCCtgaagggctct	hsa-miR-296-3p	GAGGGTTGGGTGGAGGCTCTCC	3'	Diff	gp1a	...........((..((((((..(((((((.((.(((((((((.(((.........)))))))))))).)).)))))))..))))))..)).......(((((....)))))..	80	61.4	-50.8	0	0	0	61	92	0	11	6	18	0	0	0	26.4504	30.8339	0	15.4363	7.44747	20.563	middle
173	280	hsa-miR-299-5p	TGGTTTACCGTCCCACATACAT	22	chr14	+	101023780	101023890	tcgtgcggtacttgaagaaaTGGTTTACCGTCCCACATACATtttgaatatgTATGTGGGATGGTAAACCGCTTcttggtatccagcccagccatccaaacctccctggag	19	hsa-mir-299,ptr-mir-299,ppy-mir-299,ggo-mir-299,ppa-mir-299,mml-mir-299,cja-mir-299,mmu-mir-299a,cfa-mir-299,rno-mir-299a,bta-mir-299,eca-mir-299,efu-mir-299,ssc-mir-299,cpo-mir-299,pal-mir-299a,ocu-mir-299,dno-mir-299,oar-mir-299,	hsa-mir-299	aagaaaTGGTTTACCGTCCCACATACATtttgaatatgTATGTGGGATGGTAAACCGCTTctt	hsa-miR-299-5p	TGGTTTACCGTCCCACATACAT	5'	Yes	gp1a	...((.((((((..(((((..(((((((((((((((((((((.......)))))))))))))))))))))..))))))))))))).........((((........)))).	82	47.7	-50.2	5	15	17	32	36	5	10	10	11	6.5321	19.4961	27.281	13.8756	12.0654	5.91259	14.033	12.4124	12.5663	middle
173	281	hsa-miR-299-3p	TATGTGGGATGGTAAACCGCTT	22	chr14	+	101023780	101023890	tcgtgcggtacttgaagaaaTGGTTTACCGTCCCACATACATtttgaatatgTATGTGGGATGGTAAACCGCTTcttggtatccagcccagccatccaaacctccctggag	19	hsa-mir-299,ptr-mir-299,ppy-mir-299,ggo-mir-299,ppa-mir-299,mml-mir-299,cja-mir-299,mmu-mir-299a,cfa-mir-299,rno-mir-299a,bta-mir-299,eca-mir-299,efu-mir-299,ssc-mir-299,cpo-mir-299,pal-mir-299a,ocu-mir-299,dno-mir-299,oar-mir-299,	hsa-mir-299	aagaaaTGGTTTACCGTCCCACATACATtttgaatatgTATGTGGGATGGTAAACCGCTTctt	hsa-miR-299-3p	TATGTGGGATGGTAAACCGCTT	3'	Yes	gp1a	...((.((((((..(((((..(((((((((((((((((((((.......)))))))))))))))))))))..))))))))))))).........((((........)))).	82	47.7	-50.2	0	0	0	6	10	0	0	0	5	0	0	0	2.60168	3.35151	0	0	0	5.71195	low
174	282	hsa-miR-301a-5p	GCTCTGACTTTATTGCACTACT	22	chr17	-	59151136	59151221	actgctaacgaatGCTCTGACTTTATTGCACTACTgtactttacagctagCAGTGCAATAGTATTGTCAAAGCatctgaaagcagg	21	hsa-mir-301a,mml-mir-301a,eca-mir-301a,ptr-mir-301a,bta-mir-301a,mdo-mir-301,chi-mir-301a,ppy-mir-301a,ggo-mir-301a,cja-mir-301a,nle-mir-301a,oga-mir-301a,mmr-mir-301a,mmu-mir-301a,cfa-mir-301a,ssc-mir-301,cpo-mir-301a,pal-mir-301a,dno-mir-301a,ocu-mir-301a,cgr-mir-301a,	hsa-mir-301a	actgctaacgaatGCTCTGACTTTATTGCACTACTgtactttacagctagCAGTGCAATAGTATTGTCAAAGCatctgaaagcagg	hsa-miR-301a-5p	GCTCTGACTTTATTGCACTACT	5'	Yes	gp1a	.(((((..(..(((((.((((.((((((((((.(((((...))))).....))))))))))....)))).)))))..)..))))).	84	40.7	-31.1	90	71	59	167	198	60	34	41	50	117.578	92.2813	94.6812	72.4135	66.3598	70.9511	47.7123	50.891	57.1195	middle
174	283	hsa-miR-301a-3p	CAGTGCAATAGTATTGTCAAAGC	23	chr17	-	59151136	59151221	actgctaacgaatGCTCTGACTTTATTGCACTACTgtactttacagctagCAGTGCAATAGTATTGTCAAAGCatctgaaagcagg	21	hsa-mir-301a,mml-mir-301a,eca-mir-301a,ptr-mir-301a,bta-mir-301a,mdo-mir-301,chi-mir-301a,ppy-mir-301a,ggo-mir-301a,cja-mir-301a,nle-mir-301a,oga-mir-301a,mmr-mir-301a,mmu-mir-301a,cfa-mir-301a,ssc-mir-301,cpo-mir-301a,pal-mir-301a,dno-mir-301a,ocu-mir-301a,cgr-mir-301a,	hsa-mir-301a	actgctaacgaatGCTCTGACTTTATTGCACTACTgtactttacagctagCAGTGCAATAGTATTGTCAAAGCatctgaaagcagg	hsa-miR-301a-3p	CAGTGCAATAGTATTGTCAAAGC	3'	Yes	gp1a	.(((((..(..(((((.((((.((((((((((.(((((...))))).....))))))))))....)))).)))))..)..))))).	84	40.7	-31.1	9	17	11	18	23	10	11	5	11	11.7578	22.0955	17.6524	7.80505	7.70846	11.8252	15.4363	6.20622	12.5663	middle
175	284	hsa-miR-301b-5p	GCTCTGACGAGGTTGCACTACT	22	chr22	+	21652974	21653067	cctgctggccgcaggtGCTCTGACGAGGTTGCACTACTgtgctctgagaagCAGTGCAATGATATTGTCAAAGCatctgggaccagccttgggg	14	hsa-mir-301b,ppy-mir-301b,ptr-mir-301b,mml-mir-301b,mmu-mir-301b,bta-mir-301b,eca-mir-301b,cfa-mir-301b,cpo-mir-301b,pal-mir-301b,dno-mir-301b,ocu-mir-301b,chi-mir-301b,cgr-mir-301b,	hsa-mir-301b	gccgcaggtGCTCTGACGAGGTTGCACTACTgtgctctgagaagCAGTGCAATGATATTGTCAAAGCatctgggacca	hsa-miR-301b-5p	GCTCTGACGAGGTTGCACTACT	5'	Yes	gp1a	((((((((((.((((((((.((((((.((((((((.((...........)).))))))))....)))))).)))))))))).)))))...))).	93	56.4	-44	6	7	12	42	49	0	0	11	10	7.83852	9.09816	19.2572	18.2118	16.4224	0	0	13.6537	11.4239	middle
175	285	hsa-miR-301b-3p	CAGTGCAATGATATTGTCAAAGC	23	chr22	+	21652974	21653067	cctgctggccgcaggtGCTCTGACGAGGTTGCACTACTgtgctctgagaagCAGTGCAATGATATTGTCAAAGCatctgggaccagccttgggg	14	hsa-mir-301b,ppy-mir-301b,ptr-mir-301b,mml-mir-301b,mmu-mir-301b,bta-mir-301b,eca-mir-301b,cfa-mir-301b,cpo-mir-301b,pal-mir-301b,dno-mir-301b,ocu-mir-301b,chi-mir-301b,cgr-mir-301b,	hsa-mir-301b	gccgcaggtGCTCTGACGAGGTTGCACTACTgtgctctgagaagCAGTGCAATGATATTGTCAAAGCatctgggacca	hsa-miR-301b-3p	CAGTGCAATGATATTGTCAAAGC	3'	Yes	gp1a	((((((((((.((((((((.((((((.((((((((.((...........)).))))))))....)))))).)))))))))).)))))...))).	93	56.4	-44	41	37	31	53	41	18	25	19	35	53.5632	48.0903	49.7477	22.9815	13.7412	21.2853	35.0826	23.5836	39.9837	middle
176	286	hsa-miR-302b-3p	TAAGTGCTTCCATGTTTTAGTAG	23	chr4	-	112648478	112648560	tgggctcccttcaactttaacatggaagtgctttctgtgactttaaaagTAAGTGCTTCCATGTTTTAGTAGgagtgaatcca	9	hsa-mir-302b,ptr-mir-302b,ppy-mir-302b,mml-mir-302b,cja-mir-302b,mmu-mir-302b,bta-mir-302b,cfa-mir-302b,dno-mir-302b,	hsa-mir-302b	gctcccttcaACTTTAACATGGAAGTGCTTTCtgtgactttaaaagTAAGTGCTTCCATGTTTTAGTAGgagt	hsa-miR-302b-3p	TAAGTGCTTCCATGTTTTAGTAG	3'	Yes	gp1a	.((..((.((((.(((..((((((((((..(((.((...........)).)))..))))))))))..))).)))).))..)).	81	39.8	-35.5	6	6	7	0	0	0	10	10	0	7.83852	7.79842	11.2334	0	0	0	14.033	12.4124	0	middle
177	287	hsa-miR-320d_R-1	AAAAGCTGGGTTGAGAGG	18	chr13	-	40727816	40727887	aaaatgttggccttctcgtcccagttcttcccaaagttgagAAAAGCTGGGTTGAGAGGatgaaaagaaaaa	3	hsa-mir-320d-1,ptr-mir-320d-1,ppy-mir-320d-1,	hsa-mir-320d-1	aaaatgttggccttctcgtcccagttcttcccaaagttgagAAAAGCTGGGTTGAGAGGAtgaaaagaaaaa	hsa-miR-320d	AAAAGCTGGGTTGAGAGGA	3'	Diff	gp1a	...........((((((..(((((((.(((.((....)).))).)))))))..)))))).............	48	41.7	-22.5	10.9357	13.35	11.1571	31.9	78.3929	14.0286	14.5214	15.4214	22.9214	14.2866	17.3515	17.9046	13.8323	26.2734	16.589	20.378	19.1418	26.1852	middle
178	288	hsa-miR-320b_R-2	AAAAGCTGGGTTGAGAGGGC	20	chr1	+	116671746	116671827	ataaattaatccctctctttctagttcttcctagagtgaggAAAAGCTGGGTTGAGAGGGCaaacaaattaactaattaatt	6	hsa-mir-320b-1,ptr-mir-320b-1,ppy-mir-320b-1,ggo-mir-320a-2,ppa-mir-320b-1,nle-mir-320b-1,	hsa-mir-320b-1	ataaattaatccctctctttctagttcttcctagagtgaggAAAAGCTGGGTTGAGAGGGCAAacaaattaa	hsa-miR-320b	AAAAGCTGGGTTGAGAGGGCAA	3'	Diff	gp1a	..........(((((((..(((((((.(((((......))))).)))))))..)))))))......................	50	34.1	-28	65.1024	85.35	73.3238	217.567	497.226	100.695	83.6881	88.2548	121.421	85.0511	110.933	117.668	94.3399	166.646	119.074	117.44	109.546	138.711	middle
179	289	hsa-miR-320c_R-2	AAAAGCTGGGTTGAGAGG	18	chr18	+	24321675	24321746	gcatgacaggccttctctttccagttcttcccagaattgggAAAAGCTGGGTTGAGAGGgtaagaaaagaaa	4	hsa-mir-320c-2,ptr-mir-320c-2,ppy-mir-320c-2,nle-mir-320c-2,	hsa-mir-320c-2	gcatgacaggccttctctttccagttcttcccagaattgggAAAAGCTGGGTTGAGAGGGTaagaaaagaaa	hsa-miR-320c	AAAAGCTGGGTTGAGAGGGT	3'	Diff	gp1a	.........((((((((..(((((((.(((((......))))).)))))))..))))))))...........	52	45.8	-32.6	10.9357	13.35	11.1571	31.9	78.3929	14.0286	14.5214	15.4214	22.9214	14.2866	17.3515	17.9046	13.8323	26.2734	16.589	20.378	19.1418	26.1852	middle
180	290	hsa-miR-320a-3p	AAAAGCTGGGTTGAGAGGGCGA	22	chr8	-	22244955	22245065	gccacagtatttatcaggcggcgcttcgctcccctccgccttctcttcccggttcttcccggagtcgggAAAAGCTGGGTTGAGAGGGCGAaaaaggatgaggtgactggt	22	hsa-mir-320a,ptr-mir-320a,ppy-mir-320a,ggo-mir-320a,ppa-mir-320a,nle-mir-320a,oga-mir-320a,mmr-mir-320a-4,mmr-mir-320a-1,mmr-mir-320a-3,cfa-mir-320,pal-mir-320,mml-mir-320a,cja-mir-320-1,mmr-mir-320a-2,mmu-mir-320,bta-mir-320a-1,efu-mir-320,rno-mir-320,ssc-mir-320,chi-mir-320,cgr-mir-320a,	hsa-mir-320a	ctcccctccGCCTTCTCTTCCCGGTTCTTCCcggagtcgggAAAAGCTGGGTTGAGAGGGCGAaaaaggatg	hsa-miR-320a-3p	AAAAGCTGGGTTGAGAGGGCGA	3'	Yes	gp1a	..................((((((((((.(((....(((((((((..(((((((.((((((....)))))).)))))))..))))))))).....)))))))))).)))..	91	58.6	-52.8	5277.02	5845.43	5212.66	18829.1	32797.8	7175.53	6330.44	7716	9127.17	6894	7597.53	8365.09	8164.54	10992.2	8485.2	8883.53	9577.45	10426.8	high
181	291	hsa-miR-320d_R-1	AAAAGCTGGGTTGAGAGG	18	X	-	140926160	140926231	tatcaataagccttctcttcccagttcttcttggagtcaggAAAAGCTGGGTTGAGAGGagcagaaaagaaa	3	hsa-mir-320d-2,ptr-mir-320d-3,ppy-mir-320d-2,	hsa-mir-320d-2	tatcaataagccttctcttcccagttcttcttggagtcaggAAAAGCTGGGTTGAGAGGAgcagaaaagaaa	hsa-miR-320d	AAAAGCTGGGTTGAGAGGA	3'	Diff	gp1a	.........((((((((..(((((((.((((((....)))))).)))))))..)))))).))..........	53	43.1	-29.5	10.9357	13.35	11.1571	31.9	78.3929	14.0286	14.5214	15.4214	22.9214	14.2866	17.3515	17.9046	13.8323	26.2734	16.589	20.378	19.1418	26.1852	middle
182	292	hsa-miR-320b_R-2	AAAAGCTGGGTTGAGAGGGC	20	chr1	-	224257004	224257141	tgttattttttgtcttctacctaagaattctgtctcttaggctttctcttcccagatttcccaaagttgggAAAAGCTGGGTTGAGAGGGCaaaaggaaaaaaaaagaattctgtctctgacataattagatagggaa	6	hsa-mir-320b-2,ptr-mir-320b-2,ppy-mir-320b-2,ggo-mir-320b,ppa-mir-320b-2,mml-mir-320b,	hsa-mir-320b-2	gtctcttaggctttctcttcccagatttcccaaagttgggAAAAGCTGGGTTGAGAGGGCAAaaggaaaaa	hsa-miR-320b	AAAAGCTGGGTTGAGAGGGCAA	3'	Diff	gp1a	.....(((..(((((........((((((((...((((..((..((((..(((((.(((((((....)))))))..)))))..))))..))...)))).......))))))))(((...)))......)))))..)))	90	37	-44.3	65.1024	85.35	73.3238	217.567	497.226	100.695	83.6881	88.2548	121.421	85.0511	110.933	117.668	94.3399	166.646	119.074	117.44	109.546	138.711	middle
183	293	hsa-miR-320c_R-2	AAAAGCTGGGTTGAGAGG	18	chr18	+	21683510	21683597	tttgcattaaaaatgaggccttctcttcccagttcttcccagagtcaggAAAAGCTGGGTTGAGAGGgtagaaaaaaaatgatgtagg	4	hsa-mir-320c-1,ptr-mir-320c-1,ppy-mir-320c-1,nle-mir-320c-1,	hsa-mir-320c-1	aaaaatgaggccttctcttcccagttcttcccagagtcaggAAAAGCTGGGTTGAGAGGGTagaaaaaaaat	hsa-miR-320c	AAAAGCTGGGTTGAGAGGGT	3'	Diff	gp1a	.((((((((........((((((((..(((((((.((((........)))).)))))))..))))))))..........)))))))).	52	42	-34.5	10.9357	13.35	11.1571	31.9	78.3929	14.0286	14.5214	15.4214	22.9214	14.2866	17.3515	17.9046	13.8323	26.2734	16.589	20.378	19.1418	26.1852	middle
184	294	hsa-miR-323b-3p_R-1	CCCAATACACGGTCGACCTCT	21	chr14	+	101056199	101056306	ctgcgagcagtgccacctcatggtactcggagggaggttgtccgtggtgagttcgcattatttaatgatgCCCAATACACGGTCGACCTCTtttcggtatcagatctc	4	hsa-mir-323b,ggo-mir-323b,mml-mir-323b,cja-mir-323,	hsa-mir-323b	tggtactcggagggAGGTTGTCCGTGGTGAGTTCGCAttatttaatgatgCCCAATACACGGTCGACCTCTTttcggtatca	hsa-miR-323b-3p	CCCAATACACGGTCGACCTCTT	3'	Diff	gp1a	(((....))).......((.((((((.((((..(((((((.(((((........(((((((...)))))))......))))).)))))))..))))))))))))....	87	51.9	-42.3	36	55	34	166	291	67	52	52	62	47.0311	71.4855	54.562	71.9799	97.5288	79.2288	72.9718	64.5447	70.8282	middle
185	295	hsa-miR-323a-3p	CACATTACACGGTCGACCTCT	21	chr14	+	101025712	101025825	ggtgtcagtacggctgctgcttggtacttggagagaggtggtccgtggcgcgttcgctttatttatggcgCACATTACACGGTCGACCTCTttgcagtatctaatcccgccttg	19	hsa-mir-323a,ppy-mir-323,mml-mir-323a,bta-mir-323,eca-mir-323,ptr-mir-323,ggo-mir-323a,ppa-mir-323,cfa-mir-323,pal-mir-323,ocu-mir-323a,mmu-mir-323,rno-mir-323,efu-mir-323,ssc-mir-323,cpo-mir-323a,dno-mir-323a,chi-mir-323a,oar-mir-323a,	hsa-mir-323a	ttggtacttggagagAGGTGGTCCGTGGCGCGTTCGCtttatttatggcgCACATTACACGGTCGACCTCTttgcagtatctaatc	hsa-miR-323a-3p	CACATTACACGGTCGACCTCT	3'	Yes	gp1a	((((.(((((....)))))...(((((.((.((((((((((.(((((....((.((((........)))).))....))))))).)))))))).)))))))......))))...	79	54.4	-42	138	158	101	562	705	184	146	184	194	180.286	205.358	162.081	243.691	236.281	217.583	204.882	228.389	221.624	middle
186	296	hsa-miR-324-5p_R+1	CGCATCCCCTAGGGCATTGGTGT	23	chr17	-	7223273	7223384	ctgagctgactatgcctcccCGCATCCCCTAGGGCATTGGTGTaaagctggagacccACTGCCCCAGGTGCTGCTGGGggttgtagtctgacccgactgggaagaaagcccc	22	hsa-mir-324,ppy-mir-324,mml-mir-324,eca-mir-324,ptr-mir-324,ggo-mir-324,cja-mir-324,nle-mir-324,pal-mir-324,tch-mir-324,mmr-mir-324,mmu-mir-324,bta-mir-324,cfa-mir-324,efu-mir-324,rno-mir-324,ssc-mir-324,cpo-mir-324,dno-mir-324,ocu-mir-324,chi-mir-324,cgr-mir-324,	hsa-mir-324	ctgactatgcctcccCGCATCCCCTAGGGCATTGGTGtaaagctggagaCCCACTGCCCCAGGTGCTGCTGGgggttgtagtc	hsa-miR-324-5p	CGCATCCCCTAGGGCATTGGTG	5'	Diff	gp1a	....(((((((((..(((((.(((...(((.(((((.(((.((..........))))).))))).)))...))).)))))..))))))...(((....))).....)))...	81	61.6	-43.6	225	168	170	1101	1168	315	274	322	385	293.944	218.356	272.81	477.409	391.456	372.493	384.505	399.681	439.82	middle
186	297	hsa-miR-324-3p_L-3R+1	ACTGCCCCAGGTGCTGCTGGT	21	chr17	-	7223273	7223384	ctgagctgactatgcctcccCGCATCCCCTAGGGCATTGGTGTaaagctggagacccACTGCCCCAGGTGCTGCTGGGggttgtagtctgacccgactgggaagaaagcccc	22	hsa-mir-324,ppy-mir-324,mml-mir-324,eca-mir-324,ptr-mir-324,ggo-mir-324,cja-mir-324,nle-mir-324,pal-mir-324,tch-mir-324,mmr-mir-324,mmu-mir-324,bta-mir-324,cfa-mir-324,efu-mir-324,rno-mir-324,ssc-mir-324,cpo-mir-324,dno-mir-324,ocu-mir-324,chi-mir-324,cgr-mir-324,	hsa-mir-324	ctgactatgcctcccCGCATCCCCTAGGGCATTGGTGtaaagctggagaCCCACTGCCCCAGGTGCTGCTGGgggttgtagtc	hsa-miR-324-3p	CCCACTGCCCCAGGTGCTGCTGG	3'	Diff	gp1a	....(((((((((..(((((.(((...(((.(((((.(((.((..........))))).))))).)))...))).)))))..))))))...(((....))).....)))...	81	61.6	-43.6	172	132	99	1046	1147	265	270	319	301	224.704	171.565	158.872	453.56	384.418	313.367	378.892	395.957	343.86	middle
187	298	chi-miR-326-5p_L-1_1ss5GA	CTCATCTGTCTGTTGGGCT	19	chr11	-	75335089	75335196	cttccggagcCTCATCTGTCTGTTGGGCTggaggcagggcctttgtgaaggcgggtggtgctcagatcgCCTCTGGGCCCTTCCTCCAGCcccgaggcggattcacca	16	hsa-mir-326,ppy-mir-326,ptr-mir-326,ggo-mir-326,mmu-mir-326,bta-mir-326,eca-mir-326,cfa-mir-326,rno-mir-326,ssc-mir-326,cpo-mir-326,dno-mir-326,ocu-mir-326,chi-mir-326,cgr-mir-326,tch-mir-326,	chi-mir-326	ggagCCTCGTCTGTCTGTTGGGCTggaggcagggcctttgtgaaggcgggttgtgctcagatcgCCTCTGGGCCCTTCCTCCAGCccagaggcggattcacc	chi-miR-326-5p	CCTCGTCTGTCTGTTGGGCT	5'	Diff	gp1a	.....((......((((((((...((((((((((.(((((((......((((((.((.....))..))))))..))))))).))))))))))..))))))))...)).	102	64.8	-55.3	0	0	0	0	6	0	0	0	0	0	0	0	0	2.0109	0	0	0	0	low
187	299	hsa-miR-326_R+1	CCTCTGGGCCCTTCCTCCAGT	21	chr11	-	75335089	75335196	cttccggagcCTCATCTGTCTGTTGGGCTggaggcagggcctttgtgaaggcgggtggtgctcagatcgCCTCTGGGCCCTTCCTCCAGCcccgaggcggattcacca	16	hsa-mir-326,ppy-mir-326,ptr-mir-326,ggo-mir-326,mmu-mir-326,bta-mir-326,eca-mir-326,cfa-mir-326,rno-mir-326,ssc-mir-326,cpo-mir-326,dno-mir-326,ocu-mir-326,chi-mir-326,cgr-mir-326,tch-mir-326,	hsa-mir-326	ctcatctgtctgttgggctggaggcagggcctttgtgaaggcgggtggtgctcagatcgCCTCTGGGCCCTTCCTCCAGccccgaggcggattca	hsa-miR-326	CCTCTGGGCCCTTCCTCCAG	3'	Diff	gp1a	.....((......((((((((...((((((((((.(((((((......((((((.((.....))..))))))..))))))).))))))))))..))))))))...)).	102	64.8	-55.3	110	119	70	873	975	207	197	214	258	143.706	154.669	112.334	378.545	326.772	244.781	276.451	265.626	294.737	middle
188	300	hsa-miR-328-3p	CTGGCCCTCTCTGCCCTTCCGT	22	chr16	-	67202308	67202418	aagtcctgggctgtctcagagcctggagtgggggggcaggaggggctcagggagaaagtgcatacagcccCTGGCCCTCTCTGCCCTTCCGTcccctgctcttggccatgc	17	hsa-mir-328,ptr-mir-328,ppy-mir-328,ggo-mir-328,ppa-mir-328,mml-mir-328,cja-mir-328,mmr-mir-328,mmu-mir-328,bta-mir-328,eca-mir-328,cfa-mir-328,ssc-mir-328,dno-mir-328,ocu-mir-328,cgr-mir-328,tch-mir-328,	hsa-mir-328	tggagtGGGGGGGCAGGAGGGGCTCAGGGagaaagtgcatacagcccCTGGCCCTCTCTGCCCTTCCGTcccctg	hsa-miR-328-3p	CTGGCCCTCTCTGCCCTTCCGT	3'	Yes	gp1a	........((((.....(((((..((..(((..((((((..(((((.(((((.......((.....))))))))))))..))))))..)))..))..))))).))))....	99	65.8	-58.8	287	270	206	2029	2333	511	388	511	560	374.943	350.929	330.582	879.802	781.906	604.267	544.482	634.276	639.739	middle
189	301	hsa-miR-329-3p_R-1	AACACACCTGGTTAACCTCTT	21	chr14	+	101026759	101026877	tggtgttcttgtcagtgttaatcagtggtacctgaagagaggttttctgggtttctgtttctttaatgaggacgaAACACACCTGGTTAACCTCTTttccagtatcaaatcccatcttg	12	hsa-mir-329-1,ptr-mir-329-1,ppy-mir-329-1,cfa-mir-329b,mml-mir-329-1,mml-mir-329-2,cja-mir-329,bta-mir-329b,eca-mir-329a,pal-mir-329b,chi-mir-329b,oar-mir-329b,	hsa-mir-329-1	ggtacctgaagaGAGGTTTTCTGGGTTTCTGTTTCtttaatgaggacgaAACACACCTGGTTAACCTCTTTtccagtatc	hsa-miR-329-3p	AACACACCTGGTTAACCTCTTT	3'	Diff	gp1a	.((((..........((.....)).((((((..(((((((((((..(..(((...((((((.((......)).)))))).)))..)..)))))))))))..)))))).....))))...	82	41.2	-35.9	42.5	58.5	36	185.5	240	64	46	56.5	61.5	55.5228	76.0346	57.7716	80.4354	80.4361	75.6812	64.552	70.1303	70.257	middle
190	302	hsa-miR-329-3p_R-1	AACACACCTGGTTAACCTCTT	21	chr14	+	101027081	101027183	ttcttgtcagtgttacttggtggtacctgaagagaggttttctgggtttctgtttctttattgaggacgaAACACACCTGGTTAACCTCTTttccagtatcaa	5	hsa-mir-329-2,ptr-mir-329-2,ppy-mir-329-2,ggo-mir-329b,dno-mir-329,	hsa-mir-329-2	gtggtacctgaagaGAGGTTTTCTGGGTTTCTGTTTCtttattgaggacgaAACACACCTGGTTAACCTCTTTtccagtatcaa	hsa-miR-329-3p	AACACACCTGGTTAACCTCTTT	3'	Diff	gp1a	....................((((((..(((((((((((..(..(((...((((((.((......)).)))))).)))..)..)))))))))))..)))))).	82	40.8	-35	42.5	58.5	36	185.5	240	64	46	56.5	61.5	55.5228	76.0346	57.7716	80.4354	80.4361	75.6812	64.552	70.1303	70.257	middle
191	303	hsa-miR-330-5p_R-1	TCTCTGGGCCTGTGTCTTAGG	21	chr19	-	45638957	45639125	ttccaggatcgcgtccctgccacttcgtgctgtgtgatctttggcgatcactgccTCTCTGGGCCTGTGTCTTAGGctctgcaagatcaaccgaGCAAAGCACACGGCCTGCAGAGAggcagcgctctgccccttactcggccccgttttcatcggagacctccgggga	19	hsa-mir-330,ppy-mir-330,mml-mir-330,ptr-mir-330,ggo-mir-330,cja-mir-330,oga-mir-330,tch-mir-330,mmu-mir-330,bta-mir-330,cfa-mir-330,efu-mir-330,rno-mir-330,ssc-mir-330,cpo-mir-330,pal-mir-330,dno-mir-330,chi-mir-330,cgr-mir-330,	hsa-mir-330	ctttggcgatcactgccTCTCTGGGCCTGTGTCTTAGGCtctgcaagatcaaccgaGCAAAGCACACGGCCTGCAGAGAggcagcgctctgccc	hsa-miR-330-5p	TCTCTGGGCCTGTGTCTTAGGC	5'	Diff	gp1a	((((.(((....(((.(((......((.((((.((((.....(((((...(((((((((((((((((((.(((..((((.............)))).))))))).))))..)))))))))))...)).)))..)))).))))..)).......))).))).))).))))	121	60.4	-63.3	119	131	103	443	592	135	103	160	127	155.464	170.266	165.291	192.091	198.409	159.64	144.54	198.599	145.084	middle
191	304	hsa-miR-330-3p	GCAAAGCACACGGCCTGCAGAGA	23	chr19	-	45638957	45639125	ttccaggatcgcgtccctgccacttcgtgctgtgtgatctttggcgatcactgccTCTCTGGGCCTGTGTCTTAGGctctgcaagatcaaccgaGCAAAGCACACGGCCTGCAGAGAggcagcgctctgccccttactcggccccgttttcatcggagacctccgggga	19	hsa-mir-330,ppy-mir-330,mml-mir-330,ptr-mir-330,ggo-mir-330,cja-mir-330,oga-mir-330,tch-mir-330,mmu-mir-330,bta-mir-330,cfa-mir-330,efu-mir-330,rno-mir-330,ssc-mir-330,cpo-mir-330,pal-mir-330,dno-mir-330,chi-mir-330,cgr-mir-330,	hsa-mir-330	ctttggcgatcactgccTCTCTGGGCCTGTGTCTTAGGCtctgcaagatcaaccgaGCAAAGCACACGGCCTGCAGAGAggcagcgctctgccc	hsa-miR-330-3p	GCAAAGCACACGGCCTGCAGAGA	3'	Yes	gp1a	((((.(((....(((.(((......((.((((.((((.....(((((...(((((((((((((((((((.(((..((((.............)))).))))))).))))..)))))))))))...)).)))..)))).))))..)).......))).))).))).))))	121	60.4	-63.3	1464	1350	1017	5731	7822	1887	1261	1479	2153	1912.6	1754.64	1632.05	2485.04	2621.55	2231.41	1769.57	1835.8	2459.57	middle
192	305	hsa-miR-331-5p_L+2R-2	TTCTAGGTATGGTCCCAGGGAT	22	chr12	+	95308410	95308520	cactcccaaggagtttggttttgtttgggtttgTTCTAGGTATGGTCCCAGGGATcccagatcaaaccagGCCCCTGGGCCTATCCTAGAAccaacctaagctcgcgcatc	21	hsa-mir-331,ptr-mir-331,ppy-mir-331,ggo-mir-331,mml-mir-331,cja-mir-331,nle-mir-331,mmu-mir-331,bta-mir-331,cfa-mir-331,eca-mir-331,efu-mir-331,rno-mir-331,ssc-mir-331,cpo-mir-331,pal-mir-331,dno-mir-331,ocu-mir-331,chi-mir-331,cgr-mir-331,aja-mir-331,	hsa-mir-331	gagtttggttttgtttgggtttgttCTAGGTATGGTCCCAGGGATCCcagatcaaaccagGCCCCTGGGCCTATCCTAGAAccaacctaagctc	hsa-miR-331-5p	CTAGGTATGGTCCCAGGGATCC	5'	Diff	gp1a	.(((((...))))).((((...(((((((((.((((((((.((((.(((((((..(.............)..))))))).)))))))))))).)))))))))..)).))..	94	53.2	-48.6	336	323	258	2044	2837	604	441	560	645	438.957	419.815	414.029	886.307	950.822	714.241	618.857	695.097	736.842	middle
192	306	hsa-miR-331-3p	GCCCCTGGGCCTATCCTAGAA	21	chr12	+	95308410	95308520	cactcccaaggagtttggttttgtttgggtttgTTCTAGGTATGGTCCCAGGGATcccagatcaaaccagGCCCCTGGGCCTATCCTAGAAccaacctaagctcgcgcatc	21	hsa-mir-331,ptr-mir-331,ppy-mir-331,ggo-mir-331,mml-mir-331,cja-mir-331,nle-mir-331,mmu-mir-331,bta-mir-331,cfa-mir-331,eca-mir-331,efu-mir-331,rno-mir-331,ssc-mir-331,cpo-mir-331,pal-mir-331,dno-mir-331,ocu-mir-331,chi-mir-331,cgr-mir-331,aja-mir-331,	hsa-mir-331	gagtttggttttgtttgggtttgttCTAGGTATGGTCCCAGGGATCCcagatcaaaccagGCCCCTGGGCCTATCCTAGAAccaacctaagctc	hsa-miR-331-3p	GCCCCTGGGCCTATCCTAGAA	3'	Yes	gp1a	.(((((...))))).((((...(((((((((.((((((((.((((.(((((((..(.............)..))))))).)))))))))))).)))))))))..)).))..	94	53.2	-48.6	3063	3133	2310	10970	19200	3482	3171	4079	4977	4001.56	4072.08	3707.01	4756.74	6434.89	4117.53	4449.88	5063.04	5685.68	middle
193	307	hsa-miR-335-5p	TCAAGAGCAATAACGAAAAATGT	23	chr7	+	130496111	130496215	tgttttgagcgggggTCAAGAGCAATAACGAAAAATGTttgtcataaaccgTTTTTCATTATTGCTCCTGACCtcctctcatttgctatattcaattaagtaagt	18	hsa-mir-335,ptr-mir-335,ppy-mir-335,ggo-mir-335,mml-mir-335,cja-mir-335,bta-mir-335,eca-mir-335,cfa-mir-335,cpo-mir-335,pal-mir-335,dno-mir-335,ocu-mir-335,tch-mir-335,efu-mir-335,rno-mir-335,ssc-mir-335,chi-mir-335,	hsa-mir-335	tgttttgagcgggggTCAAGAGCAATAACGAAAAATGTttgtcataaaccgTTTTTCATTATTGCTCCTGACCtcctctcatttgctatattca	hsa-miR-335-5p	TCAAGAGCAATAACGAAAAATGT	5'	Yes	gp1a	.((..((((.((((((((.(((((((((.((((((((.((......)).)))))))).))))))))).)))))))).))))...))...................	85	36.2	-41.5	47	35	47	30	49	22	29	17	41	61.4017	45.4908	75.424	13.0084	16.4224	26.0154	40.6958	21.1012	46.838	middle
193	308	hsa-miR-335-3p	TTTTTCATTATTGCTCCTGACC	22	chr7	+	130496111	130496215	tgttttgagcgggggTCAAGAGCAATAACGAAAAATGTttgtcataaaccgTTTTTCATTATTGCTCCTGACCtcctctcatttgctatattcaattaagtaagt	18	hsa-mir-335,ptr-mir-335,ppy-mir-335,ggo-mir-335,mml-mir-335,cja-mir-335,bta-mir-335,eca-mir-335,cfa-mir-335,cpo-mir-335,pal-mir-335,dno-mir-335,ocu-mir-335,tch-mir-335,efu-mir-335,rno-mir-335,ssc-mir-335,chi-mir-335,	hsa-mir-335	tgttttgagcgggggTCAAGAGCAATAACGAAAAATGTttgtcataaaccgTTTTTCATTATTGCTCCTGACCtcctctcatttgctatattca	hsa-miR-335-3p	TTTTTCATTATTGCTCCTGACC	3'	Yes	gp1a	.((..((((.((((((((.(((((((((.((((((((.((......)).)))))))).))))))))).)))))))).))))...))...................	85	36.2	-41.5	1238	1449	1195	1552	1892	652	521	583	624	1617.35	1883.32	1917.69	672.969	634.105	771.002	731.121	723.646	712.852	middle
194	309	hsa-miR-338-5p_R-1	AACAATATCCTGGTGCTGAGT	21	chr17	-	81125870	81125978	cgtcagccccagacgccgcacggctgtcctctccAACAATATCCTGGTGCTGAGTgatgactcaggcgactccagcatcagtgattttgttgaagagggcagctgccag	14	hsa-mir-338,ptr-mir-338,ppy-mir-338,ggo-mir-338,mml-mir-338,cja-mir-338,mmu-mir-338,bta-mir-338,chi-mir-338,eca-mir-338,cfa-mir-338,rno-mir-338,ssc-mir-338,cpo-mir-338,	hsa-mir-338	tctccAACAATATCCTGGTGCTGAGTGatgactcaggcgacTCCAGCATCAGTGATTTTGTTGaaga	hsa-miR-338-5p	AACAATATCCTGGTGCTGAGTG	5'	Diff	gp1a	((((.......)))).....((((((((((((.((((((.(((((((((((((((.............))).))))))))).))).)))))).))))))))))))....	85	57.8	-51.3	0	0	0	0	19	0	6	0	0	0	0	0	0	6.36786	0	8.41982	0	0	low
195	310	hsa-miR-339-5p_R-3	TCCCTGTCCTCCAGGAGCTC	20	chr7	-	1022933	1023045	gtcctgtgctccgcaggggcggggcggccgctcTCCCTGTCCTCCAGGAGCTCacgtgtgcctgcctgTGAGCGCCTCGACGACAGAGCcggcgcctgccccagtgtctgcgc	9	hsa-mir-339,ptr-mir-339,ppy-mir-339,ggo-mir-339,mml-mir-339,cja-mir-339,dma-mir-339,cpo-mir-339,dno-mir-339,	hsa-mir-339	cggggcggccgctcTCCCTGTCCTCCAGGAGCTCACGtgtgcctgcctgTGAGCGCCTCGACGACAGAGCCGgcgcctgccccagtgtctgcgc	hsa-miR-339-5p	TCCCTGTCCTCCAGGAGCTCACG	5'	Diff	gp1a	.....((((..(((.((((((((.((.(((((((....(((.((.(((.((((((..((....))..)))))).))).)).))))))).))))))))))))).)))...))))	108	73.5	-57	1472	1370	1174	8239	11674	2583	1794	2251	2345	1923.05	1780.64	1883.99	3572.54	3912.55	3054.45	2517.53	2794.04	2678.91	middle
195	311	hsa-miR-339-3p_R-2	TGAGCGCCTCGACGACAGAGC	21	chr7	-	1022933	1023045	gtcctgtgctccgcaggggcggggcggccgctcTCCCTGTCCTCCAGGAGCTCacgtgtgcctgcctgTGAGCGCCTCGACGACAGAGCcggcgcctgccccagtgtctgcgc	9	hsa-mir-339,ptr-mir-339,ppy-mir-339,ggo-mir-339,mml-mir-339,cja-mir-339,dma-mir-339,cpo-mir-339,dno-mir-339,	hsa-mir-339	cggggcggccgctcTCCCTGTCCTCCAGGAGCTCACGtgtgcctgcctgTGAGCGCCTCGACGACAGAGCCGgcgcctgccccagtgtctgcgc	hsa-miR-339-3p	TGAGCGCCTCGACGACAGAGCCG	3'	Diff	gp1a	.....((((..(((.((((((((.((.(((((((....(((.((.(((.((((((..((....))..)))))).))).)).))))))).))))))))))))).)))...))))	108	73.5	-57	418	377	295	1374	1384	375	313	280	477	546.084	490.001	473.406	595.785	463.848	443.445	439.234	347.548	544.92	middle
196	312	hsa-miR-340-5p	TTATAAAGCAATGAGACTGATT	22	chr5	-	180015292	180015402	accgtttgtacctggtgtgaTTATAAAGCAATGAGACTGATTgtcatatgtcgtttgtgggaTCCGTCTCAGTTACTTTATAGCCatacctggtatcttataccacagatc	25	hsa-mir-340,ptr-mir-340,ppy-mir-340,ggo-mir-340,ppa-mir-340,nle-mir-340,dma-mir-340,mml-mir-340,cja-mir-340,oga-mir-340,mmr-mir-340,mmu-mir-340,bta-mir-340,eca-mir-340,cfa-mir-340,rno-mir-340-2,rno-mir-340-1,ssc-mir-340-2,ssc-mir-340-1,cpo-mir-340,pal-mir-340,dno-mir-340,ocu-mir-340,chi-mir-340,cgr-mir-340,	hsa-mir-340	ttgtacctggtgtgaTTATAAAGCAATGAGACTGATTgtcatatgtcgtttgtgggaTCCGTCTCAGTTACTTTATAGCcatacctggtatctta	hsa-miR-340-5p	TTATAAAGCAATGAGACTGATT	5'	Yes	gp1a	.......(((((.((((((..(((((((...((((((.(((...((((.......))))..))).))))))....)))))))..)))))).)))))...............	89	40.5	-33.7	122	89	89	124	224	124	131	106	97	159.383	115.677	142.824	53.7681	75.0737	146.632	183.833	131.572	110.812	middle
196	313	hsa-miR-340-3p_R+1	TCCGTCTCAGTTACTTTATAGCC	23	chr5	-	180015292	180015402	accgtttgtacctggtgtgaTTATAAAGCAATGAGACTGATTgtcatatgtcgtttgtgggaTCCGTCTCAGTTACTTTATAGCCatacctggtatcttataccacagatc	25	hsa-mir-340,ptr-mir-340,ppy-mir-340,ggo-mir-340,ppa-mir-340,nle-mir-340,dma-mir-340,mml-mir-340,cja-mir-340,oga-mir-340,mmr-mir-340,mmu-mir-340,bta-mir-340,eca-mir-340,cfa-mir-340,rno-mir-340-2,rno-mir-340-1,ssc-mir-340-2,ssc-mir-340-1,cpo-mir-340,pal-mir-340,dno-mir-340,ocu-mir-340,chi-mir-340,cgr-mir-340,	hsa-mir-340	ttgtacctggtgtgaTTATAAAGCAATGAGACTGATTgtcatatgtcgtttgtgggaTCCGTCTCAGTTACTTTATAGCcatacctggtatctta	hsa-miR-340-3p	TCCGTCTCAGTTACTTTATAGC	3'	Diff	gp1a	.......(((((.((((((..(((((((...((((((.(((...((((.......))))..))).))))))....)))))))..)))))).)))))...............	89	40.5	-33.7	22	28	15	32	34	8	6	15	13	28.7412	36.3926	24.0715	13.8756	11.3951	9.46015	8.41982	18.6187	14.8511	middle
197	314	hsa-miR-342-5p_R+1	AGGGGTGCTATCTGTGATTGAG	22	chr14	+	100109645	100109756	gccaacctgtgaaactgggctcaaggtgAGGGGTGCTATCTGTGATTGAGggacatggttaatggaattgTCTCACACAGAAATCGCACCCGTCaccttggcctacttatca	21	hsa-mir-342,ppy-mir-342,mml-mir-342,ptr-mir-342,ggo-mir-342,ppa-mir-342,cja-mir-342,oga-mir-342,mmr-mir-342,mmu-mir-342,rno-mir-342,eca-mir-342,cfa-mir-342,efu-mir-342,ssc-mir-342,cpo-mir-342,pal-mir-342,dno-mir-342,ocu-mir-342,cgr-mir-342,tch-mir-342,	hsa-mir-342	gaaactgggctcaaggtgAGGGGTGCTATCTGTGATTGAgggacatggttaatggaattgTCTCACACAGAAATCGCACCCGTcaccttggcctactta	hsa-miR-342-5p	AGGGGTGCTATCTGTGATTGA	5'	Diff	gp1a	.........(((((.(((((.((((((((.((((((..((((((.....((((((...((....))..)))))).))))))....)))))).))))))))))))).)).)))	103	50	-48.1	16	8	8	54	113	11	5	21	32	20.9027	10.3979	12.8381	23.4151	37.872	13.0077	7.01652	26.0661	36.5565	middle
197	315	hsa-miR-342-3p_R+1	TCTCACACAGAAATCGCACCCGTC	24	chr14	+	100109645	100109756	gccaacctgtgaaactgggctcaaggtgAGGGGTGCTATCTGTGATTGAGggacatggttaatggaattgTCTCACACAGAAATCGCACCCGTCaccttggcctacttatca	21	hsa-mir-342,ppy-mir-342,mml-mir-342,ptr-mir-342,ggo-mir-342,ppa-mir-342,cja-mir-342,oga-mir-342,mmr-mir-342,mmu-mir-342,rno-mir-342,eca-mir-342,cfa-mir-342,efu-mir-342,ssc-mir-342,cpo-mir-342,pal-mir-342,dno-mir-342,ocu-mir-342,cgr-mir-342,tch-mir-342,	hsa-mir-342	gaaactgggctcaaggtgAGGGGTGCTATCTGTGATTGAgggacatggttaatggaattgTCTCACACAGAAATCGCACCCGTcaccttggcctactta	hsa-miR-342-3p	TCTCACACAGAAATCGCACCCGT	3'	Diff	gp1a	.........(((((.(((((.((((((((.((((((..((((((.....((((((...((....))..)))))).))))))....)))))).))))))))))))).)).)))	103	50	-48.1	1602	1621	1318	6415	6416	1687	1408	1790	1831	2092.88	2106.87	2115.08	2781.63	2150.33	1994.91	1975.85	2221.83	2091.72	middle
198	316	hsa-miR-345-5p	GCTGACTCCTAGTCCAGGGCTC	22	chr14	+	100307856	100307965	gagacccaaaccctaggtctGCTGACTCCTAGTCCAGGGCTCgtgatggctggtgggccctgaacgaggggtctggaggcctgggtttgaatatcgacagcctctctgac	8	hsa-mir-345,ptr-mir-345,ppy-mir-345,ggo-mir-345,cja-mir-345,nle-mir-345,bta-mir-345,chi-mir-345,	hsa-mir-345	acccaaaccctaggtctGCTGACTCCTAGTCCAGGGCTCgtgatggctggtggGCCCTGAACGAGGGGTCTGGAGgcctgggtttgaatatcgacagc	hsa-miR-345-5p	GCTGACTCCTAGTCCAGGGCTC	5'	Yes	gp1a	((....(((((((.((((((.(((((((((.((.(((((((((..........))))))))).)).))))))).)))))))))))))))....))..(((.....)))..	95	60	-49.9	451	464	332	2047	2655	614	471	543	687	589.195	603.078	532.782	887.608	889.825	726.067	660.956	673.996	784.822	middle
199	317	hsa-miR-346	TGTCTGCCCGCATGCCTGCCTCT	23	chr10	-	86264678	86264789	aggtctctgtgttgggcgtcTGTCTGCCCGCATGCCTGCCTCTctgttgctctgaaggaggcaggggctgggcctgcagctgcctgggcagagcggctcctgcatgggacat	12	hsa-mir-346,ppy-mir-346,eca-mir-346,ptr-mir-346,ggo-mir-346,mml-mir-346,bta-mir-346,cfa-mir-346,cpo-mir-346,ocu-mir-346,pal-mir-346,chi-mir-346,	hsa-mir-346	ggtctctgtgttgggcgtcTGTCTGCCCGCATGCCTGCCTCTctgttgctctgaaggaggcaggggctgggcctgcagctgcctgggcagagcgg	hsa-miR-346	TGTCTGCCCGCATGCCTGCCTCT	5'	Yes	gp1a	..(((((.(((..(((.(((..(((((((((...((((((((.((..........)))))))))).((((......)))).))..)))))))..))))))..))))))))..	108	65.2	-52.8	0	6	0	33	75	0	0	7	5	0	7.79842	0	14.3093	25.1363	0	0	8.68871	5.71195	middle
200	318	hsa-miR-361-5p	TTATCAGAATCTCCAGGGGTAC	22	X	-	85903587	85903747	gcagtggcacgcttgacagtgatttttttcctgggatttgggagcTTATCAGAATCTCCAGGGGTACtttataatttcaaaaagTCCCCCAGGTGTGATTCTGATTTgcttccttttcctcctcctgctctgagaatcaccgtttctttagaagcatcagc	22	hsa-mir-361,ppy-mir-361,mml-mir-361,ptr-mir-361,ggo-mir-361,cja-mir-361,nle-mir-361,oga-mir-361,mmr-mir-361,mmu-mir-361,bta-mir-361,eca-mir-361,cfa-mir-361,efu-mir-361,rno-mir-361,ssc-mir-361,cpo-mir-361,dno-mir-361,ocu-mir-361,chi-mir-361,cgr-mir-361,tch-mir-361,	hsa-mir-361	ggagcTTATCAGAATCTCCAGGGGTACtttataatttcaaaaagTCCCCCAGGTGTGATTCTGATTTgcttc	hsa-miR-361-5p	TTATCAGAATCTCCAGGGGTAC	5'	Yes	gp1a	((....))..((.(((..(((((((((.....((((...((((((..(((((((((.((.((((.(((((..........))))).)))).))...)))))))))..))))))...))))...........))))))))).(((((....))))).)))))	88	44.7	-53.9	3136	3251	2465	10385	11666	3683	3172	3284	3857	4096.93	4225.44	3955.75	4503.08	3909.87	4355.22	4451.28	4076.25	4406.2	middle
200	319	hsa-miR-361-3p	TCCCCCAGGTGTGATTCTGATTT	23	X	-	85903587	85903747	gcagtggcacgcttgacagtgatttttttcctgggatttgggagcTTATCAGAATCTCCAGGGGTACtttataatttcaaaaagTCCCCCAGGTGTGATTCTGATTTgcttccttttcctcctcctgctctgagaatcaccgtttctttagaagcatcagc	22	hsa-mir-361,ppy-mir-361,mml-mir-361,ptr-mir-361,ggo-mir-361,cja-mir-361,nle-mir-361,oga-mir-361,mmr-mir-361,mmu-mir-361,bta-mir-361,eca-mir-361,cfa-mir-361,efu-mir-361,rno-mir-361,ssc-mir-361,cpo-mir-361,dno-mir-361,ocu-mir-361,chi-mir-361,cgr-mir-361,tch-mir-361,	hsa-mir-361	ggagcTTATCAGAATCTCCAGGGGTACtttataatttcaaaaagTCCCCCAGGTGTGATTCTGATTTgcttc	hsa-miR-361-3p	TCCCCCAGGTGTGATTCTGATTT	3'	Yes	gp1a	((....))..((.(((..(((((((((.....((((...((((((..(((((((((.((.((((.(((((..........))))).)))).))...)))))))))..))))))...))))...........))))))))).(((((....))))).)))))	88	44.7	-53.9	1034	1061	833	4791	6606	1654	814	934	1153	1350.84	1379.02	1336.77	2077.44	2214	1955.89	1142.29	1159.32	1317.18	middle
201	320	hsa-miR-362-5p	AATCCTTGGAACCTAGGTGTGAGT	24	X	+	50008935	50009043	gtgtcagagccttcttgtctgctccccctcttgAATCCTTGGAACCTAGGTGTGAGTgctatttcagtgcaacacacctattcaaggattcaaagaggctgagccttgt	14	hsa-mir-362,ptr-mir-362,ppy-mir-362,ggo-mir-362,mml-mir-362,bta-mir-362,eca-mir-362,cfa-mir-362,ssc-mir-362,pal-mir-362,dno-mir-362,chi-mir-362,cgr-mir-362,oar-mir-362,	hsa-mir-362	cttgAATCCTTGGAACCTAGGTGTGAGTgctatttcagtgcAACACACCTATTCAAGGATTCAaa	hsa-miR-362-5p	AATCCTTGGAACCTAGGTGTGAGT	5'	Yes	gp1a	....................((((..(((((((((((((((((...((((((((.(..((.....))..)..))))))))))))))))))))).))))..)))).....	84	48.6	-44.9	203	177	175	524	505	162	138	188	187	265.203	230.053	280.834	227.214	169.251	191.568	193.656	233.354	213.627	middle
202	321	hsa-miR-363-5p_R+1	CGGGTGGATCACGATGCAATTTT	23	X	-	134169345	134169490	gttctgatatttagtcattgtaaaatgatctgttttgctgttgtCGGGTGGATCACGATGCAATTTTgatgagtatcataggagaaaAATTGCACGGTATCCATCTGTAaaccgcaggacctttgttggcgacattcctgatcagc	19	hsa-mir-363,ppy-mir-363,mml-mir-363,ggo-mir-363,cja-mir-363,mmu-mir-363,bta-mir-363,eca-mir-363,mdo-mir-363,cfa-mir-363,rno-mir-363,ssc-mir-363-2,ssc-mir-363-1,cpo-mir-363,pal-mir-363,dno-mir-363,tch-mir-363,ocu-mir-363,chi-mir-363,	hsa-mir-363	tgttgtCGGGTGGATCACGATGCAATTTtgatgagtatcataggagaaaAATTGCACGGTATCCATCTGTAaacc	hsa-miR-363-5p	CGGGTGGATCACGATGCAATTT	5'	Diff	gp1a	...(((((.....((((((....))))))..((..(((.(((..(((((((((..((.(((((((((..................)))))))))))..)))))))))..))).)))..))......((....))......))))).	89	41.1	-41.1	8	0	0	0	10	0	0	0	0	10.4514	0	0	0	3.35151	0	0	0	0	middle
202	322	hsa-miR-363-3p	AATTGCACGGTATCCATCTGTA	22	X	-	134169345	134169490	gttctgatatttagtcattgtaaaatgatctgttttgctgttgtCGGGTGGATCACGATGCAATTTTgatgagtatcataggagaaaAATTGCACGGTATCCATCTGTAaaccgcaggacctttgttggcgacattcctgatcagc	19	hsa-mir-363,ppy-mir-363,mml-mir-363,ggo-mir-363,cja-mir-363,mmu-mir-363,bta-mir-363,eca-mir-363,mdo-mir-363,cfa-mir-363,rno-mir-363,ssc-mir-363-2,ssc-mir-363-1,cpo-mir-363,pal-mir-363,dno-mir-363,tch-mir-363,ocu-mir-363,chi-mir-363,	hsa-mir-363	tgttgtCGGGTGGATCACGATGCAATTTtgatgagtatcataggagaaaAATTGCACGGTATCCATCTGTAaacc	hsa-miR-363-3p	AATTGCACGGTATCCATCTGTA	3'	Yes	gp1a	...(((((.....((((((....))))))..((..(((.(((..(((((((((..((.(((((((((..................)))))))))))..)))))))))..))).)))..))......((....))......))))).	89	41.1	-41.1	972	1061	876	2857	3563	1071	896	976	1108	1269.84	1379.02	1405.77	1238.83	1194.14	1266.48	1257.36	1211.45	1265.77	middle
203	323	hsa-miR-365b-5p_L+1	GAGGGACTTTCAGGGGCAGCTGT	23	chr17	+	31575411	31575521	agagtgttcaaggacagcaagaaaaatGAGGGACTTTCAGGGGCAGCTGTgttttctgactcagtcaTAATGCCCCTAAAAATCCTTATtgttcttgcagtgtgcatcggg	22	hsa-mir-365b,ppy-mir-365-2,cfa-mir-365-2,ptr-mir-365-2,mml-mir-365-2,cja-mir-365-2,nle-mir-365-2,mmr-mir-365-2,oga-mir-365-2,cpo-mir-365-2,pal-mir-365b,dno-mir-365-2,mmu-mir-365-2,bta-mir-365-2,chi-mir-365,eca-mir-365-1,efu-mir-365-2,rno-mir-365,ssc-mir-365-2,ocu-mir-365-2,tch-mir-365b,cgr-mir-365-2,	hsa-mir-365b	agagtgttcaaggacagcaagaaaaatgAGGGACTTTCAGGGGCAGCTGTgttttctgactcagtcaTAATGCCCCTAAAAATCCTTATtgttcttgcagtgtgcatcggg	hsa-miR-365b-5p	AGGGACTTTCAGGGGCAGCTGT	5'	Diff	gp1a	....((((....))))(((((((.((((((((..(((.(((((((((((.(((....))).)))).....))))))))))..)))))))).))))))).............	82	45	-39.3	0	5	0	25	44	6	0	6	12	0	6.49868	0	10.8403	14.7466	7.09511	0	7.44747	13.7087	middle
203	324	hsa-miR-365b-3p	TAATGCCCCTAAAAATCCTTAT	22	chr17	+	31575411	31575521	agagtgttcaaggacagcaagaaaaatGAGGGACTTTCAGGGGCAGCTGTgttttctgactcagtcaTAATGCCCCTAAAAATCCTTATtgttcttgcagtgtgcatcggg	22	hsa-mir-365b,ppy-mir-365-2,cfa-mir-365-2,ptr-mir-365-2,mml-mir-365-2,cja-mir-365-2,nle-mir-365-2,mmr-mir-365-2,oga-mir-365-2,cpo-mir-365-2,pal-mir-365b,dno-mir-365-2,mmu-mir-365-2,bta-mir-365-2,chi-mir-365,eca-mir-365-1,efu-mir-365-2,rno-mir-365,ssc-mir-365-2,ocu-mir-365-2,tch-mir-365b,cgr-mir-365-2,	hsa-mir-365b	agagtgttcaaggacagcaagaaaaatgAGGGACTTTCAGGGGCAGCTGTgttttctgactcagtcaTAATGCCCCTAAAAATCCTTATtgttcttgcagtgtgcatcggg	hsa-miR-365b-3p	TAATGCCCCTAAAAATCCTTAT	3'	Yes	gp1a	....((((....))))(((((((.((((((((..(((.(((((((((((.(((....))).)))).....))))))))))..)))))))).))))))).............	82	45	-39.3	1272	1200.5	942	2672	2378.5	901	919	917.5	1015	1661.77	1560.33	1511.69	1158.62	797.156	1065.45	1289.64	1138.84	1159.53	middle
204	325	hsa-miR-365a-5p_R-1	AGGGACTTTTGGGGGCAGATGT	22	chr16	+	14309270	14309380	gccagctggttcgttaccgcagggaaaatgAGGGACTTTTGGGGGCAGATGTgtttccattccactatcaTAATGCCCCTAAAAATCCTTATtgctcttgcagtattcctc	22	hsa-mir-365a,ppy-mir-365-1,mml-mir-365-1,eca-mir-365-2,cfa-mir-365-1,ptr-mir-365-1,ggo-mir-365a,cja-mir-365-1,nle-mir-365-1,mmr-mir-365-1,oga-mir-365-1,cpo-mir-365-1,dno-mir-365-1,mmu-mir-365-1,bta-mir-365-1,mdo-mir-365,efu-mir-365-1,ssc-mir-365-1,ocu-mir-365-1,cgr-mir-365,tch-mir-365a-1,tch-mir-365a-2,	hsa-mir-365a	accgcagggaaaatgAGGGACTTTTGGGGGCAGATGTGtttccattccactatcaTAATGCCCCTAAAAATCCTTATtgctcttgca	hsa-miR-365a-5p	AGGGACTTTTGGGGGCAGATGTG	5'	Diff	gp1a	(((....)))....(((.((((((..((((((((..(((((((((((..((((...............)))).))))))))))).))))))))..)))))).)))......	91	46.8	-38.4	11	6	16	40	64	10	0	10	11	14.3706	7.79842	25.6762	17.3446	21.4496	11.8252	0	12.4124	12.5663	middle
204	326	hsa-miR-365b-3p	TAATGCCCCTAAAAATCCTTAT	22	chr16	+	14309270	14309380	gccagctggttcgttaccgcagggaaaatgAGGGACTTTTGGGGGCAGATGTgtttccattccactatcaTAATGCCCCTAAAAATCCTTATtgctcttgcagtattcctc	22	hsa-mir-365a,ppy-mir-365-1,mml-mir-365-1,eca-mir-365-2,cfa-mir-365-1,ptr-mir-365-1,ggo-mir-365a,cja-mir-365-1,nle-mir-365-1,mmr-mir-365-1,oga-mir-365-1,cpo-mir-365-1,dno-mir-365-1,mmu-mir-365-1,bta-mir-365-1,mdo-mir-365,efu-mir-365-1,ssc-mir-365-1,ocu-mir-365-1,cgr-mir-365,tch-mir-365a-1,tch-mir-365a-2,	hsa-mir-365a	accgcagggaaaatgAGGGACTTTTGGGGGCAGATGTGtttccattccactatcaTAATGCCCCTAAAAATCCTTATtgctcttgca	hsa-miR-365b-3p	TAATGCCCCTAAAAATCCTTAT	3'	Yes	gp1a	(((....)))....(((.((((((..((((((((..(((((((((((..((((...............)))).))))))))))).))))))))..)))))).)))......	91	46.8	-38.4	1272	1200.5	942	2672	2378.5	901	919	917.5	1015	1661.77	1560.33	1511.69	1158.62	797.156	1065.45	1289.64	1138.84	1159.53	middle
205	327	hsa-miR-369-3p	AATAATACATGGTTGATCTTT	21	chr14	+	101065589	101065687	tcctggtacttgaagggagatcgaccgtgttatattcgctttattgacttcgAATAATACATGGTTGATCTTTtctcagtatcaaatctcaccttggag	18	hsa-mir-369,ppy-mir-369,mml-mir-369,ptr-mir-369,bta-mir-369,ggo-mir-369,ppa-mir-369,pal-mir-369,tch-mir-369,cja-mir-369,mmu-mir-369,eca-mir-369,rno-mir-369,cpo-mir-369,dno-mir-369,chi-mir-369,oar-mir-369,cgr-mir-369,	hsa-mir-369	ttgaagggAGATCGACCGTGTTATATTCGCtttattgacttcgAATAATACATGGTTGATCTTTtctcag	hsa-miR-369-3p	AATAATACATGGTTGATCTTT	3'	Yes	gp1a	...((((((.((.((..(((((((((((((..((((((............))))))..)))))))))))).)..))))))))))...(((......)))	81	39.4	-32.7	11	14	15	31	48	9	9	10	20	14.3706	18.1963	24.0715	13.442	16.0872	10.6427	12.6297	12.4124	22.8478	middle
206	328	hsa-miR-370-3p	GCCTGCTGGGGTGGAACCTGGT	22	chr14	+	100911131	100911275	ggggcacaagacagagaagccaggtcacgtctctgcagttacacagctcacgagtGCCTGCTGGGGTGGAACCTGGTctgtctgtctgtctaacaccagagctcgggcgctgctgcagagggagccaagatttgggtgagggagg	16	hsa-mir-370,ppy-mir-370,ptr-mir-370,ggo-mir-370,ppa-mir-370,mml-mir-370,mmu-mir-370,bta-mir-370,eca-mir-370,cfa-mir-370,efu-mir-370,rno-mir-370,ssc-mir-370,cpo-mir-370,pal-mir-370,oar-mir-370,	hsa-mir-370	agacagagaagcCAGGTCACGTCTCTGCAGTTACacagctcacgagtGCCTGCTGGGGTGGAACCTGGTctgtct	hsa-miR-370-3p	GCCTGCTGGGGTGGAACCTGGT	5'	Yes	gp1a	........(((((((..((((((((..(..(((.((((..((...........))..)))).)))..)..)))))).)).))))))).(((..((((........(((.((.((....)))).)))........))))..)))..	79	60	-50.8	0	0	0	5	6	0	0	0	0	0	0	0	2.16807	2.0109	0	0	0	0	low
207	329	hsa-miR-371a-5p_R+1	ACTCAAACTGTGGGGGCACTT	21	chr19	+	53787670	53787743	agcctgtggcACTCAAACTGTGGGGGCACTTtctgctctctggtgaaAGTGCCGCCATCTTTTGAGTGTtaccg	7	hsa-mir-371a,ppy-mir-371,ptr-mir-371,mml-mir-371,cja-mir-371a,eca-mir-371,ssc-mir-371,	hsa-mir-371a	gtggcACTCAAACTGTGGGGGCACTttctgctctctggtgaAAGTGCCGCCATCTTTTGAGTGTtac	hsa-miR-371a-5p	ACTCAAACTGTGGGGGCACT	5'	Diff	gp1a	.....((..((((((((..((((.(((((((((.(((....)))))))))))).))))..))))))))..))..	67	54.1	-38.5	0	0	0	0	276	0	0	0	0	0	0	0	0	92.5016	0	0	0	0	middle
207	330	hsa-miR-371a-3p_L-1	AGTGCCGCCATCTTTTGAGTGT	22	chr19	+	53787670	53787743	agcctgtggcACTCAAACTGTGGGGGCACTTtctgctctctggtgaaAGTGCCGCCATCTTTTGAGTGTtaccg	7	hsa-mir-371a,ppy-mir-371,ptr-mir-371,mml-mir-371,cja-mir-371a,eca-mir-371,ssc-mir-371,	hsa-mir-371a	gtggcACTCAAACTGTGGGGGCACTttctgctctctggtgaAAGTGCCGCCATCTTTTGAGTGTtac	hsa-miR-371a-3p	AAGTGCCGCCATCTTTTGAGTGT	3'	Diff	gp1a	.....((..((((((((..((((.(((((((((.(((....)))))))))))).))))..))))))))..))..	67	54.1	-38.5	0	0	0	0	6	0	0	0	0	0	0	0	0	2.0109	0	0	0	0	low
208	331	hsa-miR-372-3p	AAAGTGCTGCGACATTTGAGCGT	23	chr19	+	53787890	53787956	gtgggcctcaaatgtggagcactattctgatgtccaagtggAAAGTGCTGCGACATTTGAGCGTcac	4	hsa-mir-372,ppy-mir-372,ptr-mir-372,mml-mir-372,	hsa-mir-372	gtgggCCTCAAATGTGGAGCACTATTCTgatgtccaagtggAAAGTGCTGCGACATTTGAGCGTcac	hsa-miR-372-3p	AAAGTGCTGCGACATTTGAGCGT	3'	Yes	gp1a	...(((((((((((((.((((((.((((...........)))))))))).).))))))))).)))..	62	50.7	-26.8	0	0	0	0	43	5	14	12	0	0	0	0	0	14.4115	5.91259	19.6463	14.8949	0	middle
209	332	hsa-miR-373-3p	GAAGTGCTTCGATTTTGGGGTGT	23	chr19	+	53788705	53788773	gggatactcaaaatgggggcgctttcctttttgtctgtactggGAAGTGCTTCGATTTTGGGGTGTccc	3	hsa-mir-373,ppy-mir-373,mml-mir-373,	hsa-mir-373	gggatACTCAAAATGGGGGCGCTTTCCtttttgtctgtactggGAAGTGCTTCGATTTTGGGGTGTccc	hsa-miR-373-3p	GAAGTGCTTCGATTTTGGGGTGT	3'	Yes	gp1a	((((((((((((((.(..(((((((((..............)))))))))..).))))).)))))))))	69	50.7	-35.9	0	0	0	0	12	0	0	0	0	0	0	0	0	4.02181	0	0	0	0	low
210	333	hsa-miR-374a-5p	TTATAATACAACCTGATAAGTG	22	X	-	74287275	74287386	ctggagcagcaccccctgggaagaaattttacatcggccaTTATAATACAACCTGATAAGTGttatagcaCTTATCAGATTGTATTGTAATTgtctgtgtatatgcctgtct	15	hsa-mir-374a,ptr-mir-374a,ppy-mir-374a,ggo-mir-374a,mml-mir-374a,cja-mir-374a,nle-mir-374a,oga-mir-374a,bta-mir-374a,eca-mir-374a,oar-mir-374a,ssc-mir-374a,cpo-mir-374,dno-mir-374a,chi-mir-374a,	hsa-mir-374a	tacatcggccaTTATAATACAACCTGATAAGTGttatagcaCTTATCAGATTGTATTGTAATTgtctgtgta	hsa-miR-374a-5p	TTATAATACAACCTGATAAGTG	5'	Yes	gp1a	.....((((((.((....)).........((((..(((.((((((((((((.(((((((((((....))))))))))).)))))))))))).)))..))))..))).)))..	72	39.3	-40.9	226	328	246	408	471	161	181	166	190	295.251	426.314	394.772	176.914	157.856	190.386	253.998	206.047	217.054	middle
210	334	hsa-miR-374a-3p	CTTATCAGATTGTATTGTAATT	22	X	-	74287275	74287386	ctggagcagcaccccctgggaagaaattttacatcggccaTTATAATACAACCTGATAAGTGttatagcaCTTATCAGATTGTATTGTAATTgtctgtgtatatgcctgtct	15	hsa-mir-374a,ptr-mir-374a,ppy-mir-374a,ggo-mir-374a,mml-mir-374a,cja-mir-374a,nle-mir-374a,oga-mir-374a,bta-mir-374a,eca-mir-374a,oar-mir-374a,ssc-mir-374a,cpo-mir-374,dno-mir-374a,chi-mir-374a,	hsa-mir-374a	tacatcggccaTTATAATACAACCTGATAAGTGttatagcaCTTATCAGATTGTATTGTAATTgtctgtgta	hsa-miR-374a-3p	CTTATCAGATTGTATTGTAATT	3'	Yes	gp1a	.....((((((.((....)).........((((..(((.((((((((((((.(((((((((((....))))))))))).)))))))))))).)))..))))..))).)))..	72	39.3	-40.9	6	0	0	8	6	0	0	0	0	7.83852	0	0	3.46891	2.0109	0	0	0	0	low
211	335	hsa-miR-374b-5p	ATATAATACAACCTGCTAAGTG	22	X	-	74218517	74218629	gaagaaatcctactcggatggATATAATACAACCTGCTAAGTGtcctagcaCTTAGCAGGTTGTATTATCATTgtccgtgtctatggctctcgtctaccagactttaaattcc	17	hsa-mir-374b,mml-mir-374b,ptr-mir-374b,ggo-mir-374b,cja-mir-374b,mmu-mir-374b,bta-mir-374b,oar-mir-374b,eca-mir-374b,cfa-mir-374b,rno-mir-374,ssc-mir-374b,pal-mir-374b,ocu-mir-374b,chi-mir-374b,cgr-mir-374,tch-mir-374b,	hsa-mir-374b	actcggatggATATAATACAACCTGCTAAGTGtcctagcaCTTAGCAGGTTGTATTATCATTgtccgtgtct	hsa-miR-374b-5p	ATATAATACAACCTGCTAAGTG	5'	Yes	gp1a	...(((........((((..(..(((((((((((((((((((((....)))))))))))))))))))))..)..)))).((((..(((....)))....))))......))).	64	41.6	-44.7	1266	1143	1034	1317	1008	619	816	790	856	1653.93	1485.6	1659.33	571.069	337.832	731.979	1145.1	980.583	977.886	middle
211	336	hsa-miR-374b-3p	CTTAGCAGGTTGTATTATCATT	22	X	-	74218517	74218629	gaagaaatcctactcggatggATATAATACAACCTGCTAAGTGtcctagcaCTTAGCAGGTTGTATTATCATTgtccgtgtctatggctctcgtctaccagactttaaattcc	17	hsa-mir-374b,mml-mir-374b,ptr-mir-374b,ggo-mir-374b,cja-mir-374b,mmu-mir-374b,bta-mir-374b,oar-mir-374b,eca-mir-374b,cfa-mir-374b,rno-mir-374,ssc-mir-374b,pal-mir-374b,ocu-mir-374b,chi-mir-374b,cgr-mir-374,tch-mir-374b,	hsa-mir-374b	actcggatggATATAATACAACCTGCTAAGTGtcctagcaCTTAGCAGGTTGTATTATCATTgtccgtgtct	hsa-miR-374b-3p	CTTAGCAGGTTGTATTATCATT	3'	Yes	gp1a	...(((........((((..(..(((((((((((((((((((((....)))))))))))))))))))))..)..)))).((((..(((....)))....))))......))).	64	41.6	-44.7	0	6	19	14	30	0	7	0	8	0	7.79842	30.4905	6.07059	10.0545	0	9.82313	0	9.13912	middle
212	337	hsa-miR-375-3p	TTTGTTCGTTCGGCTCGCGTGA	22	chr2	-	219001628	219001739	cgaccgccaggccccgggccctccgctcccgccccgcgacgagcccctcgcacaaaccggacctgagcgtTTTGTTCGTTCGGCTCGCGTGAggcaggggcggcctctcagc	16	hsa-mir-375,ppy-mir-375,mml-mir-375,mmu-mir-375,bta-mir-375,ptr-mir-375,ggo-mir-375,mdo-mir-375,cfa-mir-375,efu-mir-375,rno-mir-375,ssc-mir-375,cpo-mir-375,pal-mir-375,dno-mir-375,ocu-mir-375,	hsa-mir-375	ccccGCGACGAGCCCCTCGCACAAACCggacctgagcgtTTTGTTCGTTCGGCTCGCGTGAggc	hsa-miR-375-3p	TTTGTTCGTTCGGCTCGCGTGA	3'	Yes	gp1a	.....((..((((...))))..(((((((.(((.((((.((((((...((.(((((.((........)).))))).))...)))))))))).))).))))))).......))	81	74.1	-50.6	834	957	625	5298	6225	1665	1373	1385	1483	1089.55	1243.85	1002.98	2297.29	2086.31	1968.89	1926.74	1719.12	1694.17	middle
213	338	hsa-miR-376c-3p_1ss9GT	AACATAGATGAAATTCCACGT	21	chr14	+	101039662	101039777	tccaggactcaatccttctttggtatttaaaaggtggatattccttctatgtttatgttatttatggttaAACATAGAGGAAATTCCACGTtttcagtatcaaatgctgcttggaa	14	hsa-mir-376c,ppy-mir-376c,mml-mir-376c,ptr-mir-376c,ggo-mir-376c,ppa-mir-376c,bta-mir-376c,eca-mir-376c,cfa-mir-376c,ssc-mir-376c,ssc-mir-376b,chi-mir-376c,tch-mir-376c,oar-mir-376c,	hsa-mir-376c	aaaaGGTGGATATTCCTTCTATGTTtatgttatttatggttaAACATAGAGGAAATTCCACGTttt	hsa-miR-376c-3p	AACATAGAGGAAATTCCACGT	3'	Diff	gp1a	((((((...((.......(((((((((.((((.(((((..((((.((((((((((.............))))))))))))))..))))).)))).)))))))))))...)))))).	115	33.6	-39.3	0	7	0	5	0	0	0	0	9	0	9.09816	0	2.16807	0	0	0	0	10.2815	middle
214	339	hsa-miR-377-5p	AGAGGTTGCCCTTGGTGAATTC	22	chr14	+	101062024	101062139	ttcttgcccgtgctgatgtttgacccttgagcAGAGGTTGCCCTTGGTGAATTCgctttatttatgttgaatcacacaaaggcaacttttgtttgagtatcaaatcctgcttggga	15	hsa-mir-377,ppy-mir-377,mml-mir-377,bta-mir-377,eca-mir-377,cfa-mir-377,ptr-mir-377,ggo-mir-377,cja-mir-377,mmu-mir-377,rno-mir-377,cpo-mir-377,ocu-mir-377,chi-mir-377,cgr-mir-377,	hsa-mir-377	ttgagcAGAGGTTGCCCTTGGTGAATTCgctttatttatgttgaATCACACAAAGGCAACTTTTGTttg	hsa-miR-377-5p	AGAGGTTGCCCTTGGTGAATTC	5'	Yes	gp1a	......(((..((....((((((..((..(((((((((((((.(((((((.(((((.........).)))))))).))).)))))))))))))..))..))))))...))..))).	109	43.1	-45.7	5	0	0	10	9	0	0	5	0	6.5321	0	0	4.33614	3.01635	0	0	6.20622	0	low
215	340	hsa-miR-378h_R-2_1ss12TA	ACTGGACTTGGAGTCAGAT	19	chr5	+	154829458	154829540	acaggaacACTGGACTTGGTGTCAGATgggatgagccctggctctgtttcctagcagcaatctgatcttgagctagtcactgg	1	hsa-mir-378h,	hsa-mir-378h	acaggaacACTGGACTTGGTGTCAGATGGgatgagccctggctctgtttcctagcagcaatctgatcttgagctagtcactgg	hsa-miR-378h	ACTGGACTTGGTGTCAGATGG	5'	Diff	gp1a	.(((....(((((.((..(..((((((((((.((((....))))....)))).......))))))..)..)))))))..))).	81	51.8	-27.7	0	0	0	0	1.5	0	0	0	0	0	0	0	0	0.502726	0	0	0	0	low
216	341	hsa-miR-378a-5p	CTCCTGACTCCAGGTCCTGTGT	22	chr5	+	149732797	149732908	atgcagccagagggtgacagagccacccagggCTCCTGACTCCAGGTCCTGTGTgttacctagaaatagcACTGGACTTGGAGTCAGAAGGCctgagtggagtcaccttccc	23	hsa-mir-378a,ptr-mir-378a,ppy-mir-378a,ggo-mir-378a,ppa-mir-378a,nle-mir-378a,mml-mir-378a,mmu-mir-378a,bta-mir-378-1,eca-mir-378,cja-mir-378,cfa-mir-378,cpo-mir-378,ocu-mir-378,tch-mir-378a,oga-mir-378,dno-mir-378,efu-mir-378,rno-mir-378a,ssc-mir-378-1,pal-mir-378,chi-mir-378,cgr-mir-378,	hsa-mir-378a	agggCTCCTGACTCCAGGTCCTGTGTgttacctagaaatagcACTGGACTTGGAGTCAGAAGGCct	hsa-miR-378a-5p	CTCCTGACTCCAGGTCCTGTGT	5'	Yes	gp1a	.........(((((((((....((((.((((.((.((((((((((((((...((((((........)))))).)))))))))))))).)).)))).)))).)))))))))..	101	57.1	-62.7	97	103	80	634	743	147	136	157	155	126.723	133.873	128.381	274.911	249.017	173.83	190.849	194.875	177.071	middle
216	342	hsa-miR-378a-3p	ACTGGACTTGGAGTCAGAAGGC	22	chr5	+	149732797	149732908	atgcagccagagggtgacagagccacccagggCTCCTGACTCCAGGTCCTGTGTgttacctagaaatagcACTGGACTTGGAGTCAGAAGGCctgagtggagtcaccttccc	23	hsa-mir-378a,ptr-mir-378a,ppy-mir-378a,ggo-mir-378a,ppa-mir-378a,nle-mir-378a,mml-mir-378a,mmu-mir-378a,bta-mir-378-1,eca-mir-378,cja-mir-378,cfa-mir-378,cpo-mir-378,ocu-mir-378,tch-mir-378a,oga-mir-378,dno-mir-378,efu-mir-378,rno-mir-378a,ssc-mir-378-1,pal-mir-378,chi-mir-378,cgr-mir-378,	hsa-mir-378a	agggCTCCTGACTCCAGGTCCTGTGTgttacctagaaatagcACTGGACTTGGAGTCAGAAGGCct	hsa-miR-378a-3p	ACTGGACTTGGAGTCAGAAGGC	3'	Yes	gp1a	.........(((((((((....((((.((((.((.((((((((((((((...((((((........)))))).)))))))))))))).)).)))).)))).)))))))))..	101	57.1	-62.7	6624.33	6332.33	5394.17	22457.7	30654.8	8110.67	6218.67	6903.83	7806.5	8654.16	8230.37	8656.37	9737.96	10274	9591.02	8726.68	8569.35	8918.07	high
217	343	hsa-miR-378g_R+2	ACTGGGCTTGGAGTCAGAAGGC	22	chr1	-	94745860	94745900	cACTGGGCTTGGAGTCAGAAGACctggctccagcccagctc	1	hsa-mir-378g,	hsa-mir-378g	cACTGGGCTTGGAGTCAGAAGacctggctccagcccagctc	hsa-miR-378g	ACTGGGCTTGGAGTCAGAAG	5'	Diff	gp1a	..((((((.(((((((((.....)))))))))))))))...	36	63.4	-27.6	3.5	3.5	3.5	13	12	3	0	0	5	4.57247	4.54908	5.61668	5.63698	4.02181	3.54756	0	0	5.71195	low
218	344	hsa-miR-378d_R-2	ACTGGACTTGGAGTCAGA	18	chr8	-	93916022	93916119	gaatggttacaaggagagaacACTGGACTTGGAGTCAGAaaactttcatccaagtcattccctgctctaagtcccatttctgttccatgagattgttt	1	hsa-mir-378d-2,	hsa-mir-378d-2	gaatggttacaaggagagaacACTGGACTTGGAGTCAGAAAactttcatccaagtcattccctgctctaagtcccatttctgttccatgagattgttt	hsa-miR-378d	ACTGGACTTGGAGTCAGAAA	5'	Diff	gp1a	(((..((..((.((((((((....(((((((((((..(((.((((......))))..)))...)))))))))))...)))).)))).))..))..)))	98	41.8	-29.7	18.3333	18.3333	17.6667	20.6667	44.8333	11.6667	16.6667	15.3333	18	23.951	23.8285	28.3509	8.96135	15.0259	13.7961	23.3884	19.0324	20.563	middle
219	345	hsa-miR-378c_R-5	ACTGGACTTGGAGTCAGAAG	20	chr10	-	130962588	130962668	ggaggccatcACTGGACTTGGAGTCAGAAGagtggagtcgggtcagacttcaactctgactttgaaggtggtgagtgcctc	1	hsa-mir-378c,	hsa-mir-378c	ggaggccatcACTGGACTTGGAGTCAGAAGAGTGGagtcgggtcagacttcaactctgactttgaaggtggtgagtgcctc	hsa-miR-378c	ACTGGACTTGGAGTCAGAAGAGTGG	5'	Diff	gp1a	.((((((((((((....(..((((((((....(((((((......)))))))..))))))))..).)))))))...)))))	80	54.3	-37.3	137.333	118.833	112.667	236.667	385.833	118.167	100.167	95.3333	111	179.415	154.452	180.804	102.622	129.312	139.734	140.564	118.332	126.805	middle
220	346	hsa-miR-378i_R+1_1ss9AT	ACTGGACTTGGAGTCAGAAGGT	22	chr22	-	41923222	41923297	gggagcACTGGACTAGGAGTCAGAAGGTggagttctgggtgctgttttcccactcttgggccctgggcatgttctg	1	hsa-mir-378i,	hsa-mir-378i	gggagcACTGGACTAGGAGTCAGAAGGtggagttctgggtgctgttttcccactcttgggccctgggcatgttctg	hsa-miR-378i	ACTGGACTAGGAGTCAGAAGG	5'	Diff	gp1a	.((((((.((..(((((.(((.......(((((...(((........))).)))))..)))))))).)))))))).	74	57.9	-24.7	27.5	24	25	95	121.5	35.5	40.5	32.5	21.5	35.9265	31.1937	40.1191	41.1933	40.7208	41.9794	56.8338	40.3404	24.5614	middle
221	347	hsa-miR-379-5p	TGGTAGACTATGGAACGTAGG	21	chr14	+	101022029	101022159	cctggttctggggtcagcaccattccgtggttcctgaagagaTGGTAGACTATGGAACGTAGGcgttatgatttctgaccTATGTAACATGGTCCACTAACtctcagtatccaatccatcctcggagggct	20	hsa-mir-379,ptr-mir-379,ppy-mir-379,mml-mir-379,ggo-mir-379,ppa-mir-379,ocu-mir-379,cja-mir-379,mmu-mir-379,bta-mir-379,eca-mir-379,cfa-mir-379,pal-mir-379,dno-mir-379,efu-mir-379,rno-mir-379,cpo-mir-379,chi-mir-379,cgr-mir-379,oar-mir-379,	hsa-mir-379	agagaTGGTAGACTATGGAACGTAGGcgttatgatttctgaccTATGTAACATGGTCCACTAACTct	hsa-miR-379-5p	TGGTAGACTATGGAACGTAGG	5'	Yes	gp1a	(((...(((((((.....(((((...)))))..(((.((((.((((.(((((((..(((((((((..........)).)))))))..))))))).)))).)))))))............))))))))))..	74	49.6	-44.2	59	51	40	112	148	75	40	37	55	77.0788	66.2866	64.1906	48.5648	49.6023	88.6889	56.1322	45.926	62.8315	middle
221	348	hsa-miR-379-3p_R-1	TATGTAACATGGTCCACTAAC	21	chr14	+	101022029	101022159	cctggttctggggtcagcaccattccgtggttcctgaagagaTGGTAGACTATGGAACGTAGGcgttatgatttctgaccTATGTAACATGGTCCACTAACtctcagtatccaatccatcctcggagggct	20	hsa-mir-379,ptr-mir-379,ppy-mir-379,mml-mir-379,ggo-mir-379,ppa-mir-379,ocu-mir-379,cja-mir-379,mmu-mir-379,bta-mir-379,eca-mir-379,cfa-mir-379,pal-mir-379,dno-mir-379,efu-mir-379,rno-mir-379,cpo-mir-379,chi-mir-379,cgr-mir-379,oar-mir-379,	hsa-mir-379	agagaTGGTAGACTATGGAACGTAGGcgttatgatttctgaccTATGTAACATGGTCCACTAACTct	hsa-miR-379-3p	TATGTAACATGGTCCACTAACT	3'	Diff	gp1a	(((...(((((((.....(((((...)))))..(((.((((.((((.(((((((..(((((((((..........)).)))))))..))))))).)))).)))))))............))))))))))..	74	49.6	-44.2	16	18	15	38.5	40	19	17	13	23	20.9027	23.3953	24.0715	16.6941	13.406	22.4679	23.8562	16.1362	26.275	middle
222	349	hsa-miR-380-3p_R-1	TATGTAATATGGTCCACATCT	21	chr14	+	101025000	101025110	tctccaaggtacctgaaaagatggttgaccatagaacatgcgctatctctgtgtcgTATGTAATATGGTCCACATCTtctcaatatcaaattcagtcatagagggcttccc	3	hsa-mir-380,ptr-mir-380,ggo-mir-380,	hsa-mir-380	aagaTGGTTGACCATAGAACATGCGCtatctctgtgtcgTATGTAATATGGTCCACATCTT	hsa-miR-380-3p	TATGTAATATGGTCCACATCTT	3'	Diff	gp1a	.......((((..(((.((((((...(((((((..((((((((.........).)))))))..)))))))..)))))).))).))))......((((......))))....	80	42.3	-32.5	6	0	0	5	7	0	0	0	5	7.83852	0	0	2.16807	2.34605	0	0	0	5.71195	low
223	350	hsa-miR-381-3p	TATACAAGGGCAAGCTCTCTGT	22	chr14	+	101045897	101046005	acctgcccagtgctattgtttggtacttaaagcgaggttgccctttgtatattcggtttattgacatggaaTATACAAGGGCAAGCTCTCTGTgagtatcaaaccttgt	21	hsa-mir-381,ppy-mir-381,mml-mir-381,mmu-mir-381,ptr-mir-381,ggo-mir-381,ppa-mir-381,nle-mir-381,cja-mir-381,mmr-mir-381,dma-mir-381,bta-mir-381,eca-mir-381,cfa-mir-381,efu-mir-381,rno-mir-381,cpo-mir-381,pal-mir-381,chi-mir-381,cgr-mir-381,tch-mir-381,	hsa-mir-381	tacttaaAGCGAGGTTGCCCTTTGTATATtcggtttattgacatggaaTATACAAGGGCAAGCTCTCTGTgagta	hsa-miR-381-3p	TATACAAGGGCAAGCTCTCTGT	3'	Yes	gp1a	.................((((((((((((.((.(((.((((((((.((((((((.(((....)))...)))))))))))))))).))).)).)))))))))))).....	87	42.2	-44.2	75	54	50	108	183	44	28	47	34	97.9815	70.1858	80.2383	46.8303	61.3326	52.0308	39.2925	58.3385	38.8413	middle
224	351	hsa-miR-382-5p	GAAGTTGTTCGTGGTGGATTCG	22	chr14	+	101054280	101054399	tctgtcttgtctctgcttttctgtggtacttgaagaGAAGTTGTTCGTGGTGGATTCGctttacttatgacgAATCATTCACGGACAACACTTTtttcagtaccaaatgctacctctaag	21	hsa-mir-382,mml-mir-382,bta-mir-382,eca-mir-382,ptr-mir-382,ppy-mir-382,ggo-mir-382,ppa-mir-382,cja-mir-382,mmu-mir-382,cfa-mir-382,efu-mir-382,ssc-mir-382,rno-mir-382,cpo-mir-382,dno-mir-382,ocu-mir-382,pal-mir-382,chi-mir-382,oar-mir-382,cgr-mir-382,	hsa-mir-382	tacttgaagaGAAGTTGTTCGTGGTGGATTCGctttacttatgacgAATCATTCACGGACAACACTTttttcagta	hsa-miR-382-5p	GAAGTTGTTCGTGGTGGATTCG	5'	Yes	gp1a	..............((.......((((((.((((((((.(((((((((((..((((((.((.......))))))))..)))))))))))..))))))))))))))...))..........	96	40.8	-37.2	137	164	123	621	699	232	167	187	182	178.98	213.157	197.386	269.274	234.27	274.344	234.352	232.113	207.915	middle
224	352	hsa-miR-382-3p_R+1	AATCATTCACGGACAACACTTT	22	chr14	+	101054280	101054399	tctgtcttgtctctgcttttctgtggtacttgaagaGAAGTTGTTCGTGGTGGATTCGctttacttatgacgAATCATTCACGGACAACACTTTtttcagtaccaaatgctacctctaag	21	hsa-mir-382,mml-mir-382,bta-mir-382,eca-mir-382,ptr-mir-382,ppy-mir-382,ggo-mir-382,ppa-mir-382,cja-mir-382,mmu-mir-382,cfa-mir-382,efu-mir-382,ssc-mir-382,rno-mir-382,cpo-mir-382,dno-mir-382,ocu-mir-382,pal-mir-382,chi-mir-382,oar-mir-382,cgr-mir-382,	hsa-mir-382	tacttgaagaGAAGTTGTTCGTGGTGGATTCGctttacttatgacgAATCATTCACGGACAACACTTttttcagta	hsa-miR-382-3p	AATCATTCACGGACAACACTT	3'	Diff	gp1a	..............((.......((((((.((((((((.(((((((((((..((((((.((.......))))))))..)))))))))))..))))))))))))))...))..........	96	40.8	-37.2	38	35	12	36	72	7	17	18	17	49.644	45.4908	19.2572	15.6101	24.1308	8.27763	23.8562	22.3424	19.4206	middle
225	353	hsa-miR-409-5p	AGGTTACCCGAGCAACTTTGCAT	23	chr14	+	101065292	101065405	cctctccatggtactcggggagAGGTTACCCGAGCAACTTTGCATctggacgacGAATGTTGCTCGGTGAACCCCTtttcggtatcaaattccaccagggaggccgtcttggag	24	hsa-mir-409,ppy-mir-409,mml-mir-409,eca-mir-409,ptr-mir-409,ggo-mir-409,ppa-mir-409,nle-mir-409,oga-mir-409,mmr-mir-409,dma-mir-409,pal-mir-409,ocu-mir-409,tch-mir-409,cja-mir-409,mmu-mir-409,bta-mir-409a,cfa-mir-409,efu-mir-409,rno-mir-409a,dno-mir-409,chi-mir-409,cgr-mir-409,oar-mir-409,	hsa-mir-409	tggtactcggggagAGGTTACCCGAGCAACTTTGCATctggacgacGAATGTTGCTCGGTGAACCCCTtttcggtatca	hsa-miR-409-5p	AGGTTACCCGAGCAACTTTGCAT	5'	Yes	gp1a	........((((((.((..(((.((((..(((((((((((((..((.....)))))).)))))))))..)))).)))..)))))))).......((((((......))))))..	79	55.3	-46.2	76	83	51	245	301	86	50	68	80	99.2879	107.878	81.843	106.235	100.88	101.697	70.1652	84.4046	91.3912	middle
225	354	hsa-miR-409-3p	GAATGTTGCTCGGTGAACCCCT	22	chr14	+	101065292	101065405	cctctccatggtactcggggagAGGTTACCCGAGCAACTTTGCATctggacgacGAATGTTGCTCGGTGAACCCCTtttcggtatcaaattccaccagggaggccgtcttggag	24	hsa-mir-409,ppy-mir-409,mml-mir-409,eca-mir-409,ptr-mir-409,ggo-mir-409,ppa-mir-409,nle-mir-409,oga-mir-409,mmr-mir-409,dma-mir-409,pal-mir-409,ocu-mir-409,tch-mir-409,cja-mir-409,mmu-mir-409,bta-mir-409a,cfa-mir-409,efu-mir-409,rno-mir-409a,dno-mir-409,chi-mir-409,cgr-mir-409,oar-mir-409,	hsa-mir-409	tggtactcggggagAGGTTACCCGAGCAACTTTGCATctggacgacGAATGTTGCTCGGTGAACCCCTtttcggtatca	hsa-miR-409-3p	GAATGTTGCTCGGTGAACCCCT	3'	Yes	gp1a	........((((((.((..(((.((((..(((((((((((((..((.....)))))).)))))))))..)))).)))..)))))))).......((((((......))))))..	79	55.3	-46.2	305	341	201	1157	1405	369	286	299	357	398.458	443.21	322.558	501.691	470.887	436.349	401.345	371.132	407.833	middle
226	355	hsa-miR-410-3p	AATATAACACAGATGGCCTGT	21	chr14	+	101065891	101065998	tcttgagccgatggcactctgggtacctgagaagaggttgtctgtgatgagttcgcttttattaatgacgAATATAACACAGATGGCCTGTtttcagtaccgctaccg	19	hsa-mir-410,ppy-mir-410,ptr-mir-410,ggo-mir-410,ppa-mir-410,nle-mir-410,mml-mir-410,cja-mir-410,oga-mir-410,mmr-mir-410,cpo-mir-410,pal-mir-410,mmu-mir-410,bta-mir-410,eca-mir-410,cfa-mir-410,rno-mir-410,dno-mir-410,cgr-mir-410,	hsa-mir-410	ggtacctgagaagAGGTTGTCTGTGATGAGTTCGcttttattaatgacgAATATAACACAGATGGCCTGTtttcagtacc	hsa-miR-410-3p	AATATAACACAGATGGCCTGT	3'	Yes	gp1a	......(((...)))......((((.(((((((.((((..((((((.((..((((.((........))))))..)).))))))..)))).))))))))))).......	80	46.3	-39.9	55	66	42	87	116	47	33	27	45	71.8531	85.7826	67.4001	37.7244	38.8775	55.5784	46.309	33.5136	51.4076	middle
227	356	hsa-miR-411-5p	TAGTAGACCGTATAGCGTACG	21	chr14	+	101023300	101023429	agcctttgtcctcggcatctctgtgtggtacttggagagaTAGTAGACCGTATAGCGTACGctttatctgtgacgTATGTAACACGGTCCACTAACcctcagtatcaaatccatccccgaggctcctgga	22	hsa-mir-411,ppy-mir-411,ptr-mir-411,ggo-mir-411,ppa-mir-411a,mml-mir-411,mmu-mir-411,bta-mir-411a,eca-mir-411,cja-mir-411,oga-mir-411a,mmr-mir-411a,cpo-mir-411,pal-mir-411,dno-mir-411,ocu-mir-411,cfa-mir-411,rno-mir-411,ssc-mir-411,chi-mir-411a,tch-mir-411,oar-mir-411a,	hsa-mir-411	tggtacttggagagaTAGTAGACCGTATAGCGTACGctttatctgtgacgTATGTAACACGGTCCACTAACCctcagtatcaaatccatccccgag	hsa-miR-411-5p	TAGTAGACCGTATAGCGTACG	5'	Yes	gp1a	..((...(.((((((..........(((((((..(((...((((.((((((...(((((((.((.......)))))))))...)))))).))))...)))))))))).........)))))))....)).	82	50	-41.6	12	22	12	25	26	0	7	6	10	15.677	28.5942	19.2572	10.8403	8.71391	0	9.82313	7.44747	11.4239	middle
227	357	hsa-miR-411-3p_R-1	TATGTAACACGGTCCACTAAC	21	chr14	+	101023300	101023429	agcctttgtcctcggcatctctgtgtggtacttggagagaTAGTAGACCGTATAGCGTACGctttatctgtgacgTATGTAACACGGTCCACTAACcctcagtatcaaatccatccccgaggctcctgga	22	hsa-mir-411,ppy-mir-411,ptr-mir-411,ggo-mir-411,ppa-mir-411a,mml-mir-411,mmu-mir-411,bta-mir-411a,eca-mir-411,cja-mir-411,oga-mir-411a,mmr-mir-411a,cpo-mir-411,pal-mir-411,dno-mir-411,ocu-mir-411,cfa-mir-411,rno-mir-411,ssc-mir-411,chi-mir-411a,tch-mir-411,oar-mir-411a,	hsa-mir-411	tggtacttggagagaTAGTAGACCGTATAGCGTACGctttatctgtgacgTATGTAACACGGTCCACTAACCctcagtatcaaatccatccccgag	hsa-miR-411-3p	TATGTAACACGGTCCACTAACC	3'	Diff	gp1a	..((...(.((((((..........(((((((..(((...((((.((((((...(((((((.((.......)))))))))...)))))).))))...)))))))))).........)))))))....)).	82	50	-41.6	37	24	18	63.5	52	31	21	20	18	48.3375	31.1937	28.8858	27.5345	17.4278	36.6581	29.4694	24.8249	20.563	middle
228	358	hsa-miR-412-5p	TGGTCGACCAGTTGGAAAGTAAT	23	chr14	+	101065430	101065552	ccggcatcagcaccattctggggtacggggatggaTGGTCGACCAGTTGGAAAGTAATtgtttctaatgtacttcacctggtccactagccgtccgtatccgctgcagcctgtggggcctgcg	12	hsa-mir-412,ppy-mir-412,mml-mir-412,ptr-mir-412,ppa-mir-412,pal-mir-412,cja-mir-412,bta-mir-412,eca-mir-412,efu-mir-412,cpo-mir-412,dno-mir-412,	hsa-mir-412	ctggggtacggggatggaTGGTCGACCAGTTGGAAAGTAATtgtttctaatgtACTTCACCTGGTCCACTAGCCGTccgtatccgctgcag	hsa-miR-412-5p	TGGTCGACCAGTTGGAAAGTAAT	5'	Yes	gp1a	...((....)).........((((((..((((((.((((.((((((.(((..((((((((....)))).))))))).)))))).)))).))))))))))))...((((((.....)).)))).	81	56.9	-44.1	0	0	0	16	23	0	0	7	0	0	0	0	6.93782	7.70846	0	0	8.68871	0	low
229	359	ggo-mir-421-p5	ATCCGGTGCACATTGTAGGC	20	X	-	74218368	74218484	gtattcacagtgcctaATCCGGTGCACATTGTAGGCctcattaaatgtttgttgaatgaaaaaatgaatcATCAACAGACATTAATTGGGCGCctgctctgtgatctccatgggctc	18	hsa-mir-421,bta-mir-421,ptr-mir-421,ppy-mir-421,ggo-mir-421,ppa-mir-421,oga-mir-421,cfa-mir-421,pal-mir-421,mml-mir-421,eca-mir-421,cja-mir-421,nle-mir-421,ocu-mir-421,mmu-mir-421,rno-mir-421,ssc-mir-421,chi-mir-421,	ggo-mir-421	gtattcacagtgcctaatccggtgcacattgtaggcctcattaaatgtttgttgaatgaaaaaatgaatcATCAACAGACATTAATTGGGCGcctgctctgtgatctccatg	ggo-mir-421-p5	atccggtgcacattgtaggc	5'	New	gp1a	...........(((((....(((.((((..((((((((((...((((((((((((.(((.........)))))))))))))))...)))).))))))..)))))))....)))))..	104	42.7	-43.4	0	0	0	6	25	0	0	0	6	0	0	0	2.60168	8.37876	0	0	0	6.85434	low
229	360	hsa-miR-421	ATCAACAGACATTAATTGGGCGC	23	X	-	74218368	74218484	gtattcacagtgcctaATCCGGTGCACATTGTAGGCctcattaaatgtttgttgaatgaaaaaatgaatcATCAACAGACATTAATTGGGCGCctgctctgtgatctccatgggctc	18	hsa-mir-421,bta-mir-421,ptr-mir-421,ppy-mir-421,ggo-mir-421,ppa-mir-421,oga-mir-421,cfa-mir-421,pal-mir-421,mml-mir-421,eca-mir-421,cja-mir-421,nle-mir-421,ocu-mir-421,mmu-mir-421,rno-mir-421,ssc-mir-421,chi-mir-421,	hsa-mir-421	gcacattgtaggcctcattaaatgtttgttgaatgaaaaaatgaatcATCAACAGACATTAATTGGGCGCctgctctgtgatctc	hsa-miR-421	ATCAACAGACATTAATTGGGCGC	3'	Yes	gp1a	...........(((((....(((.((((..((((((((((...((((((((((((.(((.........)))))))))))))))...)))).))))))..)))))))....)))))..	104	42.7	-43.4	469	492	389	1467	1469	524	438	487	540	612.711	639.471	624.254	636.112	492.336	619.64	614.647	604.486	616.891	middle
230	361	hsa-miR-422a_1ss10AG	ACTGGACTTGGGGTCAGAAGGC	22	chr15	-	63870930	63871019	gagagaagcACTGGACTTAGGGTCAGAAGGCctgagtctctctgctgcagatgggctctctgtccctgagccaagctttgtcctccctgg	2	hsa-mir-422a,ptr-mir-422a,	hsa-mir-422a	gagagaagcACTGGACTTAGGGTCAGAAGGCctgagtctctctgctgcagatgggctctctgtccctgagccaagctttgtcctccctgg	hsa-miR-422a	ACTGGACTTAGGGTCAGAAGGC	5'	Diff	gp1a	(((.(((((..(((.(((((((.((((..((((..((((.........))))))))..)))).)))))))))).)))))...))).....	85	57.8	-37.4	0	0	0	3	3.5	0	0	0	0	0	0	0	1.30084	1.17303	0	0	0	0	low
231	362	hsa-miR-423-5p	TGAGGGGCAGAGAGCGAGACTTT	23	chr17	+	30117025	30117215	ccgtacattttcccggatggaagcccgaagtttgagggagaaacttgtgaggaaataaaggaagttaggcTGAGGGGCAGAGAGCGAGACTTTtctattttccaaaAGCTCGGTCTGAGGCCCCTCAGTcttgcttcctaacccgcgcttgagtttctccccgcttggatgctctcaggggcagtgtgaag	25	hsa-mir-423,ptr-mir-423,ppy-mir-423,ggo-mir-423,ppa-mir-423,nle-mir-423,oga-mir-423,dma-mir-423,sbo-mir-423,cfa-mir-423a,cpo-mir-423,pal-mir-423,dno-mir-423,ocu-mir-423,tch-mir-423,mml-mir-423,bta-mir-423,cja-mir-423,mmu-mir-423,eca-mir-423,efu-mir-423,rno-mir-423,ssc-mir-423,chi-mir-423,cgr-mir-423,	hsa-mir-423	ataaaggaagttaggcTGAGGGGCAGAGAGCGAGACTTTtctattttccaaaAGCTCGGTCTGAGGCCCCTCAGTcttgcttcctaacccgcgc	hsa-miR-423-5p	TGAGGGGCAGAGAGCGAGACTTT	5'	Yes	gp1a	...((((((..(((...((..(((((.((((..(.((((((((((((((.((......((((((..((((((((((((..(((.((((.(((((.........))))))))).)))...))))))))))))..))))))...)).)))..))))))))))))))))))..)))..)))))..))))))...	185	52.4	-87.2	3146	3324	2866	17283	23906	4351	3580	4149	4394	4110	4320.33	4599.26	7494.15	8012.11	5145.14	5023.83	5149.92	5019.66	middle
231	363	hsa-miR-423-3p	AGCTCGGTCTGAGGCCCCTCAGT	23	chr17	+	30117025	30117215	ccgtacattttcccggatggaagcccgaagtttgagggagaaacttgtgaggaaataaaggaagttaggcTGAGGGGCAGAGAGCGAGACTTTtctattttccaaaAGCTCGGTCTGAGGCCCCTCAGTcttgcttcctaacccgcgcttgagtttctccccgcttggatgctctcaggggcagtgtgaag	25	hsa-mir-423,ptr-mir-423,ppy-mir-423,ggo-mir-423,ppa-mir-423,nle-mir-423,oga-mir-423,dma-mir-423,sbo-mir-423,cfa-mir-423a,cpo-mir-423,pal-mir-423,dno-mir-423,ocu-mir-423,tch-mir-423,mml-mir-423,bta-mir-423,cja-mir-423,mmu-mir-423,eca-mir-423,efu-mir-423,rno-mir-423,ssc-mir-423,chi-mir-423,cgr-mir-423,	hsa-mir-423	ataaaggaagttaggcTGAGGGGCAGAGAGCGAGACTTTtctattttccaaaAGCTCGGTCTGAGGCCCCTCAGTcttgcttcctaacccgcgc	hsa-miR-423-3p	AGCTCGGTCTGAGGCCCCTCAGT	3'	Yes	gp1a	...((((((..(((...((..(((((.((((..(.((((((((((((((.((......((((((..((((((((((((..(((.((((.(((((.........))))))))).)))...))))))))))))..))))))...)).)))..))))))))))))))))))..)))..)))))..))))))...	185	52.4	-87.2	16166	17166	12604	118637	188558	40564	26354	35708	36528	21119.6	22311.3	20226.5	51442.6	63195.3	47967.7	36982.7	44322.4	41729.2	high
232	364	hsa-miR-424-5p_R-1	CAGCAGCAATTCATGTTTTGA	21	X	-	134546606	134546729	atcccccttcattgactccgaggggataCAGCAGCAATTCATGTTTTGAagtgttctaaatggttCAAAACGTGAGGCGCTGCTATaccccctcgtggggaaggtagaaggtggggtctgccgg	20	hsa-mir-424,ppy-mir-424,mml-mir-424,ptr-mir-424,ggo-mir-424,ppa-mir-424,nle-mir-424,cja-mir-424,mmr-mir-424,dno-mir-424,sbo-mir-424,bta-mir-424,eca-mir-424,cfa-mir-424,efu-mir-424,ssc-mir-424,pal-mir-424,ocu-mir-424,chi-mir-424,tch-mir-424,	hsa-mir-424	cgaggggataCAGCAGCAATTCATGTTTTGAAgtgttctaaatggttCAAAACGTGAGGCGCTGCTATaccccctcgtggggaaggtagaaggtgggg	hsa-miR-424-5p	CAGCAGCAATTCATGTTTTGAA	5'	Diff	gp1a	((((((((((.((..((((((((((.((.((((((..(((((((((((((..(((...)))..)))))))))))))..)))))).)).))))))).)))..))...))))).))))).......	117	52.4	-58.6	96	123	72	234	240	63	64	83	91	125.416	159.868	115.543	101.466	80.4361	74.4987	89.8115	103.023	103.958	middle
232	365	hsa-miR-424-3p	CAAAACGTGAGGCGCTGCTAT	21	X	-	134546606	134546729	atcccccttcattgactccgaggggataCAGCAGCAATTCATGTTTTGAagtgttctaaatggttCAAAACGTGAGGCGCTGCTATaccccctcgtggggaaggtagaaggtggggtctgccgg	20	hsa-mir-424,ppy-mir-424,mml-mir-424,ptr-mir-424,ggo-mir-424,ppa-mir-424,nle-mir-424,cja-mir-424,mmr-mir-424,dno-mir-424,sbo-mir-424,bta-mir-424,eca-mir-424,cfa-mir-424,efu-mir-424,ssc-mir-424,pal-mir-424,ocu-mir-424,chi-mir-424,tch-mir-424,	hsa-mir-424	cgaggggataCAGCAGCAATTCATGTTTTGAAgtgttctaaatggttCAAAACGTGAGGCGCTGCTATaccccctcgtggggaaggtagaaggtgggg	hsa-miR-424-3p	CAAAACGTGAGGCGCTGCTAT	3'	Yes	gp1a	((((((((((.((..((((((((((.((.((((((..(((((((((((((..(((...)))..)))))))))))))..)))))).)).))))))).)))..))...))))).))))).......	117	52.4	-58.6	93	99	45	581	779	129	154	145	168	121.497	128.674	72.2144	251.93	261.082	152.545	216.109	179.98	191.922	middle
233	366	hsa-miR-425-5p	AATGACACGATCACTCCCGTTGA	23	chr3	-	49020148	49020234	gaaagcgctttggAATGACACGATCACTCCCGTTGAgtgggcacccgagaagcCATCGGGAATGTCGTGTCCGCCcagtgctctttc	18	hsa-mir-425,ppy-mir-425,ptr-mir-425,mml-mir-425,mmr-mir-425,mmu-mir-425,bta-mir-425,mdo-mir-425,cfa-mir-425,cpo-mir-425,rno-mir-425,ssc-mir-425,pal-mir-425,dno-mir-425,ocu-mir-425,chi-mir-425,cgr-mir-425,tch-mir-425,	hsa-mir-425	gaaagcgctttggAATGACACGATCACTCCCGTTGAgtgggcacccgagaagccATCGGGAATGTCGTGTCCGCCCagtgctctttc	hsa-miR-425-5p	AATGACACGATCACTCCCGTTGA	5'	Yes	gp1a	(((((.((..(((...(((((((((((((.....)))))....(((((.......)))))...))))))))...)))..)).)))))	87	57.5	-34.7	2287	2227	1902	6736	7154	2017	2008	2157	2318	2987.78	2894.51	3052.26	2920.82	2397.67	2385.14	2817.83	2677.36	2648.06	middle
233	367	hsa-miR-425-3p_L+1R-1	CATCGGGAATGTCGTGTCCGCC	22	chr3	-	49020148	49020234	gaaagcgctttggAATGACACGATCACTCCCGTTGAgtgggcacccgagaagcCATCGGGAATGTCGTGTCCGCCcagtgctctttc	18	hsa-mir-425,ppy-mir-425,ptr-mir-425,mml-mir-425,mmr-mir-425,mmu-mir-425,bta-mir-425,mdo-mir-425,cfa-mir-425,cpo-mir-425,rno-mir-425,ssc-mir-425,pal-mir-425,dno-mir-425,ocu-mir-425,chi-mir-425,cgr-mir-425,tch-mir-425,	hsa-mir-425	gaaagcgctttggAATGACACGATCACTCCCGTTGAgtgggcacccgagaagccATCGGGAATGTCGTGTCCGCCCagtgctctttc	hsa-miR-425-3p	ATCGGGAATGTCGTGTCCGCCC	3'	Diff	gp1a	(((((.((..(((...(((((((((((((.....)))))....(((((.......)))))...))))))))...)))..)).)))))	87	57.5	-34.7	405	376	313	1967	2066	573	474	529	515	529.1	488.701	502.292	852.918	692.421	677.583	665.166	656.618	588.331	middle
234	368	ggo-mir-429-p5	CACCGCCGGCCGATGGGC	18	chr1	+	1168985	1169095	ccggaggccacccacacCACCGCCGGCCGATGGGCgtcttaccagacatggttagacctggccctctgtcTAATACTGTCTGGTAAAACCGTccatccgctgcctgatcac	5	hsa-mir-429,ppy-mir-429,ggo-mir-429,mml-mir-429,cja-mir-429,	ggo-mir-429	ccggaggccacccacaccaccgccggccgatgggcgtcttaccagacatggttagacctggccctctgtcTAATACTGTCTGGTAAAACCGtccatcagccgcctgatcac	ggo-mir-429-p5	caccgccggccgatgggc	5'	New	gp1a	.(((.((.........)).))).((((.((((((((..((((((((((..(((((((..........)))))))..))))))))))...)))))))).)))).........	79	60.4	-44	29	29	19	178	491	85	60	66	82	37.8862	37.6924	30.4905	77.1833	164.559	100.514	84.1982	81.9221	93.676	middle
234	369	hsa-miR-429	TAATACTGTCTGGTAAAACCGT	22	chr1	+	1168985	1169095	ccggaggccacccacacCACCGCCGGCCGATGGGCgtcttaccagacatggttagacctggccctctgtcTAATACTGTCTGGTAAAACCGTccatccgctgcctgatcac	5	hsa-mir-429,ppy-mir-429,ggo-mir-429,mml-mir-429,cja-mir-429,	hsa-mir-429	cgccggccgatgggcgtcttaccagacatggttagacctggccctctgtcTAATACTGTCTGGTAAAACCGTccatccgctgc	hsa-miR-429	TAATACTGTCTGGTAAAACCGT	3'	Yes	gp1a	.(((.((.........)).))).((((.((((((((..((((((((((..(((((((..........)))))))..))))))))))...)))))))).)))).........	79	60.4	-44	7645	8095	6838	12671	14483	5720	5369	5624	6033	9987.58	10521.4	10973.4	5494.32	4853.99	6764.01	7534.34	6980.76	6892.04	high
235	370	hsa-miR-449c-5p_L-1	AGGCAGTGTATTGCTAGCGGCTGT	24	chr5	-	55172246	55172356	aaagctgggatgtgtcaggtAGGCAGTGTATTGCTAGCGGCTGTtaatgattttaacagttgctagttgcactcctctctgttgcattcagaagcacgccccccaaagaaa	3	hsa-mir-449c,ptr-mir-449c,cja-mir-449c,	hsa-mir-449c	gctgggatgtgtcaggTAGGCAGTGTATTGCTAGCGGCTGTtaatgattttaacagTTGCTAGTTGCACTCCTCTCTGTtgcattcagaagc	hsa-miR-449c-5p	TAGGCAGTGTATTGCTAGCGGCTGT	5'	Diff	gp1a	...(((.((((((..(((..(((.((((((..((((((..(((((((.....)))))))..)))))))))))))))..)))..))))))...)))................	92	46.8	-44.5	10	7	6	85	90	14	5	10	0	13.0642	9.09816	9.62859	36.8572	30.1635	16.5553	7.01652	12.4124	0	middle
236	371	hsa-miR-449a	TGGCAGTGTATTGTTAGCTGGT	22	chr5	-	55170532	55170622	ctgtgtgtgatgagcTGGCAGTGTATTGTTAGCTGGTtgaatatgtgaatggcatcggctaacatgcaactgctgtcttattgcatataca	12	hsa-mir-449a,ppy-mir-449a,mml-mir-449a,cja-mir-449a,bta-mir-449a,chi-mir-449a,eca-mir-449a,cfa-mir-449a,efu-mir-449,pal-mir-449a,dno-mir-449a,ocu-mir-449a,	hsa-mir-449a	ctgtgtgtgatgagcTGGCAGTGTATTGTTAGCTGGTtgaatatgtgaatggcatcggctaacatgcaactgctgtcttattgcatataca	hsa-miR-449a	TGGCAGTGTATTGTTAGCTGGT	5'	Yes	gp1a	.((((((..(((((..(((((((((.(((((((((((....(((....)))..))))))))))))))).)))))..)))))..))))))..	88	42.9	-39.1	13	16	6	56	29	11	6	6	6	16.9835	20.7958	9.62859	24.2824	9.71937	13.0077	8.41982	7.44747	6.85434	middle
237	372	hsa-miR-449b-3p	CAGCCACAACTACCCTGCCACT	22	chr5	-	55170646	55170742	tgacctgaatcaggtaggcagtgtattgttagctggctgcttgggtcaagtcagCAGCCACAACTACCCTGCCACTtgcttctggataaattcttct	4	hsa-mir-449b,ptr-mir-449b,ppy-mir-449b,mml-mir-449b,	hsa-mir-449b	tgacctgaatcaggtAGGCAGTGTATTGTTAGCTGGCtgcttgggtcaagtcagCAGCCACAACTACCCTGCCACTtgcttctggataaattcttct	hsa-miR-449b-3p	CAGCCACAACTACCCTGCCACT	3'	Yes	gp1a	...((.(((.(((((.(((((.(((((((.....(((((((..((.....))))))))))))).))).)))))))))).))).))............	82	48.5	-35	0	0	0	0	5	0	0	0	0	0	0	0	0	1.67575	0	0	0	0	low
238	373	hsa-miR-450a-5p	TTTTGCGATGTGTTCCTAATAT	22	X	-	134540341	134540431	aaacgatactaaactgtTTTTGCGATGTGTTCCTAATATgcactataaatatattgggaacattttgcatgtatagttttgtatcaatata	14	hsa-mir-450a-1,ptr-mir-450a-1,ppy-mir-450a-1,ppa-mir-450a-1,nle-mir-450a-1,mml-mir-450a-1,cja-mir-450b,mmu-mir-450a-1,eca-mir-450a,cfa-mir-450a,dno-mir-450a,ocu-mir-450a-1,cgr-mir-450a,tch-mir-450a-1,	hsa-mir-450a-1	aaacgatactaaactgtTTTTGCGATGTGTTCCTAATATgcactataaatatATTGGGAACATTTTGCATGTATagttttgtatcaatata	hsa-miR-450a-5p	TTTTGCGATGTGTTCCTAATAT	5'	Yes	gp1a	....(((((.(((((((...(((((..(((((((((((((.........)))))))))))))..)))))...))))))).)))))......	81	27.5	-34.3	35	55	34	48	62	18	23	9.5	22.5	45.7247	71.4855	54.562	20.8135	20.7793	21.2853	32.276	11.7918	25.7038	middle
239	374	hsa-miR-450b-5p_R-1	TTTTGCAATATGTTCCTGAAT	21	X	-	134540161	134540272	aatgtaagatgcagaattatTTTTGCAATATGTTCCTGAATatgtaatataagtgtattgggatcattttgcatccatagttttgtatcaacatatggagaaaagtctagga	13	hsa-mir-450b,ppy-mir-450b,ptr-mir-450b,ggo-mir-450b,mml-mir-450b,nle-mir-450b,bta-mir-450b,eca-mir-450b,cfa-mir-450b,ssc-mir-450b,pal-mir-450b,dno-mir-450b,ocu-mir-450b,	hsa-mir-450b	gcagaattatTTTTGCAATATGTTCCTGAATAtgtaatataagtgtaTTGGGATCATTTTGCATCCATAgttttgtat	hsa-miR-450b-5p	TTTTGCAATATGTTCCTGAATA	5'	Diff	gp1a	.((((..(((((((((((((...(((((.(((.((((.((((..(.......)..)))))))).))).)))))...))))))))))))).)))).((((......))))...	93	29.5	-31.1	0	13	6	5	20	13	0	0	0	0	16.8966	9.62859	2.16807	6.70301	15.3727	0	0	0	middle
240	375	hsa-miR-450a-5p	TTTTGCGATGTGTTCCTAATAT	22	X	-	134540495	134540607	ccaaagaaagatgctaaactatTTTTGCGATGTGTTCCTAATATgtaatataaatgtaTTGGGGACATTTTGCATTCATagttttgtatcaataatatggggaaaagaggcta	20	hsa-mir-450a-2,mml-mir-450a-2,ptr-mir-450a-2,ppy-mir-450a-2,ggo-mir-450a,ppa-mir-450a-2,nle-mir-450a-2,mmu-mir-450a-2,bta-mir-450a-2,bta-mir-450a-1,eca-mir-450c,efu-mir-450,rno-mir-450b-2,rno-mir-450b-1,ssc-mir-450c,cpo-mir-450a-2,cpo-mir-450a-1,pal-mir-450a-1,ocu-mir-450a-2,chi-mir-450,	hsa-mir-450a-2	ccaaagaaagatgctaaactatTTTTGCGATGTGTTCCTAATATgtaatataaatgtATTGGGGACATTTTGCATTCATagttttgtatcaataatatgg	hsa-miR-450a-5p	TTTTGCGATGTGTTCCTAATAT	5'	Yes	gp1a	(((......(((((.(((((((...(((((..(((((((((((..(.......)..)))))))))))..)))))...))))))).))))).......))).............	81	31	-35	35	55	34	48	62	18	23	9.5	22.5	45.7247	71.4855	54.562	20.8135	20.7793	21.2853	32.276	11.7918	25.7038	middle
240	376	hsa-miR-450a-2-3p_L-1	TTGGGGACATTTTGCATTCAT	21	X	-	134540495	134540607	ccaaagaaagatgctaaactatTTTTGCGATGTGTTCCTAATATgtaatataaatgtaTTGGGGACATTTTGCATTCATagttttgtatcaataatatggggaaaagaggcta	20	hsa-mir-450a-2,mml-mir-450a-2,ptr-mir-450a-2,ppy-mir-450a-2,ggo-mir-450a,ppa-mir-450a-2,nle-mir-450a-2,mmu-mir-450a-2,bta-mir-450a-2,bta-mir-450a-1,eca-mir-450c,efu-mir-450,rno-mir-450b-2,rno-mir-450b-1,ssc-mir-450c,cpo-mir-450a-2,cpo-mir-450a-1,pal-mir-450a-1,ocu-mir-450a-2,chi-mir-450,	hsa-mir-450a-2	ccaaagaaagatgctaaactatTTTTGCGATGTGTTCCTAATATgtaatataaatgtATTGGGGACATTTTGCATTCATagttttgtatcaataatatgg	hsa-miR-450a-2-3p	ATTGGGGACATTTTGCATTCAT	3'	Diff	gp1a	(((......(((((.(((((((...(((((..(((((((((((..(.......)..)))))))))))..)))))...))))))).))))).......))).............	81	31	-35	0	0	0	19	26	0	0	0	0	0	0	0	8.23866	8.71391	0	0	0	0	low
241	377	hsa-miR-451a_R-1	AAACCGTTACCATTACTGAGT	21	chr17	-	28861362	28861440	cttgggaatggcaaggAAACCGTTACCATTACTGAGTttagtaatggtaatggttctcttgctatacccagaaaacgtg	14	hsa-mir-451a,ppy-mir-451,ptr-mir-451,mml-mir-451,cja-mir-451,mmu-mir-451a,bta-mir-451,chi-mir-451,cfa-mir-451,rno-mir-451,cpo-mir-451,dno-mir-451,ocu-mir-451,cgr-mir-451a,	hsa-mir-451a	cttgggaatggcaaggAAACCGTTACCATTACTGAGTTtagtaatggtaatggttctcttgctatacccaga	hsa-miR-451a	AAACCGTTACCATTACTGAGTT	5'	Diff	gp1a	.(((((.((((((((..(((((((((((((((((....)))))))))))))))))..)))))))).)))))........	70	41.8	-44.8	344	349	365	192	7	288	2263	436	1300	449.408	453.608	585.739	83.2539	2.34605	340.565	3175.68	541.183	1485.11	middle
242	378	hsa-miR-452-5p_R+2	AACTGTTTGCAGAGGAAACTGAGA	24	X	-	151959607	151959719	tataattgctaagcacttacAACTGTTTGCAGAGGAAACTGAGActttgtaactatgtcTCAGTCTCATCTGCAAAGAAGTaagtgctttgccaagctccttgagaggttagg	15	hsa-mir-452,ppy-mir-452,mml-mir-452,ptr-mir-452,ggo-mir-452,cja-mir-452,mmu-mir-452,bta-mir-452,cfa-mir-452,efu-mir-452,rno-mir-452,ssc-mir-452,cpo-mir-452,pal-mir-452,ocu-mir-452,	hsa-mir-452	gctaagcacttacAACTGTTTGCAGAGGAAACTGAgactttgtaactatgtctcagtCTCATCTGCAAAGAAGTAAGTGctttgc	hsa-miR-452-5p	AACTGTTTGCAGAGGAAACTGA	5'	Diff	gp1a	.......((.((((((((((..((..(((((((.((.((((((((...........)))))))).)).)))))))))..)))))))))).)).((.(((.....))).))...	85	40.7	-43.6	692	694	456	1762	2137	725	593	696	653	904.043	902.017	731.773	764.028	716.217	857.326	832.159	863.906	745.981	middle
242	379	mmu-miR-452-3p_1ss20GA	TCAGTCTCATCTGCAAAGAAGT	22	X	-	151959607	151959719	tataattgctaagcacttacAACTGTTTGCAGAGGAAACTGAGActttgtaactatgtcTCAGTCTCATCTGCAAAGAAGTaagtgctttgccaagctccttgagaggttagg	15	hsa-mir-452,ppy-mir-452,mml-mir-452,ptr-mir-452,ggo-mir-452,cja-mir-452,mmu-mir-452,bta-mir-452,cfa-mir-452,efu-mir-452,rno-mir-452,ssc-mir-452,cpo-mir-452,pal-mir-452,ocu-mir-452,	mmu-mir-452	gctaagcagttacaacTGTTTGCAGAGGAAACTGAGACtttataactatgtcTCAGTCTCATCTGCAAAGAGGTaagtgctttgc	mmu-miR-452-3p	TCAGTCTCATCTGCAAAGAGGT	3'	Diff	gp1a	.......((.((((((((((..((..(((((((.((.((((((((...........)))))))).)).)))))))))..)))))))))).)).((.(((.....))).))...	85	40.7	-43.6	29	36	35	100	119	35	31	43	46	37.8862	46.7905	56.1668	43.3614	39.8829	41.3882	43.5024	53.3735	52.55	middle
243	380	hsa-miR-454-5p	ACCCTATCAATATTGTCTCTGC	22	chr17	-	59137751	59137879	aaaaaattctgtttatcaccagatcctagaACCCTATCAATATTGTCTCTGCtgtgtaaatagttctgagTAGTGCAATATTGCTTATAGGGTTttggtgtttggaaagaacaatgggcaggctgcaga	14	hsa-mir-454,ptr-mir-454,ppy-mir-454,ggo-mir-454,mml-mir-454,nle-mir-454,bta-mir-454,eca-mir-454,cfa-mir-454,ssc-mir-454,cpo-mir-454,pal-mir-454,dno-mir-454,chi-mir-454,	hsa-mir-454	tctgtttatcaccagatcctagaACCCTATCAATATTGTCTCTGCtgtgtaaatagttctgagTAGTGCAATATTGCTTATAGGGTtttggtgtttggaaagaacaatgggcagg	hsa-miR-454-5p	ACCCTATCAATATTGTCTCTGC	5'	Yes	gp1a	.......(((((..(((.(((((..((((((((((((((((((((((((.(((((....)))))...)))....)))))))))...))))))))))))..)))))...))....)..))))).......	115	38	-40.2	40	31	47	42	62	20	16	14	39	52.2568	40.2918	75.424	18.2118	20.7793	23.6504	22.4529	17.3774	44.5532	middle
243	381	hsa-miR-454-3p_R+1	TAGTGCAATATTGCTTATAGGGTT	24	chr17	-	59137751	59137879	aaaaaattctgtttatcaccagatcctagaACCCTATCAATATTGTCTCTGCtgtgtaaatagttctgagTAGTGCAATATTGCTTATAGGGTTttggtgtttggaaagaacaatgggcaggctgcaga	14	hsa-mir-454,ptr-mir-454,ppy-mir-454,ggo-mir-454,mml-mir-454,nle-mir-454,bta-mir-454,eca-mir-454,cfa-mir-454,ssc-mir-454,cpo-mir-454,pal-mir-454,dno-mir-454,chi-mir-454,	hsa-mir-454	tctgtttatcaccagatcctagaACCCTATCAATATTGTCTCTGCtgtgtaaatagttctgagTAGTGCAATATTGCTTATAGGGTtttggtgtttggaaagaacaatgggcagg	hsa-miR-454-3p	TAGTGCAATATTGCTTATAGGGT	3'	Diff	gp1a	.......(((((..(((.(((((..((((((((((((((((((((((((.(((((....)))))...)))....)))))))))...))))))))))))..)))))...))....)..))))).......	115	38	-40.2	156	154	136	156	177	103	68	101	80	203.802	200.159	218.248	67.6438	59.3216	121.799	95.4247	125.366	91.3912	middle
244	382	hsa-miR-455-5p	TATGTGCCTTTGGACTACATCG	22	chr9	+	114209417	114209529	gcgagcgcctgcgcccttccctggcgtgagggTATGTGCCTTTGGACTACATCGtggaagccagcaccatGCAGTCCATGGGCATATACACttgcctcaaggcctatgtcatc	22	hsa-mir-455,ppy-mir-455,mml-mir-455,ptr-mir-455,ggo-mir-455,cja-mir-455,nle-mir-455,oga-mir-455,mmr-mir-455,mmu-mir-455,bta-mir-455,mdo-mir-455,cfa-mir-455,cpo-mir-455,ocu-mir-455,efu-mir-455,rno-mir-455,cgr-mir-455,ssc-mir-455,dno-mir-455,chi-mir-455,tch-mir-455,	hsa-mir-455	tccctggcgtgagggTATGTGCCTTTGGACTACATCGtggaagccagcaccatGCAGTCCATGGGCATATACACttgcctcaaggcctatgtcatc	hsa-miR-455-5p	TATGTGCCTTTGGACTACATCG	5'	Yes	gp1a	(((((.(((((((((.......)))))(((((((((((((..((((((.(((.(((........))).))).))))))..))))))))).....)))).)))))).)))....	71	58.4	-46.8	121	110	77	212	269	97	80	72	77	158.077	142.971	123.567	91.9261	90.1555	114.704	112.264	89.3696	87.9641	middle
244	383	hsa-miR-455-3p	GCAGTCCATGGGCATATACAC	21	chr9	+	114209417	114209529	gcgagcgcctgcgcccttccctggcgtgagggTATGTGCCTTTGGACTACATCGtggaagccagcaccatGCAGTCCATGGGCATATACACttgcctcaaggcctatgtcatc	22	hsa-mir-455,ppy-mir-455,mml-mir-455,ptr-mir-455,ggo-mir-455,cja-mir-455,nle-mir-455,oga-mir-455,mmr-mir-455,mmu-mir-455,bta-mir-455,mdo-mir-455,cfa-mir-455,cpo-mir-455,ocu-mir-455,efu-mir-455,rno-mir-455,cgr-mir-455,ssc-mir-455,dno-mir-455,chi-mir-455,tch-mir-455,	hsa-mir-455	tccctggcgtgagggTATGTGCCTTTGGACTACATCGtggaagccagcaccatGCAGTCCATGGGCATATACACttgcctcaaggcctatgtcatc	hsa-miR-455-3p	GCAGTCCATGGGCATATACAC	3'	Yes	gp1a	(((((.(((((((((.......)))))(((((((((((((..((((((.(((.(((........))).))).))))))..))))))))).....)))).)))))).)))....	71	58.4	-46.8	250	221	160	981	1500	302	246	273	343	326.605	287.242	256.762	425.375	502.726	357.121	345.213	338.86	391.84	middle
245	384	hsa-miR-483-3p_L-1R+2	CACTCCTCTCCTCCCGTCTTCT	22	chr11	-	2134111	2134222	ttgctgtgggggagagggggaagacgggaggaaagaagggagtggttccatcacgcctcctCACTCCTCTCCTCCCGTCTTCTcctctcctgcccttgtctccctgtctcag	3	hsa-mir-483,ggo-mir-483,cja-mir-483,	hsa-mir-483	gagggggAAGACGGGAGGAAAGAAGGGAGtggttccatcacgcctccTCACTCCTCTCCTCCCGTCTTctcctctc	hsa-miR-483-3p	TCACTCCTCTCCTCCCGTCTT	3'	Diff	gp1a	..((...((((((((.((((((((((((((((.((.((.(((.(((........)))..))).)).)).)))))))))))))))))))))..)))..)).............	97	60.7	-54.1	0	0	0	5	0	0	0	0	0	0	0	0	2.16807	0	0	0	0	0	low
246	385	hsa-miR-484	TCAGGCTCAGTCCCCTCCCGAT	22	chr16	+	15643281	15643390	ctcgcggccctgcagcctcgTCAGGCTCAGTCCCCTCCCGATaaacccctaaatagggactttcccggggggtgaccctggcttttttggcgaaaacccccagtttaagg	13	hsa-mir-484,ppy-mir-484,ptr-mir-484,ggo-mir-484,ppa-mir-484,nle-mir-484,mml-mir-484,cja-mir-484,mmr-mir-484,bta-mir-484,ssc-mir-484,pal-mir-484,cgr-mir-484,	hsa-mir-484	agcctcgTCAGGCTCAGTCCCCTCCCGATaaacccctaaatagggactttcccggggggtgaccctggcttttttggcg	hsa-miR-484	TCAGGCTCAGTCCCCTCCCGAT	5'	Yes	gp1a	.(((((((......)))..((((((....(((.(((((((..(((.((((....))))..)))..))))))).))))))))).......)))).................	63	60	-37.8	1760	1616	1342	11263	13581	3132	2117	2989	3205	2299.3	2100.37	2153.6	4883.79	4551.68	3703.65	2970.79	3710.08	3661.36	middle
247	386	hsa-miR-485-5p_R+1	AGAGGCTGGCCGTGATGAATTCG	23	chr14	+	101055407	101055515	ttcatgtgtggtacttggagAGAGGCTGGCCGTGATGAATTCGattcatcaaagcgaGTCATACACGGCTCTCCTCTCTtttagtgtcaaattctgcctcggagggctt	18	hsa-mir-485,ppy-mir-485,mml-mir-485,ptr-mir-485,ggo-mir-485,ppa-mir-485,cfa-mir-485,pal-mir-485,dno-mir-485,cja-mir-485,mmu-mir-485,bta-mir-485,eca-mir-485,efu-mir-485,rno-mir-485,ocu-mir-485,chi-mir-485,oar-mir-485,	hsa-mir-485	acttggagAGAGGCTGGCCGTGATGAATTCgattcatcaaagcgaGTCATACACGGCTCTCCTCTCTtttagt	hsa-miR-485-5p	AGAGGCTGGCCGTGATGAATTC	5'	Diff	gp1a	........((..(((..((((((((..(((((((((((.((((...........)))))))).)))))))..))))))))..)))..))......((((....))))..	81	48.6	-44.1	0	0	0	43	52	7	5	10	11	0	0	0	18.6454	17.4278	8.27763	7.01652	12.4124	12.5663	middle
247	387	hsa-miR-485-3p	GTCATACACGGCTCTCCTCTCT	22	chr14	+	101055407	101055515	ttcatgtgtggtacttggagAGAGGCTGGCCGTGATGAATTCGattcatcaaagcgaGTCATACACGGCTCTCCTCTCTtttagtgtcaaattctgcctcggagggctt	18	hsa-mir-485,ppy-mir-485,mml-mir-485,ptr-mir-485,ggo-mir-485,ppa-mir-485,cfa-mir-485,pal-mir-485,dno-mir-485,cja-mir-485,mmu-mir-485,bta-mir-485,eca-mir-485,efu-mir-485,rno-mir-485,ocu-mir-485,chi-mir-485,oar-mir-485,	hsa-mir-485	acttggagAGAGGCTGGCCGTGATGAATTCgattcatcaaagcgaGTCATACACGGCTCTCCTCTCTtttagt	hsa-miR-485-3p	GTCATACACGGCTCTCCTCTCT	3'	Yes	gp1a	........((..(((..((((((((..(((((((((((.((((...........)))))))).)))))))..))))))))..)))..))......((((....))))..	81	48.6	-44.1	54	52	33	242	265	51	39	32	74	70.5467	67.5863	52.9573	104.935	88.8149	60.3085	54.7289	39.7198	84.5369	middle
248	388	hsa-miR-486-5p	TCCTGTACTGAGCTGCCCCGAG	22	chr8	+	41660430	41660518	cccaccccgaggtaTCCTGTACTGAGCTGCCCCGAGctgggcagcatgaagggcctCGGGGCAGCTCAGTACAGGATgccccagggagg	8	hsa-mir-486-2,ppa-mir-486-2,sbo-mir-486b,mml-mir-486,mmu-mir-486b,cfa-mir-486,rno-mir-486,pal-mir-486a-2,	hsa-mir-486-2	TCCTGTACTGAGCTGCCCCGAGctgggcagcatgaagggcctCGGGGCAGCTCAGTACAGGATg	hsa-miR-486-5p	TCCTGTACTGAGCTGCCCCGAG	5'	Yes	gp1a	.((.(((...((((((((((((((((((((((((((((...(.....)...)).))))))))))))))))))))))))))...))).))	88	67.4	-64.1	137	141.5	156.5	925	31	125.5	631.5	165.5	472.5	178.98	183.913	251.146	401.093	10.3897	148.406	886.187	205.426	539.78	middle
248	389	hsa-miR-486-3p	CGGGGCAGCTCAGTACAGGAT	21	chr8	+	41660430	41660518	cccaccccgaggtaTCCTGTACTGAGCTGCCCCGAGctgggcagcatgaagggcctCGGGGCAGCTCAGTACAGGATgccccagggagg	8	hsa-mir-486-2,ppa-mir-486-2,sbo-mir-486b,mml-mir-486,mmu-mir-486b,cfa-mir-486,rno-mir-486,pal-mir-486a-2,	hsa-mir-486-2	TCCTGTACTGAGCTGCCCCGAGctgggcagcatgaagggcctCGGGGCAGCTCAGTACAGGATg	hsa-miR-486-3p	CGGGGCAGCTCAGTACAGGAT	3'	Yes	gp1a	.((.(((...((((((((((((((((((((((((((((...(.....)...)).))))))))))))))))))))))))))...))).))	88	67.4	-64.1	0	0	0	0	0	0	3	0	0	0	0	0	0	0	0	4.20991	0	0	low
249	390	hsa-miR-486-5p	TCCTGTACTGAGCTGCCCCGAG	22	chr8	-	41660414	41660525	tctccatcctccctggggcaTCCTGTACTGAGCTGCCCCGAGgcccttcatgctgcccagctCGGGGCAGCTCAGTACAGGATacctcggggtgggagtcagcaggaggtga	13	hsa-mir-486-1,ppy-mir-486,ptr-mir-486,ggo-mir-486,ppa-mir-486-1,sbo-mir-486a,oga-mir-486,mmr-mir-486,eca-mir-486,cpo-mir-486,pal-mir-486a-1,dno-mir-486,tch-mir-486,	hsa-mir-486-1	gcaTCCTGTACTGAGCTGCCCCGAGgcccttcatgctgcccagctCGGGGCAGCTCAGTACAGGATac	hsa-miR-486-5p	TCCTGTACTGAGCTGCCCCGAG	5'	Yes	gp1a	(((((.((((((((((((.(((((((((((((((((((((((((..........)))....)))))))))))))))))))))).)))))))).)))).......)))))...	109	64.3	-72.8	137	141.5	156.5	925	31	125.5	631.5	165.5	472.5	178.98	183.913	251.146	401.093	10.3897	148.406	886.187	205.426	539.78	middle
249	391	hsa-miR-486-3p	CGGGGCAGCTCAGTACAGGAT	21	chr8	-	41660414	41660525	tctccatcctccctggggcaTCCTGTACTGAGCTGCCCCGAGgcccttcatgctgcccagctCGGGGCAGCTCAGTACAGGATacctcggggtgggagtcagcaggaggtga	13	hsa-mir-486-1,ppy-mir-486,ptr-mir-486,ggo-mir-486,ppa-mir-486-1,sbo-mir-486a,oga-mir-486,mmr-mir-486,eca-mir-486,cpo-mir-486,pal-mir-486a-1,dno-mir-486,tch-mir-486,	hsa-mir-486-1	gcaTCCTGTACTGAGCTGCCCCGAGgcccttcatgctgcccagctCGGGGCAGCTCAGTACAGGATac	hsa-miR-486-3p	CGGGGCAGCTCAGTACAGGAT	3'	Yes	gp1a	(((((.((((((((((((.(((((((((((((((((((((((((..........)))....)))))))))))))))))))))).)))))))).)))).......)))))...	109	64.3	-72.8	0	0	0	0	0	0	3	0	0	0	0	0	0	0	0	4.20991	0	0	low
250	392	hsa-miR-487b-3p	AATCGTACAGGGTCATCCACTT	22	chr14	+	101046432	101046556	ggctttcttttccgtgctaacctttggtacttggagagtggttatccctgtcctgttcgttttgctcatgtcgAATCGTACAGGGTCATCCACTTtttcagtatcaagagcgcagactctggagc	18	hsa-mir-487b,ppy-mir-487b,ptr-mir-487b,ggo-mir-487b,mml-mir-487b,cja-mir-487b,mmu-mir-487b,bta-mir-487b,eca-mir-487b,cfa-mir-487b,pal-mir-487b,rno-mir-487b,ssc-mir-487b,cpo-mir-487b,dno-mir-487b,ocu-mir-487b,chi-mir-487b,oar-mir-487b,	hsa-mir-487b	ttggtacttggagaGTGGTTATCCCTGTCCTGTTCGttttgctcatgtcgAATCGTACAGGGTCATCCACTTtttcagtatcaa	hsa-miR-487b-3p	AATCGTACAGGGTCATCCACTT	3'	Yes	gp1a	.((((.....((.(((((....(((((((((..((((((((....((((((...(((((............)))))...))))))....))))))))..)))))))))))))).)).....))))	124	48	-44.3	77	93	75	232	244	69	69	73	101	100.594	120.876	120.357	100.598	81.7767	81.5938	96.828	90.6109	115.381	middle
251	393	hsa-miR-487a-5p	GTGGTTATCCCTGCTGTGTTCG	22	chr14	+	101052423	101052540	gtgggccgtcaccgtcagccttcggtacttgaagaGTGGTTATCCCTGCTGTGTTCGcttaatttatgacgAATCATACAGGGACATCCAGTTtttcagtatcaaatactgctttgga	16	hsa-mir-487a,ppy-mir-487a,ptr-mir-487a,ggo-mir-487a,mml-mir-487a,cja-mir-487a,bta-mir-487a,eca-mir-487a,cfa-mir-487a,efu-mir-487,cpo-mir-487a,dno-mir-487a,pal-mir-487a,ocu-mir-487a,chi-mir-487a,oar-mir-487a,	hsa-mir-487a	ggtacttgaagaGTGGTTATCCCTGCTGTGTTCGcttaatttatgacgAATCATACAGGGACATCCAGTTtttcagtatc	hsa-miR-487a-5p	GTGGTTATCCCTGCTGTGTTCG	5'	Yes	gp1a	..((((((....))...))))..((((((..((((.(((...((((((.((((((((.(((.....))))))).))))))))))...))).))))..))))))...............	80	45.8	-34.8	0	0	0	10	8	7	0	0	0	0	0	0	4.33614	2.6812	8.27763	0	0	0	low
251	394	hsa-miR-487a-3p	AATCATACAGGGACATCCAGTT	22	chr14	+	101052423	101052540	gtgggccgtcaccgtcagccttcggtacttgaagaGTGGTTATCCCTGCTGTGTTCGcttaatttatgacgAATCATACAGGGACATCCAGTTtttcagtatcaaatactgctttgga	16	hsa-mir-487a,ppy-mir-487a,ptr-mir-487a,ggo-mir-487a,mml-mir-487a,cja-mir-487a,bta-mir-487a,eca-mir-487a,cfa-mir-487a,efu-mir-487,cpo-mir-487a,dno-mir-487a,pal-mir-487a,ocu-mir-487a,chi-mir-487a,oar-mir-487a,	hsa-mir-487a	ggtacttgaagaGTGGTTATCCCTGCTGTGTTCGcttaatttatgacgAATCATACAGGGACATCCAGTTtttcagtatc	hsa-miR-487a-3p	AATCATACAGGGACATCCAGTT	3'	Yes	gp1a	..((((((....))...))))..((((((..((((.(((...((((((.((((((((.(((.....))))))).))))))))))...))).))))..))))))...............	80	45.8	-34.8	10	16	10	31	20	11	8	14	5	13.0642	20.7958	16.0477	13.442	6.70301	13.0077	11.2264	17.3774	5.71195	middle
252	395	hsa-miR-489-3p	GTGACATCACATATACGGCAGC	22	chr7	-	93483936	93484019	gtggcagcttggtggtcgtatgtgtgacgccatttacttgaacctttaggaGTGACATCACATATACGGCAGCtaaactgctac	5	hsa-mir-489,ptr-mir-489,ppy-mir-489,mml-mir-489,cja-mir-489,	hsa-mir-489	gtggcagcttggtGGTCGTATGTGTGACGCCATTTacttgaacctttaggaGTGACATCACATATACGGCAGCtaaactgctac	hsa-miR-489-3p	GTGACATCACATATACGGCAGC	3'	Yes	gp1a	(((((((.((((..(((((((((((((...((((..(((((....)))))))))...)))))))))))))..)))).)))))))	84	47.6	-36.6	0	0	0	0	5	0	0	0	0	0	0	0	0	1.67575	0	0	0	0	low
253	396	hsa-miR-491-5p	AGTGGGGAACCCTTCCATGAGG	22	chr9	+	20716100	20716209	gggaattgacttagctgggtAGTGGGGAACCCTTCCATGAGGagtagaacactccttatgcaagattcccttctacctggctgggttggagtcatatcctgcaggtcctt	16	hsa-mir-491,ppy-mir-491,mml-mir-491,ptr-mir-491,ggo-mir-491,cja-mir-491,mmu-mir-491,bta-mir-491,eca-mir-491,cfa-mir-491,ssc-mir-491,cpo-mir-491,dno-mir-491,tch-mir-491,ocu-mir-491,chi-mir-491,	hsa-mir-491	ttgacttagctgggtAGTGGGGAACCCTTCCATGAGGagtagaacactcCTTATGCAAGATTCCCTTCTACctggctgggttgg	hsa-miR-491-5p	AGTGGGGAACCCTTCCATGAGG	5'	Yes	gp1a	((((...(((..(((..(((((..(((((..(((.((((((((((.....)))))))))).))).)))))..)))))..)))..)))(((......)))......)))).	80	50.9	-52.3	40	30	30	176	149	51	46	62	62	52.2568	38.9921	48.143	76.316	49.9374	60.3085	64.552	76.9572	70.8282	middle
254	397	hsa-miR-493-5p	TTGTACATGGTAGGCTTTCATT	22	chr14	+	100869050	100869164	ggggctcattctggcctccagggctTTGTACATGGTAGGCTTTCATTcattcgtttgcacattcggtgaaggtctactgtgtgccaggccctgtgccaggcatcgtgtagatgga	15	hsa-mir-493,ppy-mir-493,mml-mir-493,ggo-mir-493,ppa-mir-493,cja-mir-493,mmu-mir-493,bta-mir-493,eca-mir-493b,efu-mir-493,rno-mir-493,ssc-mir-493,pal-mir-493,chi-mir-493,oar-mir-493,	hsa-mir-493	ctggcctccagggctTTGTACATGGTAGGCTTTCATTcattcgtttgcacattcggTGAAGGTCTACTGTGTGCCAGGccctgtgccag	hsa-miR-493-5p	TTGTACATGGTAGGCTTTCATT	5'	Yes	gp1a	..........(((((...((((((((.(((((..((((((((((((...................))))))))))))..))))).)))))))).))))).((((.....))))..	89	53.9	-52.2	0	0	0	0	5	0	0	0	0	0	0	0	0	1.67575	0	0	0	0	low
255	398	hsa-miR-494-3p_R+1	TGAAACATACACGGGAAACCTCT	23	chr14	+	101029611	101029724	ttttttgatcagtgctaatcttcgatactcgaaggagaggttgtccgtgttgtcttctctttatttatgaTGAAACATACACGGGAAACCTCTtttttagtatcaaatcccacc	18	hsa-mir-494,ppy-mir-494,eca-mir-494,cfa-mir-494,ptr-mir-494,ggo-mir-494,ppa-mir-494,cpo-mir-494,dno-mir-494,mml-mir-494,cja-mir-494,mmu-mir-494,bta-mir-494,efu-mir-494,rno-mir-494,ssc-mir-494,chi-mir-494,oar-mir-494,	hsa-mir-494	gatactcgaaggagAGGTTGTCCGTGTTGTCTTCTCTttatttatgaTGAAACATACACGGGAAACCTCttttttagtatc	hsa-miR-494-3p	TGAAACATACACGGGAAACCTC	3'	Diff	gp1a	.......................((((((.(((..(((((((..(((((((((.(((((.........)).)))))).))))))..)))))))..)))))))))..........	81	37.7	-34.9	92	117	87	195	268	79	67	86	111	120.191	152.069	139.615	84.5547	89.8203	93.419	94.0214	106.747	126.805	middle
256	399	hsa-miR-495-3p	AAACAAACATGGTGCACTTCTT	22	chr14	+	101033734	101033841	cagggaggacgtgctcatctctggtacctgaaaagaagttgcccatgttattttcgctttatatgtgacgAAACAAACATGGTGCACTTCTTtttcggtatcaaatat	15	hsa-mir-495,mml-mir-495,cja-mir-495,ptr-mir-495,ppy-mir-495,ggo-mir-495,mmu-mir-495,bta-mir-495,eca-mir-495,efu-mir-495,rno-mir-495,cpo-mir-495,pal-mir-495,dno-mir-495,ocu-mir-495,	hsa-mir-495	tggtacctgaaaaGAAGTTGCCCATGTTATTTTCGctttatatgtgacgAAACAAACATGGTGCACTTCTTtttcggtatca	hsa-miR-495-3p	AAACAAACATGGTGCACTTCTT	3'	Yes	gp1a	.(((((.((.....)).)))))((((((..(((((((((.(((((((((..(((((.((.......)))))))..))))))).)))))))))))..))))))......	80	40.7	-38.3	73	66	69	113	88	38	38	34	28	95.3687	85.7826	110.729	48.9984	29.4932	44.9357	53.3256	42.2023	31.9869	middle
257	400	hsa-miR-496_R-1	TGAGTATTACATGGCCAATCT	21	chr14	+	101060558	101060674	cgctggaagcgagcacccaagtcaggtactcgaatggaggttgtccatggtgtgttcattttatttatgaTGAGTATTACATGGCCAATCTcctttcggtactcaattcttcttggg	15	hsa-mir-496,ptr-mir-496,ppy-mir-496,ggo-mir-496,mml-mir-496,mmu-mir-496a,bta-mir-496,eca-mir-496,cfa-mir-496,rno-mir-496,cpo-mir-496,ocu-mir-496,dno-mir-496,chi-mir-496,oar-mir-496,	hsa-mir-496	cccaagtcaggtactcgaatggaggttgtccatggtgtgttcattttatttatgaTGAGTATTACATGGCCAATCTCctttcggtactcaattcttcttggg	hsa-miR-496	TGAGTATTACATGGCCAATCTC	3'	Diff	gp1a	(((.....)))....((((((...(((((.((((.((((((((.(((((..((..(((((........)))))..))..))))).)))))))).)))))))))........))))))	102	45.3	-46.5	5	5	5	26	23	7	5	9	10	6.5321	6.49868	8.02383	11.274	7.70846	8.27763	7.01652	11.1712	11.4239	middle
258	401	hsa-miR-497-5p	CAGCAGCACACTGTGGTTTGT	21	chr17	-	7017906	7018027	tcaacccaccccggtcctgctcccgcccCAGCAGCACACTGTGGTTTGTacggcactgtggccacgtccaaaccacactgtggtgttagagcgagggtgggggaggcaccgccgaggcttgg	22	hsa-mir-497,mml-mir-497,ptr-mir-497,rno-mir-497,ppy-mir-497,ggo-mir-497,cja-mir-497,nle-mir-497,oga-mir-497,mmr-mir-497,pal-mir-497,mmu-mir-497a,bta-mir-497,eca-mir-497,mdo-mir-497,efu-mir-497,ssc-mir-497,cpo-mir-497,ocu-mir-497,tch-mir-497,chi-mir-497,cgr-mir-497,	hsa-mir-497	ccaccccggtcctgctcccgcccCAGCAGCACACTGTGGTTTGTacggcactgtggccacgtcCAAACCACACTGTGGTGTTAGAgcgagggtgggggaggcaccgccgagg	hsa-miR-497-5p	CAGCAGCACACTGTGGTTTGT	5'	Yes	gp1a	.(((.((....(((((((.(((((((((.((((.((((.(((((((((.(((((......)))..)).))))))))).)))).)))).......)))))))))))).))))....)).))).	120	65.6	-57.1	24	23	24	95	85	12	23	20	32	31.3541	29.894	38.5144	41.1933	28.4878	14.1902	32.276	24.8249	36.5565	middle
259	402	hsa-miR-499a-5p	TTAAGACTTGCAGTGATGTTT	21	chr20	+	34990357	34990519	gccccgtccttcaccccctgccctgtcccctgtgccttgggcgggcggctgTTAAGACTTGCAGTGATGTTTaactcctctccacgtgaacatcacagcaagtctgtgctgcttcccgtccctacgctgcctgggcagggtttgtggggaaggggtgggagcc	20	hsa-mir-499a,ptr-mir-499,ppy-mir-499,ggo-mir-499a,mml-mir-499,cja-mir-499a,mmu-mir-499,bta-mir-499,eca-mir-499,cfa-mir-499,pal-mir-499a,efu-mir-499,rno-mir-499,ssc-mir-499,cpo-mir-499,ocu-mir-499,dno-mir-499,chi-mir-499,cgr-mir-499,tch-mir-499a,	hsa-mir-499a	gccctgtcccctgtgccttgggcgggcggctgTTAAGACTTGCAGTGATGTTTaactcctctccacgtgAACATCACAGCAAGTCTGTGCTgcttcccgtccctacgctgcctgggcagggt	hsa-miR-499a-5p	TTAAGACTTGCAGTGATGTTT	5'	Yes	gp1a	(((((..((((..(((...(((((((((.....((...(((((((..((.((..((((((((.((((((((((.............)))))))))).))))))))..)).))..)))).)))...)).....)))))))))....)))..))))..))).)).	162	62.6	-85.2	100	99	86	132	152	54	60	46	66	130.642	128.674	138.01	57.237	50.9429	63.856	84.1982	57.0972	75.3978	middle
260	403	hsa-miR-500b-5p_L+1R+4	TAATCCTTGCTACCTGGGTGAGA	23	X	+	50008412	50008521	tcacagggctttgtgttctgctccccctctcTAATCCTTGCTACCTGGGTGAGAgtgctgtctgaatgcAATGCACCTGGGCAAGGATTCTgagagcgagagcttcatct	26	hsa-mir-500a,ppy-mir-500,ptr-mir-500-1,ggo-mir-502b,mml-mir-500a,cja-mir-502b,nle-mir-502b,dma-mir-502b,oga-mir-500,oga-mir-502b,mmr-mir-502b,mmr-mir-500,bta-mir-500,chi-mir-500,eca-mir-500-1,eca-mir-500-2,cfa-mir-500,efu-mir-502,efu-mir-500,ssc-mir-500,cpo-mir-500b,pal-mir-500-2,pal-mir-500-1,dno-mir-500a,dno-mir-500b,ocu-mir-500,	hsa-mir-500a	gctccccctctctAATCCTTGCTACCTGGGTgagagtgctgtctgaatgcaATGCACCTGGGCAAGGATTCTGagagcgagagc	hsa-miR-500b-5p	AATCCTTGCTACCTGGGT	5'	Diff	gp1a	....((..(.....)..))((((...(((((.(((((((((...(..((((....(((.........)))...))))..))))))))))..)))))...)))).......	84	52.7	-41.5	61.5	60.5	58	286.5	248	69.5	76	72.5	81	80.3448	78.6341	93.0764	124.23	83.1173	82.1851	106.651	89.9902	92.5336	middle
260	404	hsa-miR-500a-3p_L+1R-1_1ss22TA	AATGCACCTGGGCAAGGATTCA	22	X	+	50008412	50008521	tcacagggctttgtgttctgctccccctctcTAATCCTTGCTACCTGGGTGAGAgtgctgtctgaatgcAATGCACCTGGGCAAGGATTCTgagagcgagagcttcatct	26	hsa-mir-500a,ppy-mir-500,ptr-mir-500-1,ggo-mir-502b,mml-mir-500a,cja-mir-502b,nle-mir-502b,dma-mir-502b,oga-mir-500,oga-mir-502b,mmr-mir-502b,mmr-mir-500,bta-mir-500,chi-mir-500,eca-mir-500-1,eca-mir-500-2,cfa-mir-500,efu-mir-502,efu-mir-500,ssc-mir-500,cpo-mir-500b,pal-mir-500-2,pal-mir-500-1,dno-mir-500a,dno-mir-500b,ocu-mir-500,	hsa-mir-500a	gctccccctctctAATCCTTGCTACCTGGGTgagagtgctgtctgaatgcaATGCACCTGGGCAAGGATTCTGagagcgagagc	hsa-miR-500a-3p	ATGCACCTGGGCAAGGATTCTG	3'	Diff	gp1a	....((..(.....)..))((((...(((((.(((((((((...(..((((....(((.........)))...))))..))))))))))..)))))...)))).......	84	52.7	-41.5	493	557	391	1852.67	2661.67	707.167	494	512.5	706	644.065	723.953	627.463	803.342	892.059	836.238	693.232	636.138	806.528	middle
261	405	hsa-miR-500b-5p_L+1R+4	TAATCCTTGCTACCTGGGTGAGA	23	X	+	50010671	50010750	tccccctctcTAATCCTTGCTACCTGGGTGAGAgtgctttctgaatgcAGTGCACCCAGGCAAGGATTCTgcaaggggga	3	hsa-mir-500b,ptr-mir-500-2,mml-mir-500b,	hsa-mir-500b	ccccctctctAATCCTTGCTACCTGGGTgagagtgctttctgaatgcagtGCACCCAGGCAAGGATTCTGcaaggggga	hsa-miR-500b-5p	AATCCTTGCTACCTGGGT	5'	Diff	gp1a	(((((((....(((((((((...(((((((....(((.........)))...)))))))))))))))).....)))))))	80	55	-39.8	61.5	60.5	58	286.5	248	69.5	76	72.5	81	80.3448	78.6341	93.0764	124.23	83.1173	82.1851	106.651	89.9902	92.5336	middle
261	406	hsa-miR-500b-3p_L+3R-1	AGTGCACCCAGGCAAGGATTCT	22	X	+	50010671	50010750	tccccctctcTAATCCTTGCTACCTGGGTGAGAgtgctttctgaatgcAGTGCACCCAGGCAAGGATTCTgcaaggggga	3	hsa-mir-500b,ptr-mir-500-2,mml-mir-500b,	hsa-mir-500b	ccccctctctAATCCTTGCTACCTGGGTgagagtgctttctgaatgcagtGCACCCAGGCAAGGATTCTGcaaggggga	hsa-miR-500b-3p	GCACCCAGGCAAGGATTCTG	3'	Diff	gp1a	(((((((....(((((((((...(((((((....(((.........)))...)))))))))))))))).....)))))))	80	55	-39.8	0	5	0	0	0	0	0	0	0	0	6.49868	0	0	0	0	0	0	0	low
262	407	hsa-miR-501-5p_R+2	AATCCTTTGTCCCTGGGTGAGAGT	24	X	+	50009722	50009805	gctcttcctctctAATCCTTTGTCCCTGGGTGAGAGTgctttctgaatgcAATGCACCCGGGCAAGGATTCTgagagggtgagc	5	hsa-mir-501,ptr-mir-501,mml-mir-501,nle-mir-501,ocu-mir-501,	hsa-mir-501	gctcttcctctctAATCCTTTGTCCCTGGGTGAGAgtgctttctgaatgcAATGCACCCGGGCAAGGATTCTgagagggtgagc	hsa-miR-501-5p	AATCCTTTGTCCCTGGGTGAGA	5'	Diff	gp1a	((((..((((((.(((((((.(.(((.(((((....(((.........)))...))))))))))))))))..))))))..))))	84	53.6	-42.6	56	42	47	260	353	73	63	77	87	73.1595	54.589	75.424	112.74	118.308	86.3239	88.4082	95.5758	99.388	middle
262	408	hsa-miR-501-3p	AATGCACCCGGGCAAGGATTCT	22	X	+	50009722	50009805	gctcttcctctctAATCCTTTGTCCCTGGGTGAGAGTgctttctgaatgcAATGCACCCGGGCAAGGATTCTgagagggtgagc	5	hsa-mir-501,ptr-mir-501,mml-mir-501,nle-mir-501,ocu-mir-501,	hsa-mir-501	gctcttcctctctAATCCTTTGTCCCTGGGTGAGAgtgctttctgaatgcAATGCACCCGGGCAAGGATTCTgagagggtgagc	hsa-miR-501-3p	AATGCACCCGGGCAAGGATTCT	3'	Yes	gp1a	((((..((((((.(((((((.(.(((.(((((....(((.........)))...))))))))))))))))..))))))..))))	84	53.6	-42.6	490	471	386	1673.67	1922.67	609.667	396	476	548	640.146	612.176	619.439	725.725	644.383	720.942	555.708	590.832	626.03	middle
263	409	hsa-miR-502-5p_L+1R+2	AATCCTTGCTATCTGGGTGCTAGT	24	X	+	50014579	50014690	gtgcccaagccttctgccctgctccccctctctAATCCTTGCTATCTGGGTGCTAGTgctggctcaatgcAATGCACCTGGGCAAGGATTCAgagagggggagctcaactgt	13	hsa-mir-502,ptr-mir-502,ppy-mir-502,ggo-mir-502a,mml-mir-502,nle-mir-502a,mmr-mir-502a,eca-mir-502,cfa-mir-502,cpo-mir-502a,pal-mir-502,dno-mir-502,ocu-mir-502a,	hsa-mir-502	tgctccccctctctaATCCTTGCTATCTGGGTGCTAgtgctggctcaatgcAATGCACCTGGGCAAGGATTCAgagagggggagct	hsa-miR-502-5p	ATCCTTGCTATCTGGGTGCTA	5'	Diff	gp1a	....................((((((((((((((((((((((...(..(((((...(((.........)))..)))))..)))))))))).)))))))))))))........	84	57.1	-59	6	0	0	21	25	5	8	10	6	7.83852	0	0	9.10589	8.37876	5.91259	11.2264	12.4124	6.85434	middle
263	410	hsa-miR-502-3p	AATGCACCTGGGCAAGGATTCA	22	X	+	50014579	50014690	gtgcccaagccttctgccctgctccccctctctAATCCTTGCTATCTGGGTGCTAGTgctggctcaatgcAATGCACCTGGGCAAGGATTCAgagagggggagctcaactgt	13	hsa-mir-502,ptr-mir-502,ppy-mir-502,ggo-mir-502a,mml-mir-502,nle-mir-502a,mmr-mir-502a,eca-mir-502,cfa-mir-502,cpo-mir-502a,pal-mir-502,dno-mir-502,ocu-mir-502a,	hsa-mir-502	tgctccccctctctaATCCTTGCTATCTGGGTGCTAgtgctggctcaatgcAATGCACCTGGGCAAGGATTCAgagagggggagct	hsa-miR-502-3p	AATGCACCTGGGCAAGGATTCA	3'	Yes	gp1a	....................((((((((((((((((((((((...(..(((((...(((.........)))..)))))..)))))))))).)))))))))))))........	84	57.1	-59	493	557	391	1852.67	2661.67	707.167	494	512.5	706	644.065	723.953	627.463	803.342	892.059	836.238	693.232	636.138	806.528	middle
264	411	hsa-miR-503-5p_R-1	TAGCAGCGGGAACAGTTCTGCA	22	X	-	134546301	134546413	gcccgcgctcagccgtgcccTAGCAGCGGGAACAGTTCTGCAgtgagcgatcggtgctctggggtattgtttccgctgccagggtaagtctgggactgccgttcgggcctacc	5	hsa-mir-503,ptr-mir-503,ppy-mir-503,ggo-mir-503,mml-mir-503,	hsa-mir-503	tgcccTAGCAGCGGGAACAGTTCTGCAGtgagcgatcggtgctctGGGGTATTGTTTCCGCTGCCAGGgta	hsa-miR-503-5p	TAGCAGCGGGAACAGTTCTGCAG	5'	Diff	gp1a	((((((((((((...((((((.((((((((((((((.(..((..(((((.....)))))))..).)))))))))))))).))))))...))))).....))..))))).....	108	64.6	-55.2	148	130	94	276	563	123	110	93	186	193.35	168.966	150.848	119.677	188.69	145.45	154.363	115.436	212.485	middle
265	412	hsa-miR-505-5p_R+1	GGGAGCCAGGAAGTATTGATGTT	23	X	-	139924126	139924237	taaattgatgcacccagtggGGGAGCCAGGAAGTATTGATGTTtctgccagtttagCGTCAACACTTGCTGGTTTCCTctctggagcatcgccaagttcgtggattttcatt	20	hsa-mir-505,mml-mir-505,eca-mir-505,ptr-mir-505,ppy-mir-505,ggo-mir-505,cja-mir-505,nle-mir-505,oga-mir-505,mmu-mir-505,bta-mir-505,cfa-mir-505,rno-mir-505,ssc-mir-505,cpo-mir-505,dno-mir-505,ocu-mir-505,chi-mir-505,cgr-mir-505,tch-mir-505,	hsa-mir-505	gatgcacccagtggGGGAGCCAGGAAGTATTGATGTttctgccagtttagCGTCAACACTTGCTGGTTTCCTctctggagcatc	hsa-miR-505-5p	GGGAGCCAGGAAGTATTGATGT	5'	Diff	gp1a	......(((((..((((.(((((((((((.((((.((((((((...........)))))))).)))).))))))))))).)))).))))).(((......))).........	84	47.3	-48	35	18	16	135	205	13	12	26	48	45.7247	23.3953	25.6762	58.5379	68.7059	15.3727	16.8396	32.2724	54.8347	middle
265	413	hsa-miR-505-3p	CGTCAACACTTGCTGGTTTCCT	22	X	-	139924126	139924237	taaattgatgcacccagtggGGGAGCCAGGAAGTATTGATGTTtctgccagtttagCGTCAACACTTGCTGGTTTCCTctctggagcatcgccaagttcgtggattttcatt	20	hsa-mir-505,mml-mir-505,eca-mir-505,ptr-mir-505,ppy-mir-505,ggo-mir-505,cja-mir-505,nle-mir-505,oga-mir-505,mmu-mir-505,bta-mir-505,cfa-mir-505,rno-mir-505,ssc-mir-505,cpo-mir-505,dno-mir-505,ocu-mir-505,chi-mir-505,cgr-mir-505,tch-mir-505,	hsa-mir-505	gatgcacccagtggGGGAGCCAGGAAGTATTGATGTttctgccagtttagCGTCAACACTTGCTGGTTTCCTctctggagcatc	hsa-miR-505-3p	CGTCAACACTTGCTGGTTTCCT	3'	Yes	gp1a	......(((((..((((.(((((((((((.((((.((((((((...........)))))))).)))).))))))))))).)))).))))).(((......))).........	84	47.3	-48	516	598	435	2688	2897	731	501	717	616	674.113	777.243	698.073	1165.55	970.931	864.421	703.055	889.972	703.713	middle
266	414	hsa-miR-509-3p_R+1	TGATTGGTACGTCTGTGGGTAGA	23	X	-	147259626	147259737	acatgctgtgtgtggtaccctactgcagacgtggcaatcatgtataattaaaaaTGATTGGTACGTCTGTGGGTAGAgtactgcatgacacgtgcaacatacatgatgacac	2	hsa-mir-509-3,ggo-mir-509,	hsa-mir-509-3	gtggtacccTACTGCAGACGTGGCAATCATGtataattaaaaaTGATTGGTACGTCTGTGGGTAGagtactgcat	hsa-miR-509-3p	TGATTGGTACGTCTGTGGGTAG	3'	Diff	gp1a	.(((..(((((((.((((.((((..(((((((..(((((((............)))))))..)))))))..).))).)))).(((((...))))).)))))))..)))....	67	43.8	-42.2	0	0	0	0	1.66667	0	1.66667	0	3	0	0	0	0	0.558584	0	2.33884	0	3.42717	low
267	415	hsa-miR-509-3p_R+1	TGATTGGTACGTCTGTGGGTAGA	23	X	-	147258760	147258850	catgctgtgtgtggtaccctactgcagacagtggcaatcatgtataattaaaaaTGATTGGTACGTCTGTGGGTAGAgtactgcatgacac	1	hsa-mir-509-2,	hsa-mir-509-2	catgctgtgtgtggtacccTACTGCAGACAGTGGCAATCAtgtataattaaaaaTGATTGGTACGTCTGTGGGTAGagtactgcatgacac	hsa-miR-509-3p	TGATTGGTACGTCTGTGGGTAG	3'	Diff	gp1a	.....((((((..((((.((((..(((((.((..(((((((............)))))))..)))))))..).))).))))..))).))).	85	44	-34	0	0	0	0	1.66667	0	1.66667	0	3	0	0	0	0	0.558584	0	2.33884	0	3.42717	low
268	416	hsa-miR-509-3p_R+1	TGATTGGTACGTCTGTGGGTAGA	23	X	-	147260532	147260625	catgctgtgtgtggtaccctactgcagacagtggcaatcatgtataattaaaaaTGATTGGTACGTCTGTGGGTAGAgtactgcatgacacatg	2	hsa-mir-509-1,ssy-mir-509a,	hsa-mir-509-1	catgctgtgtgtggtacccTACTGCAGACAGTGGCAATCAtgtataattaaaaaTGATTGGTACGTCTGTGGGTAGagtactgcatgacacatg	hsa-miR-509-3p	TGATTGGTACGTCTGTGGGTAG	3'	Diff	gp1a	((((.((((((..((((.((((..(((((.((..(((((((............)))))))..)))))))..).))).))))..))).)))))))	94	43.6	-37.5	0	0	0	0	1.66667	0	1.66667	0	3	0	0	0	0	0.558584	0	2.33884	0	3.42717	low
269	417	hsa-miR-532-5p	CATGCCTTGAGTGTAGGACCGT	22	X	+	50003147	50003257	ccgacttgctttctctcctcCATGCCTTGAGTGTAGGACCGTtggcatcttaattacCCTCCCACACCCAAGGCTTGCAgaagagcgagccttctcttccctctccagtgc	24	hsa-mir-532,ppy-mir-532,ptr-mir-532,ggo-mir-532,ppa-mir-532,nle-mir-532,mmr-mir-532,dma-mir-532,tch-mir-532,mml-mir-532,cja-mir-532,oga-mir-532,mmu-mir-532,bta-mir-532,eca-mir-532,cfa-mir-532,efu-mir-532,rno-mir-532,ssc-mir-532,cpo-mir-532,pal-mir-532,dno-mir-532,ocu-mir-532,chi-mir-532,	hsa-mir-532	cgacttgctttctctcctcCATGCCTTGAGTGTAGGACCGTtggcatcttaattacCCTCCCACACCCAAGGCTTGCAgaagagcgagcct	hsa-miR-532-5p	CATGCCTTGAGTGTAGGACCGT	5'	Yes	gp1a	..((...(((..((((.((.((.((((((.((((.(((..((.............))..))).)))).)))))).)).)).))))..)))..)).................	92	55	-30.6	2550	2565	2102	8441	11780	3494	2702	3097	3292	3331.37	3333.83	3373.22	3660.13	3948.07	4131.72	3791.73	3844.13	3760.75	middle
269	418	hsa-miR-532-3p	CCTCCCACACCCAAGGCTTGCA	22	X	+	50003147	50003257	ccgacttgctttctctcctcCATGCCTTGAGTGTAGGACCGTtggcatcttaattacCCTCCCACACCCAAGGCTTGCAgaagagcgagccttctcttccctctccagtgc	24	hsa-mir-532,ppy-mir-532,ptr-mir-532,ggo-mir-532,ppa-mir-532,nle-mir-532,mmr-mir-532,dma-mir-532,tch-mir-532,mml-mir-532,cja-mir-532,oga-mir-532,mmu-mir-532,bta-mir-532,eca-mir-532,cfa-mir-532,efu-mir-532,rno-mir-532,ssc-mir-532,cpo-mir-532,pal-mir-532,dno-mir-532,ocu-mir-532,chi-mir-532,	hsa-mir-532	cgacttgctttctctcctcCATGCCTTGAGTGTAGGACCGTtggcatcttaattacCCTCCCACACCCAAGGCTTGCAgaagagcgagcct	hsa-miR-532-3p	CCTCCCACACCCAAGGCTTGCA	3'	Yes	gp1a	..((...(((..((((.((.((.((((((.((((.(((..((.............))..))).)))).)))))).)).)).))))..)))..)).................	92	55	-30.6	170	166	112	873	1218	268	172	231	271	222.091	215.756	179.734	378.545	408.213	316.915	241.368	286.727	309.588	middle
270	419	hsa-miR-539-5p_R+1	GGAGAAATTATCCTTGGTGTGTT	23	chr14	+	101047319	101047414	tcatacttgaGGAGAAATTATCCTTGGTGTGTTcgctttatttatgatgaatcatacaaggacaatttctttttgagtatcaaatcttgcctcggc	13	hsa-mir-539,ppy-mir-539,mml-mir-539,ptr-mir-539,ggo-mir-539,mmu-mir-539,bta-mir-539,cfa-mir-539,rno-mir-539,cpo-mir-539,dno-mir-539,ocu-mir-539,oar-mir-539,	hsa-mir-539	atacttgaGGAGAAATTATCCTTGGTGTGTtcgctttatttatgatgaATCATACAAGGACAATTTCTTTttgagtat	hsa-miR-539-5p	GGAGAAATTATCCTTGGTGTGT	5'	Diff	gp1a	..(((((..(..(((((((.((((((.((((((((.((.......)))))).)))))))))).)))))))..)..)))))........((....))	78	35.4	-29.1	0	0	0	15	14	0	7	8	0	0	0	0	6.50421	4.69211	0	9.82313	9.92996	0	low
271	420	hsa-miR-541-5p_R-5	AAAGGATTCTGCTGTCGGTC	20	chr14	+	101064495	101064578	acgtcagggAAAGGATTCTGCTGTCGGTCccactccaaagttcacagaatgggTGGTGGGCACAGAATCTGGACTctgcttgtg	9	hsa-mir-541,ppy-mir-541,ggo-mir-541,mml-mir-541,cja-mir-541,bta-mir-541,eca-mir-541,dno-mir-541,ocu-mir-541,	hsa-mir-541	acgtcagggAAAGGATTCTGCTGTCGGTCCCACTccaaagttcacagaatgggTGGTGGGCACAGAATCTGGACTctgcttgtg	hsa-miR-541-5p	AAAGGATTCTGCTGTCGGTCCCACT	5'	Diff	gp1a	(((.(((((...((((((((.((((....((((((....((((...))))))))))..))))))))))))...)))))..))).	83	53.6	-28.6	5	5	0	0	9	0	0	0	0	6.5321	6.49868	0	0	3.01635	0	0	0	0	low
271	421	hsa-miR-541-3p	TGGTGGGCACAGAATCTGGACT	22	chr14	+	101064495	101064578	acgtcagggAAAGGATTCTGCTGTCGGTCccactccaaagttcacagaatgggTGGTGGGCACAGAATCTGGACTctgcttgtg	9	hsa-mir-541,ppy-mir-541,ggo-mir-541,mml-mir-541,cja-mir-541,bta-mir-541,eca-mir-541,dno-mir-541,ocu-mir-541,	hsa-mir-541	acgtcagggAAAGGATTCTGCTGTCGGTCCCACTccaaagttcacagaatgggTGGTGGGCACAGAATCTGGACTctgcttgtg	hsa-miR-541-3p	TGGTGGGCACAGAATCTGGACT	3'	Yes	gp1a	(((.(((((...((((((((.((((....((((((....((((...))))))))))..))))))))))))...)))))..))).	83	53.6	-28.6	0	0	0	0	6	0	0	0	0	0	0	0	0	2.0109	0	0	0	0	low
272	422	hsa-miR-542-3p	TGTGACAGATTGATAACTGAAA	22	X	-	134541341	134541455	ggatcggtcaaggatgcacagatctcagacatctcggggatcatcatgtcacgagataccagtgtgcactTGTGACAGATTGATAACTGAAAggtctgggagccactcatcttca	22	hsa-mir-542,ppy-mir-542,ggo-mir-542,ppa-mir-542,mml-mir-542,cja-mir-542,nle-mir-542,mmr-mir-542,cfa-mir-542,ocu-mir-542,mmu-mir-542,bta-mir-542,eca-mir-542,rno-mir-542-2,rno-mir-542-1,rno-mir-542-3,ssc-mir-542,pal-mir-542,dno-mir-542,chi-mir-542,cgr-mir-542,tch-mir-542,	hsa-mir-542	cagatctcagacatcTCGGGGATCATCATGTCACGAGAtaccagtgtgcactTGTGACAGATTGATAACTGAAAggtctgggagccactcatcttca	hsa-miR-542-3p	TGTGACAGATTGATAACTGAAA	3'	Yes	gp1a	..........((((((......((((((((...((((..((((...(((((((((.(((....)))..)))))))))...))))..))))...))))))))......))))))..	103	48.7	-41.5	0	0	0	6	0	5	0	0	0	0	0	0	2.60168	0	5.91259	0	0	0	low
273	423	hsa-miR-543	AAACATTCGCGGTGCACTTCTT	22	chr14	+	101031963	101032070	gttgtcaacggtgctgacgtgcggtacttaatgagaagttgcccgtgtttttttcgctttatttgtgacgAAACATTCGCGGTGCACTTCTTtttcagtatcctattc	14	hsa-mir-543,ppy-mir-543,ptr-mir-543,ggo-mir-543,mml-mir-543,cja-mir-543,mmu-mir-543,bta-mir-543,eca-mir-543,cfa-mir-543,rno-mir-543,cpo-mir-543,pal-mir-543,dno-mir-543,	hsa-mir-543	tacttaatgagaagttgcccgtgtttttttcgctttatttgtgacgAAACATTCGCGGTGCACTTCTTtttcagtatc	hsa-miR-543	AAACATTCGCGGTGCACTTCTT	3'	Yes	gp1a	...((((.......))))....((((((.((..((((((.(((((((.(((..((((.......))))..)))....))))).))))))))..)).))))))......	80	43.5	-31.1	116	92	67	349	436	93	78	65	104	151.545	119.576	107.519	151.331	146.126	109.974	109.458	80.6809	118.809	middle
274	424	hsa-mir-544b-p5_1ss16TG	AAAATGCAGAATCCAGTTCT	20	chr3	+	124732439	124732516	ggaattttgttAAAATGCAGAATCCATTTCTgtagctctgagactagACCTGAGGTTGTGCATTTCTAAcaaagtgcc	1	hsa-mir-544b,	hsa-mir-544b	ggaattttgttaaaatgcagaatccatttctgtagctctgagactagACCTGAGGTTGTGCATTTCTAAcaaagtgcc	hsa-mir-544b-p5	aaaatgcagaatccatttct	5'	New	gp1a	((.((((((((((((((((.((((((..((((...(.....)..))))..)).)))).))))))).))))))))).))	78	39.7	-23.4	0	5	0	0	6	0	5	0	0	0	6.49868	0	0	2.0109	0	7.01652	0	0	low
274	425	hsa-miR-544b	ACCTGAGGTTGTGCATTTCTAA	22	chr3	+	124732439	124732516	ggaattttgttAAAATGCAGAATCCATTTCTgtagctctgagactagACCTGAGGTTGTGCATTTCTAAcaaagtgcc	1	hsa-mir-544b,	hsa-mir-544b	ggaattttgttaaaatgcagaatccatttctgtagctctgagactagACCTGAGGTTGTGCATTTCTAAcaaagtgcc	hsa-miR-544b	ACCTGAGGTTGTGCATTTCTAA	3'	Yes	gp1a	((.((((((((((((((((.((((((..((((...(.....)..))))..)).)))).))))))).))))))))).))	78	39.7	-23.4	5	16	9	17	23	0	0	0	5	6.5321	20.7958	14.4429	7.37144	7.70846	0	0	0	5.71195	middle
275	426	hsa-miR-548ae-5p_R+1	AAAAGTAATTGTGGTTTTTGC	21	chr8	-	123348034	123348130	aaacaagttatattaggttggtgcAAAAGTAATTGTGGTTTTTGCctgtaaaagtaatggCAAAAACCACAGTTTCTTTTGCaccagactaataaag	1	hsa-mir-548d-1,	hsa-mir-548d-1	aaacaagttatattaggttggtgcAAAAGTAATTGTGGTTTTTGcctgtaaaagtaatggCAAAAACCACAGTTTCTTTTGCaccagactaataaag	hsa-miR-548ae-5p	AAAAGTAATTGTGGTTTTTG	5'	Diff	gp1a	..........((((((..(((((((((((.((((((((((((((((............)))))))))))))))).)))))))))))..))))))...	84	33	-47.9	7.4	13.0333	11.2	10.2333	7.5	0	3	0	0	9.66751	16.9399	17.9734	4.43732	2.51363	0	4.20991	0	0	middle
275	427	hsa-miR-548d-3p	CAAAAACCACAGTTTCTTTTGC	22	chr8	-	123348034	123348130	aaacaagttatattaggttggtgcAAAAGTAATTGTGGTTTTTGCctgtaaaagtaatggCAAAAACCACAGTTTCTTTTGCaccagactaataaag	1	hsa-mir-548d-1,	hsa-mir-548d-1	aaacaagttatattaggttggtgcAAAAGTAATTGTGGTTTTTGcctgtaaaagtaatggCAAAAACCACAGTTTCTTTTGCaccagactaataaag	hsa-miR-548d-3p	CAAAAACCACAGTTTCTTTTGC	3'	Yes	gp1a	..........((((((..(((((((((((.((((((((((((((((............)))))))))))))))).)))))))))))..))))))...	84	33	-47.9	0	2.5	5	0	0	0	0	0	0	0	3.24934	8.02383	0	0	0	0	0	0	low
276	428	hsa-miR-548ae-5p_R+1	AAAAGTAATTGTGGTTTTTGC	21	chr3	-	32506283	32506389	agaagatgcttactactaggttggtgcAAAAGTAATTGTGGTTTTTGCatttaaagtaatggcCAAAACCGCGATTACTCTTGCAcgaacctaacggtaacacttct	1	hsa-mir-548ay,	hsa-mir-548ay	agaagatgcttactactaggttggtgcAAAAGTAATTGTGGTTTTTGcatttaaagtaatggcCAAAACCGCGATTACTCTTGCAcgaacctaacggtaacacttct	hsa-miR-548ae-5p	AAAAGTAATTGTGGTTTTTG	5'	Diff	gp1a	(((((.((.(((((..((((((.((((((.(((((((((((((((.(((((......))).)).))))))))))))))).)))))).))))))..))))))))))))	107	39.3	-50	7.4	13.0333	11.2	10.2333	7.5	0	3	0	0	9.66751	16.9399	17.9734	4.43732	2.51363	0	4.20991	0	0	middle
276	429	hsa-miR-548ay-3p	CAAAACCGCGATTACTCTTGCA	22	chr3	-	32506283	32506389	agaagatgcttactactaggttggtgcAAAAGTAATTGTGGTTTTTGCatttaaagtaatggcCAAAACCGCGATTACTCTTGCAcgaacctaacggtaacacttct	1	hsa-mir-548ay,	hsa-mir-548ay	agaagatgcttactactaggttggtgcAAAAGTAATTGTGGTTTTTGcatttaaagtaatggcCAAAACCGCGATTACTCTTGCAcgaacctaacggtaacacttct	hsa-miR-548ay-3p	CAAAACCGCGATTACTCTTGCA	3'	Yes	gp1a	(((((.((.(((((..((((((.((((((.(((((((((((((((.(((((......))).)).))))))))))))))).)))))).))))))..))))))))))))	107	39.3	-50	0	0	0	14	0	0	0	0	0	0	0	0	6.07059	0	0	0	0	0	low
277	430	hsa-miR-548az-5p_L-1R+1	AAAAGTGATTGTGGTTTTTGCT	22	chr8	+	119325171	119325265	agattgtattaggttggtgcAAAAGTGATTGTGGTTTTTGCTgttacttttaatggcaaaaactgcaatcacttttgcaccaacctaataaattt	1	hsa-mir-548az,	hsa-mir-548az	agattgtattaggttggtgCAAAAGTGATTGTGGTTTTTGCtgttacttttaatggcAAAAACTGCAATCACTTTTGCaccaacctaataaattt	hsa-miR-548az-5p	CAAAAGTGATTGTGGTTTTTGC	5'	Diff	gp1a	(((((.(((((((((((((((((((((((((..((((((((..(((....)))..))))))))..))))))))))))))))))))))))))))))	95	32.6	-60	0	0	0	6	8	0	0	0	0	0	0	0	2.60168	2.6812	0	0	0	0	low
278	431	hsa-miR-548n_L-1R+1_1ss16AG	AAAAGTAATTGTGGGTTTTGTC	22	chr7	-	34940760	34940834	aggttggtgcAAAAGTAATTGTGGATTTTGTCgttaaaaatagcaaaacccgcaattacttttgcaccaacctaa	2	hsa-mir-548n,ptr-mir-548n,	hsa-mir-548n	aggttggtgCAAAAGTAATTGTGGATTTTGTcgttaaaaatagcaaaacccgcaattacttttgcaccaacctaa	hsa-miR-548n	CAAAAGTAATTGTGGATTTTGT	5'	Diff	gp1a	((((((((((((((((((((((((.((((((..((...))..)))))).))))))))))))))))))))))))..	73	36	-45.4	0	0	0	3	5	0	0	0	0	0	0	0	1.30084	1.67575	0	0	0	0	low
279	432	hsa-miR-548am-3p_R-1	CAAAAACTGCAGTTACTTTTG	21	X	-	16627012	16627085	agttggtgcaaaagtaattgcggtttttgccgtcgaaaataatggCAAAAACTGCAGTTACTTTTGtaccaatg	1	hsa-mir-548am,	hsa-mir-548am	agttggtgcAAAAGTAATTGCGGTTTTTGCCgtcgaaaataatggCAAAAACTGCAGTTACTTTTGTaccaatg	hsa-miR-548am-3p	CAAAAACTGCAGTTACTTTTGT	3'	Diff	gp1a	.((((((((((((((((((((((((((((((((........)))))))))))))))))))))))))))))))).	72	37.8	-47.9	0	0	0	0	1.66667	0	0	0	0	0	0	0	0	0.558584	0	0	0	0	low
280	433	hsa-miR-548q_L-2R+2	TGGTGCAAAAGTAATGGCGGTT	22	chr10	-	12725254	12725353	atattaggcTGGTGCAAAAGTAATGGCGGTTtttgccattacttttcatttttaccattaaaagtaatggcaaaaagcatgattactttttcaccaacct	1	hsa-mir-548q,	hsa-mir-548q	atattagGCTGGTGCAAAAGTAATGGCGGtttttgccattacttttcatttttaccattaaaagtaatggcaaaaagcatgattactttttcaccaacct	hsa-miR-548q	GCTGGTGCAAAAGTAATGGCGG	5'	Diff	gp1a	.....(((.(((((.(((((((((.((..(((((((((((((((((.((.......)).)))))))))))))))))))...))))))))).))))).)))	95	33	-38	0	0	0	0	16	0	0	0	0	0	0	0	0	5.36241	0	0	0	0	low
281	434	hsa-mir-548p-p3	CAAAAACTGCAGTTACTTTTGC	22	chr5	-	100816482	100816565	attaggttggtataaaattaattgcagtttttgtcattactttcaatagCAAAAACTGCAGTTACTTTTGCaccaatgtaatac	2	hsa-mir-548p,ptr-mir-548p,	hsa-mir-548p	attaggttggtataaaattaattgcagtttttgtcattactttcaaTAGCAAAAACTGCAGTTACTTTtgcaccaatgtaatac	hsa-mir-548p-p3	CAAAAACTGCAGTTACTTTtgc	3'	New	gp1a	((((..(((((..((((.(((((((((((((((..(((......)))..))))))))))))))).))))..)))))..))))..	82	28.6	-30.8	19	21	16.5	79	89	30.5	12	26.5	21.5	24.822	27.2945	26.4786	34.2555	29.8284	36.0668	16.8396	32.893	24.5614	middle
282	435	hsa-miR-548b-5p_R-1	AAAAGTAATTGTGGTTTTGGC	21	chr6	-	119069047	119069143	cagactatatatttaggttggcgcAAAAGTAATTGTGGTTTTGGCctttattttcaatggCAAGAACCTCAGTTGCTTTTGTgccaacctaatactt	2	hsa-mir-548b,ptr-mir-548b,	hsa-mir-548b	cagactatatatttaggttggcgcAAAAGTAATTGTGGTTTTGGCCtttattttcaatggCAAGAACCTCAGTTGCTTTTGTgccaacctaatactt	hsa-miR-548b-5p	AAAAGTAATTGTGGTTTTGGCC	5'	Diff	gp1a	............(((((((((((((((((((((((.((((((.(((............))).)))))).))))))))))))))))))))))).....	80	37.1	-48.6	5	0	0	23	21	6	6	0	6	6.5321	0	0	9.97312	7.03816	7.09511	8.41982	0	6.85434	low
282	436	hsa-miR-548b-3p	CAAGAACCTCAGTTGCTTTTGT	22	chr6	-	119069047	119069143	cagactatatatttaggttggcgcAAAAGTAATTGTGGTTTTGGCctttattttcaatggCAAGAACCTCAGTTGCTTTTGTgccaacctaatactt	2	hsa-mir-548b,ptr-mir-548b,	hsa-mir-548b	cagactatatatttaggttggcgcAAAAGTAATTGTGGTTTTGGCCtttattttcaatggCAAGAACCTCAGTTGCTTTTGTgccaacctaatactt	hsa-miR-548b-3p	CAAGAACCTCAGTTGCTTTTGT	3'	Yes	gp1a	............(((((((((((((((((((((((.((((((.(((............))).)))))).))))))))))))))))))))))).....	80	37.1	-48.6	15	10	14	28	37	9	7	14	13	19.5963	12.9974	22.4667	12.1412	12.4006	10.6427	9.82313	17.3774	14.8511	middle
283	437	hsa-miR-548av-3p_L+2_1	CAAAAACTGCAGTTACTTTTGC	22	chr4	+	76575541	76575650	catttctattaggttggtgcaaaagtgattgcagtgtttgccaataaaagtaatgaCAAAAACTGCAGTTACTTTTGCaccagcccaatatatgccaacagtgaacaatc	2	hsa-mir-548ah,ggo-mir-548d,	hsa-mir-548ah	aggttggtgcAAAAGTGATTGCAGTGTTTGccaataaaagtaatgacaAAAACTGCAGTTACTTTTGCaccagccc	hsa-miR-548av-3p	AAAACTGCAGTTACTTTTGC	3'	Diff	gp1a	......((((.((((((((((((((((((((((((.((((.((.((....)).)).)))).)))))))))))))))))))))))).))))....................	84	37.3	-45.5	19	21	16.5	79	89	30.5	12	26.5	21.5	24.822	27.2945	26.4786	34.2555	29.8284	36.0668	16.8396	32.893	24.5614	middle
284	438	hsa-miR-548ae-5p	AAAAGTAATTGTGGTTTTTG	20	chr2	+	35471405	35471486	ctgttaggttggtgcAAAAGTAATTGTGGTTTTTGaaagtaacttggcgaaaacgacaatgacttttgcaccaatctaatac	1	hsa-mir-548ad,	hsa-mir-548ad	ctgttaggttggtgcAAAAGTAATTGTGGTTTTTGaaagtaacttggcGAAAACGACAATGACTTTTGCAccaatctaatac	hsa-miR-548ae-5p	AAAAGTAATTGTGGTTTTTG	5'	Yes	gp1a	.((((((((((((((((((((.(((((.(((((((.(((...)))..))))))).))))).)))))))))))))))))))).	80	36.6	-42.2	1.4	1.2	1.2	1.4	1	0	0	0	0	1.82899	1.55968	1.92572	0.607059	0.335151	0	0	0	0	low
285	439	hsa-miR-548av-5p_R+4	AAAAGTACTTGCGGATTTTGCT	22	chr11	+	70283955	70284077	cttttctcaagtattgctgttaggttggtgcAAAAGTACTTGCGGATTTTGCTttacttttaatggcaaaaaccgcaattatttttgcttcaacctaatatgatgcaaaattggctacaactg	4	hsa-mir-548k,ptr-mir-548k,ppy-mir-548c,ggo-mir-548c,	hsa-mir-548k	cttttctcaagtattgctgttaggttggtgcAAAAGTACTTGCGGATTTtgctttacttttaatggcaaaaaccgcaattatttttgcttcaacctaatatgatgcaaaattggct	hsa-miR-548av-5p	AAAAGTACTTGCGGATTT	5'	Diff	gp1a	......((((...((((((((((((((..(((((((((.((((((.(((((((...........))))))).)))))).)))))))))..))))))))))....))))..)))).........	108	35	-44.8	77	84	73	130	152	52	56	65	55	100.594	109.178	117.148	56.3698	50.9429	61.491	78.585	80.6809	62.8315	middle
286	440	hsa-miR-548ae-5p_R+1	AAAAGTAATTGTGGTTTTTGC	21	chr17	-	67471489	67471585	gagagggaagatttaggttggtgcAAAAGTAATTGTGGTTTTTGCcattgaaagtaatggCAAAAACCACAGTTTCTTTTGCaccaacctaataaaa	1	hsa-mir-548d-2,	hsa-mir-548d-2	gagagggaagatttaggttggtgcAAAAGTAATTGTGGTTTTTGccattgaaagtaatggCAAAAACCACAGTTTCTTTTGCaccaacctaataaaa	hsa-miR-548ae-5p	AAAAGTAATTGTGGTTTTTG	5'	Diff	gp1a	............(((((((((((((((((.((((((((((((((((((((....)))))))))))))))))))).))))))))))))))))).....	80	36.1	-56.9	7.4	13.0333	11.2	10.2333	7.5	0	3	0	0	9.66751	16.9399	17.9734	4.43732	2.51363	0	4.20991	0	0	middle
286	441	hsa-miR-548d-3p	CAAAAACCACAGTTTCTTTTGC	22	chr17	-	67471489	67471585	gagagggaagatttaggttggtgcAAAAGTAATTGTGGTTTTTGCcattgaaagtaatggCAAAAACCACAGTTTCTTTTGCaccaacctaataaaa	1	hsa-mir-548d-2,	hsa-mir-548d-2	gagagggaagatttaggttggtgcAAAAGTAATTGTGGTTTTTGccattgaaagtaatggCAAAAACCACAGTTTCTTTTGCaccaacctaataaaa	hsa-miR-548d-3p	CAAAAACCACAGTTTCTTTTGC	3'	Yes	gp1a	............(((((((((((((((((.((((((((((((((((((((....)))))))))))))))))))).))))))))))))))))).....	80	36.1	-56.9	0	2.5	5	0	0	0	0	0	0	0	3.24934	8.02383	0	0	0	0	0	0	low
287	442	hsa-miR-548ap-5p_R+3	AAAAGTAATTGCGGTCTTTGGT	22	chr22	-	26555212	26555323	gggcagccagtgaatagttagctggtgcAAAAGTAATTGCGGTCTTTGGTattactttcagtggcaaaaactgcattacttttgcaccagcctactagaacgctgagttcag	1	hsa-mir-548j,	hsa-mir-548j	gggcagccagtgaatagttagctggtgcAAAAGTAATTGCGGTCTTTggtattactttcagtggCAAAAACTGCATTACTTTTGCaccagcctactagaacgctgagttcag	hsa-miR-548ap-5p	AAAAGTAATTGCGGTCTTT	5'	Diff	gp1a	(..(...(((((..((((..(((((((((((((((((.(((((.((((..(((......)))..)))).))))))))))))))))))))))..))))...))))).)..)..	110	44.6	-50.5	0	0	5	19	12	0	0	0	0	0	0	8.02383	8.23866	4.02181	0	0	0	0	low
288	443	hsa-miR-548w_R-1	AAAAGTAACTGCGGTTTTTGCC	22	chr16	+	26025237	26025310	ggttggtgcAAAAGTAACTGCGGTTTTTGCCtttcaacataatggcaaaacccacaattacttttgcaccaatc	1	hsa-mir-548w,	hsa-mir-548w	ggttggtgcAAAAGTAACTGCGGTTTTTGCCTttcaacataatggcaaaacccacaattacttttgcaccaatc	hsa-miR-548w	AAAAGTAACTGCGGTTTTTGCCT	5'	Diff	gp1a	(((((((((((((((((.((.((.(((((((............))))))).)).)).)))))))))))))))))	74	40.5	-38	5	0	0	0	5	0	0	0	0	6.5321	0	0	0	1.67575	0	0	0	0	low
289	444	hsa-miR-548av-3p_L+2_2	CCAAAACTGCAGTTACTTTTGC	22	chr20	+	38516537	38516647	tatcgtttctatgtaaatatttagattggtgcaaaagtaattgcggtttttgccattaaaagtaatgcggCCAAAACTGCAGTTACTTTTGCacccacctaatacatcaaa	2	hsa-mir-548o-2,ptr-mir-548o,	hsa-mir-548o-2	tggtgcAAAAGTAATTGCGGTTTTTGCCattaaaagtaatgcggccAAAACTGCAGTTACTTTTGCaccc	hsa-miR-548av-3p	AAAACTGCAGTTACTTTTGC	3'	Diff	gp1a	..........(((((.....((((...(((((((((((((((((((((((.(((((((....))))..))).)))))))))))))))))))))))...)))))))))....	97	34.2	-42.5	19	21	16.5	79	89	30.5	12	26.5	21.5	24.822	27.2945	26.4786	34.2555	29.8284	36.0668	16.8396	32.893	24.5614	middle
290	445	hsa-miR-548l	AAAAGTATTTGCGGGTTTTGTC	22	chr11	-	94466495	94466580	tattaggttggtgcAAAAGTATTTGCGGGTTTTGTCgtagaaagtaatggcaaaaactgcagttacttgtgcaccaaccaaatgct	2	hsa-mir-548l,ptr-mir-548l,	hsa-mir-548l	tattaggttggtgcAAAAGTATTTGCGGGTTTTGTCgtagaaagtaatggcaaaaactgcagttacttgtgcaccaaccaaatgct	hsa-miR-548l	AAAAGTATTTGCGGGTTTTGTC	5'	Yes	gp1a	((((.((((((((((.(((((..(((((.(((((((((........))))))))).)))))..))))).)))))))))).))))..	84	39.5	-40.7	17	20	9	50	44	13	21	8	24	22.2091	25.9947	14.4429	21.6807	14.7466	15.3727	29.4694	9.92996	27.4174	middle
291	446	hsa-mir-548bc-p5_1ss21CA	AGAAGTAATCGCGGTTTTTGAC	22	chr17	+	39297400	39297509	tcttttgttacaggttggtgAGAAGTAATCGCGGTTTTTGCCattactgctcatggcaaaaactgtgattacttttgcaccaacctaatataatatttggtcttcaatta	1	hsa-mir-548bc,	hsa-mir-548bc	tcttttgttacaggttggtgagaagtaatcgcggtttttgccattactgctcatggcAAAAACTGTGATTACTTTTGCaccaacctaatataatatttggtcttcaatta	hsa-mir-548bc-p5	agaagtaatcgcggtttttgcc	5'	New	gp1a	....((((...(((((((((((((((((((((((((((((((((........)))))))))))))))))))))))).)))))))))...)))).................	89	35.5	-50.2	0	0	0	0	0	0	0	0	5	0	0	0	0	0	0	0	0	5.71195	low
292	447	hsa-mir-548ag-2-p3	CAAGAACCTCAATTACCTTTGC	22	chr20	+	60564562	60564625	tgcaaaggtaattgtggtttctgccattgaaagtaaaggCAAGAACCTCAATTACCTTTGCagc	1	hsa-mir-548ag-2,	hsa-mir-548ag-2	tgcAAAGGTAATTGTGGTTTCTGCcattgaaagtaaaggcaagaacctcaattacctttgcagc	hsa-mir-548ag-2-p3	caagaacctcaattacctttgc	3'	New	gp1a	((((((((((((((.((((..((((.(((....))).))))..)))).))))))))))))))..	62	40.6	-34.8	0	0	0	0	7	0	0	0	0	0	0	0	0	2.34605	0	0	0	0	low
293	448	hsa-miR-548av-3p_L+2_2	CCAAAACTGCAGTTACTTTTGC	22	chr7	-	102405742	102405855	tggtgaaaatgtgttgattgtaatggttcctattctgatcaataaacatggtttgagcctagttacaatgatctaaaattcacggtCCAAAACTGCAGTTACTTTTGCaccaac	1	hsa-mir-548o,	hsa-mir-548o	tggtgaaaatgtgttgattgtaatggttcctattctgatcaataaacatggtttgagcctagttacaatgatctaaaattcacggtccAAAACTGCAGTTACTTTTGCaccaac	hsa-miR-548av-3p	AAAACTGCAGTTACTTTTGC	3'	Diff	gp1a	(((((((((.(((...(((((((((((((..((..((.........))..))..)))))..)))))))).............((((.....))))....))))))).)))))..	112	36	-22.3	19	21	16.5	79	89	30.5	12	26.5	21.5	24.822	27.2945	26.4786	34.2555	29.8284	36.0668	16.8396	32.893	24.5614	middle
294	449	hsa-miR-548ae-5p	AAAAGTAATTGTGGTTTTTG	20	chr5	-	58530043	58530109	tgtgcAAAAGTAATTGTGGTTTTTGtcatttaaaagtaatggcaaaaactgcaattactttcacacc	1	hsa-mir-548ae-2,	hsa-mir-548ae-2	tgtgcAAAAGTAATTGTGGTTTTTGtcatttaaaagtaatggCAAAAACTGCAATTACTTTCAcacc	hsa-miR-548ae-5p	AAAAGTAATTGTGGTTTTTG	5'	Yes	gp1a	.(((..((((((((((..((((((((((((.......))))))))))))..))))))))))..))).	65	31.3	-31.4	1.4	1.2	1.2	1.4	1	0	0	0	0	1.82899	1.55968	1.92572	0.607059	0.335151	0	0	0	0	low
295	450	hsa-miR-548s_R-1	ATGGCCAAAACTGCAGTTATTT	22	chr2	+	11767444	11767525	ttgctgcaaaaataattgcagtttttgccattatttttaataattataataATGGCCAAAACTGCAGTTATTTttgcaccaa	1	hsa-mir-548s,	hsa-mir-548s	ttgctgcaaaaataattgcagtttttgccattatttttaataattataataATGGCCAAAACTGCAGTTATTTTtgcaccaa	hsa-miR-548s	ATGGCCAAAACTGCAGTTATTTT	3'	Diff	gp1a	(((.(((((((((((((((((((((.(((((((((............))))))))).))))))))))))))))))))).)))	82	26.8	-39.6	5	0	0	12	26	11	0	0	0	6.5321	0	0	5.20337	8.71391	13.0077	0	0	0	middle
296	451	hsa-miR-550a-3-5p_R+1	AGTGCCTGAGGGAGTAAGAGA	21	chr7	-	29680734	29680828	gatgctttgctggctggtgcAGTGCCTGAGGGAGTAAGAGTcctgttgttgtaagatagTGTCTTACTCCCTCAGGCACATctccaacaagtctc	1	hsa-mir-550a-3,	hsa-mir-550a-3	gatgctttgctggctggtgcAGTGCCTGAGGGAGTAAGAGtcctgttgttgtaagatagTGTCTTACTCCCTCAGGCACATctccaacaagtctc	hsa-miR-550a-3-5p	AGTGCCTGAGGGAGTAAGAG	5'	Diff	gp1a	........(((...(((....((((((((((((((((((...(((((.......)))))..))))))))))))))))))....)))...)))...	84	50.5	-43.5	2	2.33333	2.66667	17.3333	33	0	3.33333	5.33333	3.66667	2.61284	3.03272	4.27937	7.51597	11.06	0	4.67768	6.61997	4.18877	middle
296	452	hsa-miR-550a-3p	TGTCTTACTCCCTCAGGCACAT	22	chr7	-	29680734	29680828	gatgctttgctggctggtgcAGTGCCTGAGGGAGTAAGAGTcctgttgttgtaagatagTGTCTTACTCCCTCAGGCACATctccaacaagtctc	1	hsa-mir-550a-3,	hsa-mir-550a-3	gatgctttgctggctggtgcAGTGCCTGAGGGAGTAAGAGtcctgttgttgtaagatagTGTCTTACTCCCTCAGGCACATctccaacaagtctc	hsa-miR-550a-3p	TGTCTTACTCCCTCAGGCACAT	3'	Yes	gp1a	........(((...(((....((((((((((((((((((...(((((.......)))))..))))))))))))))))))....)))...)))...	84	50.5	-43.5	39	34.3333	26.3333	203.667	197.667	50.3333	50	63	50	50.9504	44.6243	42.2588	88.3127	66.2481	59.5201	70.1652	78.1984	57.1195	middle
297	453	hsa-miR-550a-5p_R-2	AGTGCCTGAGGGAGTAAGAGC	21	chr7	+	30289794	30289890	tgatgctttgctggctggtgcAGTGCCTGAGGGAGTAAGAGCcctgttgttgtaagatagTGTCTTACTCCCTCAGGCACATctccaacaagtctct	5	hsa-mir-550a-1,ptr-mir-550-1,ptr-mir-550-2,ptr-mir-550-3,mml-mir-550,	hsa-mir-550a-1	tgatgctttgctggctggtgcAGTGCCTGAGGGAGTAAGAGCCCtgttgttgtaagatagTGTCTTACTCCCTCAGGCACATctccaacaagtctct	hsa-miR-550a-5p	AGTGCCTGAGGGAGTAAGAGCCC	5'	Diff	gp1a	.((..(.(((.(((..(((...((((((((((((((((((.(.(((((.......))))).)))))))))))))))))))))).))).))))..)).	95	50.5	-45.5	25.5	34.8333	29.6667	142.833	213	33.5	33.3333	42.3333	42.6667	33.3137	45.2742	47.608	61.9345	71.3871	39.6144	46.7768	52.546	48.742	middle
297	454	hsa-miR-550a-3p	TGTCTTACTCCCTCAGGCACAT	22	chr7	+	30289794	30289890	tgatgctttgctggctggtgcAGTGCCTGAGGGAGTAAGAGCcctgttgttgtaagatagTGTCTTACTCCCTCAGGCACATctccaacaagtctct	5	hsa-mir-550a-1,ptr-mir-550-1,ptr-mir-550-2,ptr-mir-550-3,mml-mir-550,	hsa-mir-550a-1	tgatgctttgctggctggtgcAGTGCCTGAGGGAGTAAGAGCCCtgttgttgtaagatagTGTCTTACTCCCTCAGGCACATctccaacaagtctct	hsa-miR-550a-3p	TGTCTTACTCCCTCAGGCACAT	3'	Yes	gp1a	.((..(.(((.(((..(((...((((((((((((((((((.(.(((((.......))))).)))))))))))))))))))))).))).))))..)).	95	50.5	-45.5	39	34.3333	26.3333	203.667	197.667	50.3333	50	63	50	50.9504	44.6243	42.2588	88.3127	66.2481	59.5201	70.1652	78.1984	57.1195	middle
298	455	hsa-miR-550a-5p_R-2	AGTGCCTGAGGGAGTAAGAGC	21	chr7	+	32732981	32733077	tgatgctttgctggctggtgcAGTGCCTGAGGGAGTAAGAGCcctgttgttgtcagatagTGTCTTACTCCCTCAGGCACATctccagcgagtctct	1	hsa-mir-550a-2,	hsa-mir-550a-2	tgatgctttgctggctggtgcAGTGCCTGAGGGAGTAAGAGCCCtgttgttgtcagatagTGTCTTACTCCCTCAGGCACATctccagcgagtctct	hsa-miR-550a-5p	AGTGCCTGAGGGAGTAAGAGCCC	5'	Diff	gp1a	.........(((.(((((....((((((((((((((((((.(.(((((.......))))).)))))))))))))))))))....))))).)))....	84	53.6	-53.2	25.5	34.8333	29.6667	142.833	213	33.5	33.3333	42.3333	42.6667	33.3137	45.2742	47.608	61.9345	71.3871	39.6144	46.7768	52.546	48.742	middle
298	456	hsa-miR-550a-3p	TGTCTTACTCCCTCAGGCACAT	22	chr7	+	32732981	32733077	tgatgctttgctggctggtgcAGTGCCTGAGGGAGTAAGAGCcctgttgttgtcagatagTGTCTTACTCCCTCAGGCACATctccagcgagtctct	1	hsa-mir-550a-2,	hsa-mir-550a-2	tgatgctttgctggctggtgcAGTGCCTGAGGGAGTAAGAGCCCtgttgttgtcagatagTGTCTTACTCCCTCAGGCACATctccagcgagtctct	hsa-miR-550a-3p	TGTCTTACTCCCTCAGGCACAT	3'	Yes	gp1a	.........(((.(((((....((((((((((((((((((.(.(((((.......))))).)))))))))))))))))))....))))).)))....	84	53.6	-53.2	39	34.3333	26.3333	203.667	197.667	50.3333	50	63	50	50.9504	44.6243	42.2588	88.3127	66.2481	59.5201	70.1652	78.1984	57.1195	middle
299	457	hsa-miR-551a	GCGACCCACTCTTGGTTTCCA	21	chr1	-	3560690	3560800	ggctgccagaggggactgccgggtgaccctggaaatccagagtgggtggggccagtctgaccgtttctagGCGACCCACTCTTGGTTTCCAgggttgccctggaaaccaca	7	hsa-mir-551a,ptr-mir-551a,ppy-mir-551a,ggo-mir-551a,mml-mir-551a,eca-mir-551a,ssc-mir-551a,	hsa-mir-551a	ggggactgccgggtgaccctggaaatccagagtgggtggggccagtctgaccgtttctagGCGACCCACTCTTGGTTTCCAgggttgccctggaaa	hsa-miR-551a	GCGACCCACTCTTGGTTTCCA	3'	Yes	gp1a	((...((..((....))...(((..((((((((((((.(((((((((.(((....)))..((.......))..))))))))).))))))))))))..))).))...))...	80	62.2	-59.7	32	36	32	158	193	43	43	39	53	41.8054	46.7905	51.3525	68.511	64.6841	50.8483	60.3421	48.4085	60.5467	middle
300	458	hsa-miR-556-5p_R-1	GATGAGCTCATTGTAATATGA	21	chr1	+	162342530	162342640	cctaggagttcacaaagatagtaataagaaaGATGAGCTCATTGTAATATGAgcttcatttatacatttcatattaccattagctcatcttttttattactaccttcaaca	4	hsa-mir-556,ptr-mir-556,ppy-mir-556,ggo-mir-556,	hsa-mir-556	gatagtaataagaaaGATGAGCTCATTGTAATATGAGcttcatttatacatttcATATTACCATTAGCTCATCTTTtttattactaccttcaaca	hsa-miR-556-5p	GATGAGCTCATTGTAATATGAG	5'	Diff	gp1a	..............(((.(((((((((((((((((((((.((.((((((((((..............)))))))))).)).))))))))))))))))))))).))).....	92	29.7	-39.2	0	0	0	0	6	0	0	0	0	0	0	0	0	2.0109	0	0	0	0	low
301	459	hsa-mir-558-p5_1ss19GA	TGTGTGTGTGTGTGTGTGA	19	chr2	+	32532153	32532246	gTGTGTGTGTGTGTGTGTGGttattttggtatagtagctctagactctattatagtttcctgagctgctgtaccaaaataccacaaacgggctg	3	hsa-mir-558,ptr-mir-558,ppy-mir-558,	hsa-mir-558	gtgtgtgtgtgtgtgtgtggttattttggtatagtagctctagactctattatagtttccTGAGCTGCTGTACCAAAATaccacaaacgggctg	hsa-mir-558-p5	tgtgtgtgtgtgtgtgtgg	5'	New	gp1a	........(..(((.(((((.(((((((((((((((((((..((..(((...)))..))..)))))))))))))))))))))))).)))..)..	84	42.6	-42.4	0	0	0	0	2.5	0	0	0	0	0	0	0	0	0.837876	0	0	0	0	low
302	460	hsa-mir-559-p3	TTTGGTGCATATTTACTTTAGG	22	chr2	+	47377675	47377770	gctccagtaacatcttaaagtaaatatgcaccaaaattacttttggtaaatacagtTTTGGTGCATATTTACTTTAGGatgttactggagctccca	3	hsa-mir-559,ptr-mir-559,ppy-mir-559,	hsa-mir-559	gctccagtaacatctTAAAGTAAATATGCACCAAAAttacttttggtaaatacagttttggtgcatatttactttaggatgttactggagctccca	hsa-mir-559-p3	tttggtgcatatttactttagg	3'	New	gp1a	((((((((((((((((((((((((((((((((((((((((.....)))......))))))))))))))))))))))))))))))))))))).....	91	34.4	-59.1	0	0	5	5	0	0	0	5	0	0	0	8.02383	2.16807	0	0	0	6.20622	0	low
303	461	hsa-miR-561-5p	ATCAAGGATCTTAAACTTTGCC	22	chr2	+	188297492	188297588	cttcatccaccagtcctccaggaacATCAAGGATCTTAAACTTTGCCagagctacaaaggcaaagtttaagatccttgaagttcctgggggaaccat	3	hsa-mir-561,ggo-mir-561,nle-mir-561,	hsa-mir-561	cttcatccaccagtcctccaggaacATCAAGGATCTTAAACTTTGCCagagctacaaaggCAAAGTTTAAGATCCTTGAAGTtcctgggggaaccat	hsa-miR-561-5p	ATCAAGGATCTTAAACTTTGCC	5'	Yes	gp1a	.............((((((((((((.(((((((((((((((((((((...........))))))))))))))))))))).)))))))))))).....	79	45.4	-57.4	93	115	98	68	103	41	25	31	40	121.497	149.47	157.267	29.4857	34.5205	48.4833	35.0826	38.4786	45.6956	middle
304	462	hsa-miR-572_R+1	GTCCGCTCGGCGGTGGCCCAG	21	chr4	+	11368827	11368921	gtcgaggccgtggcccggaagtggtcggggccgctgcgggcggaagggcgcctgtgcttcGTCCGCTCGGCGGTGGCCCAGccaggcccgcggga	1	hsa-mir-572,	hsa-mir-572	gtcgaggccgtggcccggaagtggtcggggccgctgcgggcggaagggcgcctgtgcttcGTCCGCTCGGCGGTGGCCCAgccaggcccgcggga	hsa-miR-572	GTCCGCTCGGCGGTGGCCCA	3'	Diff	gp1a	.......((((((.((.....((((..(((((((((((((((((..((((....))))...))))))).)))))))))).)))))).))))))..	86	78.9	-56.2	0	0	0	0	7	0	0	0	0	0	0	0	0	2.34605	0	0	0	0	low
305	463	hsa-miR-574-5p	TGAGTGTGTGTGTGTGAGTGTGT	23	chr4	+	38868022	38868131	gcgcggccgagggacctgcgtgggtgcgggcgtgTGAGTGTGTGTGTGTGAGTGTGTgtcgctccgggtcCACGCTCATGCACACACCCACAcgcccacactcagggtct	14	hsa-mir-574,ggo-mir-574,ppa-mir-574,mml-mir-574,cfa-mir-574,pal-mir-574,ocu-mir-574,oga-mir-574,mmu-mir-574,efu-mir-574-2,ssc-mir-574,cpo-mir-574,dno-mir-574,cgr-mir-574,	hsa-mir-574	gggacctgcgtgggtgcgggcgtgTGAGTGTGTGTGTGTGAGTGTGTgtcgctccgggtcCACGCTCATGCACACACCCACAcgcccacactcagg	hsa-miR-574-5p	TGAGTGTGTGTGTGTGAGTGTGT	5'	Yes	gp1a	...........((((((...((((((.(((((((((...(((((((..((((((((..((......))..))))))))..))))))).))))))))).))))))))))))	99	67.3	-65.9	463	460	384	2502	3352.5	630	641	864	804	604.872	597.879	616.23	1084.9	1123.59	744.987	899.518	1072.44	918.482	middle
305	464	hsa-miR-574-3p	CACGCTCATGCACACACCCACA	22	chr4	+	38868022	38868131	gcgcggccgagggacctgcgtgggtgcgggcgtgTGAGTGTGTGTGTGTGAGTGTGTgtcgctccgggtcCACGCTCATGCACACACCCACAcgcccacactcagggtct	14	hsa-mir-574,ggo-mir-574,ppa-mir-574,mml-mir-574,cfa-mir-574,pal-mir-574,ocu-mir-574,oga-mir-574,mmu-mir-574,efu-mir-574-2,ssc-mir-574,cpo-mir-574,dno-mir-574,cgr-mir-574,	hsa-mir-574	gggacctgcgtgggtgcgggcgtgTGAGTGTGTGTGTGTGAGTGTGTgtcgctccgggtcCACGCTCATGCACACACCCACAcgcccacactcagg	hsa-miR-574-3p	CACGCTCATGCACACACCCACA	3'	Yes	gp1a	...........((((((...((((((.(((((((((...(((((((..((((((((..((......))..))))))))..))))))).))))))))).))))))))))))	99	67.3	-65.9	567	625	433	3073	3645	698	548	752	867	740.74	812.336	694.863	1332.5	1221.62	825.398	769.011	933.416	990.453	middle
306	465	hsa-miR-576-5p	ATTCTAATTTCTCCACGTCTTT	22	chr4	+	109488698	109488795	tacaatccaacgaggATTCTAATTTCTCCACGTCTTTggtaataaggtttggcaAAGATGTGGAAAAATTGGAATcctcattcgattggttataacca	4	hsa-mir-576,ptr-mir-576,ppy-mir-576,mml-mir-576,	hsa-mir-576	tacaatccaacgaggATTCTAATTTCTCCACGTCTTTggtaataaggtttggcaAAGATGTGGAAAAATTGGAATCctcattcgattggttataacca	hsa-miR-576-5p	ATTCTAATTTCTCCACGTCTTT	5'	Yes	gp1a	..(((((.((.((((((((((((((.((((((((((((..((......))..)))))))))))).)))))))))))))).)).)))))..........	86	36.7	-43.2	42	49	47	64	42	26	22	17	11	54.8696	63.6871	75.424	27.7513	14.0763	30.7455	30.8727	21.1012	12.5663	middle
306	466	hsa-miR-576-3p_R-1	AAGATGTGGAAAAATTGGAAT	21	chr4	+	109488698	109488795	tacaatccaacgaggATTCTAATTTCTCCACGTCTTTggtaataaggtttggcaAAGATGTGGAAAAATTGGAATcctcattcgattggttataacca	4	hsa-mir-576,ptr-mir-576,ppy-mir-576,mml-mir-576,	hsa-mir-576	tacaatccaacgaggATTCTAATTTCTCCACGTCTTTggtaataaggtttggcaAAGATGTGGAAAAATTGGAATCctcattcgattggttataacca	hsa-miR-576-3p	AAGATGTGGAAAAATTGGAATC	3'	Diff	gp1a	..(((((.((.((((((((((((((.((((((((((((..((......))..)))))))))))).)))))))))))))).)).)))))..........	86	36.7	-43.2	5	7	0	5	16	0	0	0	0	6.5321	9.09816	0	2.16807	5.36241	0	0	0	0	low
307	467	hsa-miR-577_L+1	GTAGATAAAATATTGGTACCTG	22	chr4	+	114656753	114656862	tgtatttgggggagtgaagaGTAGATAAAATATTGGTACCTGatgaatctgaggccaggtttcaatactttatctgctcttcatttccccatatctacttactgtaggta	5	hsa-mir-577,ppy-mir-577,ptr-mir-577,ggo-mir-577,mml-mir-577,	hsa-mir-577	tgggggagtgaagagTAGATAAAATATTGGTACCTGatgaatctgaggccaggtttcaatactttatctgctcttcatttccccatatctacttac	hsa-miR-577	TAGATAAAATATTGGTACCTG	5'	Diff	gp1a	......(((((((((((((((((((((((.(((((..(((((.............)))))..))))).)))))))))))))))))))))))(((((((.....)))))))	85	38.2	-54.2	38	55	32	84	89	29	25	15	10	49.644	71.4855	51.3525	36.4236	29.8284	34.293	35.0826	18.6187	11.4239	middle
308	468	hsa-miR-579-5p_R-1	TCGCGGTTTGTGCCAGATGAC	21	chr5	-	32394378	32394475	catattaggttaatgcaaaagtaaTCGCGGTTTGTGCCAGATGACgatttgaattaataaattcatttggtataaaccgcgattatttttgcatcaac	3	hsa-mir-579,ptr-mir-579,ppy-mir-579,	hsa-mir-579	catattaggttaatgcaaaagtaaTCGCGGTTTGTGCCAGATGACGatttgaattaataaaTTCATTTGGTATAAACCGCGATTatttttgcatcaac	hsa-miR-579-5p	TCGCGGTTTGTGCCAGATGACG	5'	Diff	gp1a	........(((.((((((((((((((((((((((((((((((((..(((((......))))))))))))))))))))))))))))))))))))).)))	90	32.7	-49.3	0	0	0	18	14	0	0	0	0	0	0	0	7.80505	4.69211	0	0	0	0	low
309	469	hsa-miR-582-5p	TTACAGTTGTTCAACCAGTTACT	23	chr5	-	59703578	59703731	tctctctctagtagaccacaacaagtcaatctgtgctctttgaTTACAGTTGTTCAACCAGTTACTaatctaactaattgTAACTGGTTGAACAACTGAACCcaaagggtgcaaagtagaaacatttcattgtgaagtcggctggggacaaaga	20	hsa-mir-582,ppy-mir-582,ptr-mir-582,ggo-mir-582,mml-mir-582,cja-mir-582,nle-mir-582,oga-mir-582,mmu-mir-582,rno-mir-582,bta-mir-582,eca-mir-582,cfa-mir-582,efu-mir-582,ssc-mir-582,cpo-mir-582,dno-mir-582,ocu-mir-582,chi-mir-582,cgr-mir-582,	hsa-mir-582	atctgtgctctttgaTTACAGTTGTTCAACCAGTTACTaatctaactaattgTAACTGGTTGAACAACTGAACCcaaagggtgcaaagtagaaacatt	hsa-miR-582-5p	TTACAGTTGTTCAACCAGTTACT	5'	Yes	gp1a	....(((((((..((((((((..........((..(((((((....(((((((((((((((((((..............)))))))))))))))))))....)))))))..)).....(((....))).)))))..)))..)))))))......	82	39.6	-60.6	57	85	62	243	268	55	74	100	60	74.4659	110.478	99.4955	105.368	89.8203	65.0385	103.845	124.124	68.5434	middle
309	470	hsa-miR-582-3p	TAACTGGTTGAACAACTGAACC	22	chr5	-	59703578	59703731	tctctctctagtagaccacaacaagtcaatctgtgctctttgaTTACAGTTGTTCAACCAGTTACTaatctaactaattgTAACTGGTTGAACAACTGAACCcaaagggtgcaaagtagaaacatttcattgtgaagtcggctggggacaaaga	20	hsa-mir-582,ppy-mir-582,ptr-mir-582,ggo-mir-582,mml-mir-582,cja-mir-582,nle-mir-582,oga-mir-582,mmu-mir-582,rno-mir-582,bta-mir-582,eca-mir-582,cfa-mir-582,efu-mir-582,ssc-mir-582,cpo-mir-582,dno-mir-582,ocu-mir-582,chi-mir-582,cgr-mir-582,	hsa-mir-582	atctgtgctctttgaTTACAGTTGTTCAACCAGTTACTaatctaactaattgTAACTGGTTGAACAACTGAACCcaaagggtgcaaagtagaaacatt	hsa-miR-582-3p	TAACTGGTTGAACAACTGAACC	3'	Yes	gp1a	....(((((((..((((((((..........((..(((((((....(((((((((((((((((((..............)))))))))))))))))))....)))))))..)).....(((....))).)))))..)))..)))))))......	82	39.6	-60.6	0	14	0	14	22	0	5	8	6	0	18.1963	0	6.07059	7.37331	0	7.01652	9.92996	6.85434	middle
310	471	hsa-miR-584-5p_R-1	TTATGGTTTGCCTGGGACTGA	21	chr5	-	149062304	149062415	gtgacttagggtgaccagccaTTATGGTTTGCCTGGGACTGAggaatttgctgggatatgTCAGTTCCAGGCCAACCAGGCtggttggtctccctgaagcaaccttcttgct	6	hsa-mir-584,ppy-mir-584,ptr-mir-584,ggo-mir-584,mml-mir-584,cja-mir-584,	hsa-mir-584	tagggtgaccagccaTTATGGTTTGCCTGGGACTGAGgaatttgctgggatatgTCAGTTCCAGGCCAACCAGGCTggttggtctccctgaagcaac	hsa-miR-584-5p	TTATGGTTTGCCTGGGACTGAG	5'	Diff	gp1a	.....((((((.(((((((((...(((((.((((((((((((...(((......)))...)))))))))))).)))))...))))))))).)))))).((((.....)))).	92	52.7	-57.6	5104	5771	4479	23647	32135	8976	5772	6434	6871	6667.97	7500.78	7187.74	10253.7	10770.1	10614.3	8099.87	7986.17	7849.37	high
310	472	hsa-miR-584-3p_R-1	TCAGTTCCAGGCCAACCAGGC	21	chr5	-	149062304	149062415	gtgacttagggtgaccagccaTTATGGTTTGCCTGGGACTGAggaatttgctgggatatgTCAGTTCCAGGCCAACCAGGCtggttggtctccctgaagcaaccttcttgct	6	hsa-mir-584,ppy-mir-584,ptr-mir-584,ggo-mir-584,mml-mir-584,cja-mir-584,	hsa-mir-584	tagggtgaccagccaTTATGGTTTGCCTGGGACTGAGgaatttgctgggatatgTCAGTTCCAGGCCAACCAGGCTggttggtctccctgaagcaac	hsa-miR-584-3p	TCAGTTCCAGGCCAACCAGGCT	3'	Diff	gp1a	.....((((((.(((((((((...(((((.((((((((((((...(((......)))...)))))))))))).)))))...))))))))).)))))).((((.....)))).	92	52.7	-57.6	25	44	35	193	239	58	44	71	43	32.6605	57.1884	56.1668	83.6875	80.101	68.5861	61.7454	88.1284	49.1228	middle
311	473	hsa-mir-588-p3	TTCTTACCCACCATGGCCAAA	21	chr6	+	126484631	126484713	agcttaggtaccaatttggccacaatgggttagaacactattccattgtgTTCTTACCCACCATGGCCAAAattgggcctaag	2	hsa-mir-588,ptr-mir-588,	hsa-mir-588	agcttaggtaccaatTTGGCCACAATGGGTTAGAACactattccattgtgttcttacccaccatggccaaaattgggcctaag	hsa-mir-588-p3	ttcttacccaccatggccaaa	3'	New	gp1a	..(((((((.((((((((((((...(((((.(((((((.........))))))).)))))...)))))))).)))))))))))	81	44.6	-42.9	0	0	0	5	0	0	0	0	0	0	0	0	2.16807	0	0	0	0	0	low
312	474	hsa-miR-589-5p_R-1	TGAGAACCACGTCTGCTCTGA	21	chr7	-	5495804	5495917	tccagcctgtgcccagcagccccTGAGAACCACGTCTGCTCTGAgctgggtactgcctgtTCAGAACAAATGCCGGTTCCCAGAcgctgccagctggccccgttcctctggatt	4	hsa-mir-589,ppy-mir-589,ggo-mir-589,mml-mir-589,	hsa-mir-589	tccagcctgtgcccagcagccccTGAGAACCACGTCTGCTCTGAGctgggtactgcctgtTCAGAACAAATGCCGGTTCCCAGAcgctgccagctggcc	hsa-miR-589-5p	TGAGAACCACGTCTGCTCTGAG	5'	Diff	gp1a	.((((.(((......(((((..(((.(((((.(((.((.(((((((.(((.....)))))))))).)).)))..))))).)))..))))))))))))..(((......)))...	96	61.4	-42.4	770	860	610	3291	4560	1305	820	976	1157	1005.94	1117.77	978.907	1427.02	1528.29	1543.19	1150.71	1211.45	1321.75	middle
312	475	hsa-miR-589-3p_1ss6AG	TCAGAGCAAATGCCGGTTCCCAGA	24	chr7	-	5495804	5495917	tccagcctgtgcccagcagccccTGAGAACCACGTCTGCTCTGAgctgggtactgcctgtTCAGAACAAATGCCGGTTCCCAGAcgctgccagctggccccgttcctctggatt	4	hsa-mir-589,ppy-mir-589,ggo-mir-589,mml-mir-589,	hsa-mir-589	tccagcctgtgcccagcagccccTGAGAACCACGTCTGCTCTGAGctgggtactgcctgtTCAGAACAAATGCCGGTTCCCAGAcgctgccagctggcc	hsa-miR-589-3p	TCAGAACAAATGCCGGTTCCCAGA	3'	Diff	gp1a	.((((.(((......(((((..(((.(((((.(((.((.(((((((.(((.....)))))))))).)).)))..))))).)))..))))))))))))..(((......)))...	96	61.4	-42.4	41	40	24	198	190	34	7	44	26	53.5632	51.9895	38.5144	85.8555	63.6786	40.2056	9.82313	54.6148	29.7022	middle
313	476	hsa-miR-598-3p_R-1	TACGTCATCGTTGTCATCGTC	21	chr8	-	11035201	11035312	caggaagatggcttgatgatgctgctgatgctggcggtgatcccgatggtgtgagctggaaatggggtgcTACGTCATCGTTGTCATCGTCatcatcatcatccgagcagcc	7	hsa-mir-598,ppy-mir-598,mml-mir-598,ptr-mir-598,ggo-mir-598,cja-mir-598,eca-mir-598,	hsa-mir-598	gcttgatgatgctgctgatgctgGCGGTGATCCCGATGGTGTGAGCtggaaatggggtgcTACGTCATCGTTGTCATCGTCAtcatcatcatccgag	hsa-miR-598-3p	TACGTCATCGTTGTCATCGTCA	3'	Diff	gp1a	..........(((((..((((....(((((.((((((((((..(((((..((.(((............)))))..)))))..)))))))))).))))).)))))))))....	98	54.5	-42.9	0	0	0	0	5	0	0	0	0	0	0	0	0	1.67575	0	0	0	0	low
314	477	hsa-mir-600-p5	CATAGGAAGGCTCTTGTCTGTC	22	chr9	-	123111546	123111643	aagtcacgtgctgtggctccagcttCATAGGAAGGCTCTTGTCTGTCaggcagtggagttacttacagacaagagccttgctcaggccagccctgccc	3	hsa-mir-600,ptr-mir-600,ppy-mir-600,	hsa-mir-600	aagtcacgtgctgtggctccagcttcataggaaggctcttgtctgtcaggcagtggagttACTTACAGACAAGAGCCTTGCTCaggccagccctgccc	hsa-mir-600-p5	cataggaaggctcttgtctgtc	5'	New	gp1a	.........((...((((...((((...((.(((((((((((((((.((............)).))))))))))))))).)).)))).))))..))..	87	56.1	-39.5	0	0	0	0	9	0	0	0	0	0	0	0	0	3.01635	0	0	0	0	low
315	478	hsa-miR-610_R+1	TGAGCTAAATGTGTGCTGGGAC	22	chr11	+	28056815	28056910	tctatttgtcttaggTGAGCTAAATGTGTGCTGGGACacatttgagccaaatgtcccagcacacatttagctcacataagaaaaatggactctagt	3	hsa-mir-610,ptr-mir-610,ppy-mir-610,	hsa-mir-610	tctatttgtcttaggTGAGCTAAATGTGTGCTGGGAcacatttgagccaaatgtcccagcacacatttagctcacataagaaaaatggactctagt	hsa-miR-610	TGAGCTAAATGTGTGCTGGGA	5'	Diff	gp1a	(((((((.(((((.((((((((((((((((((((((((..((((...)))))))))))))))))))))))))))).))))).))))))).......	89	40.6	-56.8	0	0	0	0	10	0	0	0	0	0	0	0	0	3.35151	0	0	0	0	low
316	479	hsa-miR-615-3p_R-1	TCCGAGCCTGGGTCTCCCTCT	21	chr12	+	54033922	54034069	cgcttgcggctccggaggattccagcgactcgggaggggcgggaggggggtccccggtgctcggatctcgagggtgcttattgttcggTCCGAGCCTGGGTCTCCCTCTtccccccaaccccccctcagcccctccggctgcagagtg	15	hsa-mir-615,ptr-mir-615,ggo-mir-615,ppa-mir-615,mmr-mir-615,mml-mir-615,cja-mir-615,oga-mir-615,mmu-mir-615,rno-mir-615,bta-mir-615,eca-mir-615,ssc-mir-615,cpo-mir-615,cgr-mir-615,	hsa-mir-615	ctcgggaggggcgggagGGGGGTCCCCGGTGCTCGGATCtcgagggtgcttattgttcggTCCGAGCCTGGGTCTCCCTCTTccccccaacccccc	hsa-miR-615-3p	TCCGAGCCTGGGTCTCCCTCTT	3'	Diff	gp1a	((((((((((..((((((......((((...(((.((((.((((((((((..(((((.(((((((((.(((..(...)..)))...))))))))))))))..))))))))))))))...)))...)).)).)))))))))))).))))	148	70.3	-79.8	12	0	0	79	109	17	9	13	8	15.677	0	0	34.2555	36.5314	20.1028	12.6297	16.1362	9.13912	middle
317	480	hsa-miR-616-5p	ACTCAAAACCCTTCAGTGACTT	22	chr12	-	57519163	57519259	ttaggtaattcctccACTCAAAACCCTTCAGTGACTTccatgacatgaaataggAAGTCATTGGAGGGTTTGAGCagaggaatgacctgttttaaaa	2	hsa-mir-616,ptr-mir-616,	hsa-mir-616	ttaggtaattcctccACTCAAAACCCTTCAGTGACTTccatgacatgaaataggaAGTCATTGGAGGGTTTGAGCAGaggaatgacctgttttaaaa	hsa-miR-616-5p	ACTCAAAACCCTTCAGTGACTT	5'	Yes	gp1a	.(((((.(((((((..(((.(((((((((((((((((((((........)).))))))))))))))))))))))..))))))).)))))........	88	40.2	-51.4	0	0	0	21	22	0	0	6	0	0	0	0	9.10589	7.37331	0	0	7.44747	0	low
317	481	hsa-miR-616-3p_L+1R-2_1ss9GT	AAGTCATTTGAGGGTTTGAGC	21	chr12	-	57519163	57519259	ttaggtaattcctccACTCAAAACCCTTCAGTGACTTccatgacatgaaataggAAGTCATTGGAGGGTTTGAGCagaggaatgacctgttttaaaa	2	hsa-mir-616,ptr-mir-616,	hsa-mir-616	ttaggtaattcctccACTCAAAACCCTTCAGTGACTTccatgacatgaaataggaAGTCATTGGAGGGTTTGAGCAGaggaatgacctgttttaaaa	hsa-miR-616-3p	AGTCATTGGAGGGTTTGAGCAG	3'	Diff	gp1a	.(((((.(((((((..(((.(((((((((((((((((((((........)).))))))))))))))))))))))..))))))).)))))........	88	40.2	-51.4	0	0	0	8	6	0	0	0	0	0	0	0	3.46891	2.0109	0	0	0	0	low
318	482	hsa-miR-618	AAACTCTACTTGTCCTTCTGAGT	23	chr12	-	80935733	80935833	ctcttgttcacagccAAACTCTACTTGTCCTTCTGAGTgtaattacgtacatgcagtagctcaggagacaagcaggtttaccctgtggatgagtctgaaaa	4	hsa-mir-618,ptr-mir-618,ppy-mir-618,mml-mir-618,	hsa-mir-618	ctcttgttcacagccAAACTCTACTTGTCCTTCTGAGTgtaattacgtacatgcagtagctcaggagacaagcaggtttaccctgtggatgagtctga	hsa-miR-618	AAACTCTACTTGTCCTTCTGAGT	5'	Yes	gp1a	..((..(((((((..((((.((.(((((.(((((((((.....(((((....)).))))))))))))))))).))))))...)))))))..))........	91	44.6	-34.6	0	0	0	9	0	0	0	0	0	0	0	0	3.90252	0	0	0	0	0	low
319	483	hsa-miR-624-5p_R-1	TAGTACCAGTACCTTGTGTTC	21	chr14	-	31014636	31014747	tatataatgctgtttcaaggTAGTACCAGTACCTTGTGTTCagtggaaccaaggtaaacacaaggtattggtattaccttgagatagcattacacctaagtggtttcagtga	4	hsa-mir-624,ptr-mir-624,ppy-mir-624,ggo-mir-624,	hsa-mir-624	aatgctgtttcaaggTAGTACCAGTACCTTGTGTTCAgtggaaccaaggtaaaCACAAGGTATTGGTATTACCTtgagatagcattacacctaagtg	hsa-miR-624-5p	TAGTACCAGTACCTTGTGTTCA	5'	Diff	gp1a	....((((((((((((((((((((((((((((((((((((...((....)).....)))))))))))))))))))))))))))))))))))).(((.....)))........	88	38.4	-59.3	0	0	0	13	32	0	0	0	5	0	0	0	5.63698	10.7248	0	0	0	5.71195	middle
320	484	hsa-miR-625-5p_R-1	AGGGGGAAAGTTCTATAGTC	20	chr14	+	65471102	65471186	agggtagagggatgAGGGGGAAAGTTCTATAGTCctgtaattagatctcagGACTATAGAACTTTCCCCCTCAtccctctgccct	1	hsa-mir-625,	hsa-mir-625	agggtagagggatgAGGGGGAAAGTTCTATAGTCCtgtaattagatctcagGACTATAGAACTTTCCCCCTCAtccctctgccct	hsa-miR-625-5p	AGGGGGAAAGTTCTATAGTCC	5'	Diff	gp1a	(((((((((((((((((((((((((((((((((((((...........)))))))))))))))))))))))))))))))))))))	85	48.2	-74.9	42	43	19	133	206	54	36	34	67	54.8696	55.8887	30.4905	57.6706	69.041	63.856	50.5189	42.2023	76.5402	middle
320	485	hsa-miR-625-3p	GACTATAGAACTTTCCCCCTCA	22	chr14	+	65471102	65471186	agggtagagggatgAGGGGGAAAGTTCTATAGTCctgtaattagatctcagGACTATAGAACTTTCCCCCTCAtccctctgccct	1	hsa-mir-625,	hsa-mir-625	agggtagagggatgAGGGGGAAAGTTCTATAGTCCtgtaattagatctcagGACTATAGAACTTTCCCCCTCAtccctctgccct	hsa-miR-625-3p	GACTATAGAACTTTCCCCCTCA	3'	Yes	gp1a	(((((((((((((((((((((((((((((((((((((...........)))))))))))))))))))))))))))))))))))))	85	48.2	-74.9	243	226	183	554	667	186	134	165	200	317.46	293.741	293.672	240.222	223.545	219.948	188.043	204.805	228.478	middle
321	486	hsa-miR-627-3p	TCTTTTCTTTGAGACTCACT	20	chr15	-	42199570	42199666	tacttattactggtagtgagtctctaagaaaagaggaggtggttgttttcctccTCTTTTCTTTGAGACTCACTaccaataataagaaatactacta	2	hsa-mir-627,ptr-mir-627,	hsa-mir-627	tacttattactggtaGTGAGTCTCTAAGAAAAGAGGAggtggttgttttcctccTCTTTTCTTTGAGACTCACTaccaataataagaaatactacta	hsa-miR-627-3p	TCTTTTCTTTGAGACTCACT	3'	Yes	gp1a	..(((((((.((((((((((((((.((((((((((((((..(....)..)))))))))))))).)))))))))))))).)))))))...........	84	35.1	-56	0	0	0	14	6	0	0	0	0	0	0	0	6.07059	2.0109	0	0	0	0	low
322	487	hsa-miR-628-5p	ATGCTGACATATTTACTAGAGG	22	chr15	-	55372921	55373034	atagctgttgtgtcacttcctcATGCTGACATATTTACTAGAGGgtaaaattaataacctTCTAGTAAGAGTGGCAGTCGAAGggaagggctcatctgacttctggaaacctat	17	hsa-mir-628,ppy-mir-628,bta-mir-628,eca-mir-628a,cfa-mir-628,ptr-mir-628,ggo-mir-628,mml-mir-628,cja-mir-628,nle-mir-628,efu-mir-628,ssc-mir-628,pal-mir-628,dno-mir-628,chi-mir-628,cgr-mir-628,tch-mir-628,	hsa-mir-628	atagctgttgtgtcacttcctcATGCTGACATATTTACTAGAGGgtaaaattaataacctTCTAGTAAGAGTGGCAGTCGAagggaagggctcat	hsa-miR-628-5p	ATGCTGACATATTTACTAGAGG	5'	Yes	gp1a	.(((..((((.(((.((((((..(((((.((..(((((((((((((..........)))))))))))))..)).))).))..))))))))).))....))..))).........	104	41.2	-35.8	0	7	5	24	19	0	6	0	0	0	9.09816	8.02383	10.4067	6.36786	0	8.41982	0	0	middle
322	488	hsa-miR-628-3p_R+2	TCTAGTAAGAGTGGCAGTCGAAG	23	chr15	-	55372921	55373034	atagctgttgtgtcacttcctcATGCTGACATATTTACTAGAGGgtaaaattaataacctTCTAGTAAGAGTGGCAGTCGAAGggaagggctcatctgacttctggaaacctat	17	hsa-mir-628,ppy-mir-628,bta-mir-628,eca-mir-628a,cfa-mir-628,ptr-mir-628,ggo-mir-628,mml-mir-628,cja-mir-628,nle-mir-628,efu-mir-628,ssc-mir-628,pal-mir-628,dno-mir-628,chi-mir-628,cgr-mir-628,tch-mir-628,	hsa-mir-628	atagctgttgtgtcacttcctcATGCTGACATATTTACTAGAGGgtaaaattaataacctTCTAGTAAGAGTGGCAGTCGAagggaagggctcat	hsa-miR-628-3p	TCTAGTAAGAGTGGCAGTCGA	3'	Diff	gp1a	.(((..((((.(((.((((((..(((((.((..(((((((((((((..........)))))))))))))..)).))).))..))))))))).))....))..))).........	104	41.2	-35.8	71	41	46	149	245	67	70	75	72	92.7558	53.2892	73.8192	64.6085	82.1119	79.2288	98.2313	93.0933	82.2521	middle
323	489	hsa-miR-629-5p_R+1	TGGGTTTACGTTGGGAGAACTT	22	chr15	-	70079357	70079468	tccctttcccaggggaggggcTGGGTTTACGTTGGGAGAACTTttacggtgaaccaggagGTTCTCCCAACGTAAGCCCAGCccctcccctctgcctgcctcaaccctacac	3	hsa-mir-629,ggo-mir-629,ppa-mir-629,	hsa-mir-629	tccctttcccaggggaggggcTGGGTTTACGTTGGGAGAACTtttacggtgaaccaggagGTTCTCCCAACGTAAGCCCAGCccctcccctctgcct	hsa-miR-629-5p	TGGGTTTACGTTGGGAGAACT	5'	Diff	gp1a	..........((((((((((((((((((((((((((((((((((...((....))..)))))))))))))))))))))))))))))))))).....................	81	59.8	-74.5	404	443	342	1355	1521	501	397	452	459	527.794	575.783	548.83	587.547	509.764	592.442	557.112	561.043	524.357	middle
323	490	hsa-miR-629-3p	GTTCTCCCAACGTAAGCCCAGC	22	chr15	-	70079357	70079468	tccctttcccaggggaggggcTGGGTTTACGTTGGGAGAACTTttacggtgaaccaggagGTTCTCCCAACGTAAGCCCAGCccctcccctctgcctgcctcaaccctacac	3	hsa-mir-629,ggo-mir-629,ppa-mir-629,	hsa-mir-629	tccctttcccaggggaggggcTGGGTTTACGTTGGGAGAACTtttacggtgaaccaggagGTTCTCCCAACGTAAGCCCAGCccctcccctctgcct	hsa-miR-629-3p	GTTCTCCCAACGTAAGCCCAGC	3'	Yes	gp1a	..........((((((((((((((((((((((((((((((((((...((....))..)))))))))))))))))))))))))))))))))).....................	81	59.8	-74.5	0	0	0	38	50	0	15	0	8	0	0	0	16.4773	16.7575	0	21.0496	0	9.13912	middle
324	491	hsa-miR-636_R+2	TGTGCTTGCTCGTCCCGCCCGCAGT	25	chr17	-	76736450	76736548	tggcggcctgggcgggagcgcgcgggcggggccggccccgctgcctggaattaaccccgcTGTGCTTGCTCGTCCCGCCCGCAGCcctaggcggcgtcg	3	hsa-mir-636,ppy-mir-636,mml-mir-636,	hsa-mir-636	tggcggcctgggcgggagcgcgcgggcggggccggccccgctgcctggaattaaccccgcTGTGCTTGCTCGTCCCGCCCGCAgccctaggcggcgtcg	hsa-miR-636	TGTGCTTGCTCGTCCCGCCCGCA	3'	Diff	gp1a	..((.(((((((.....((..(((((((((((..((..(((.((..((......))..)).)))...))..))))))))))).))))))))).))....	93	78.8	-55	0	6	0	60	77	0	0	11	5	0	7.79842	0	26.0168	25.8066	0	0	13.6537	5.71195	middle
325	492	hsa-miR-641_R-1	AAAGACATAGGATAGAGTCACCT	23	chr19	-	40282535	40282646	caggctgggtgaaaggaaggAAAGACATAGGATAGAGTCACCTctgtcctctgtcctctacctatagaggtgactgtcctatgtctttccttcctcttacccctgagcctca	3	hsa-mir-641,ptr-mir-641,ggo-mir-641,	hsa-mir-641	tgggtgaaaggaaggAAAGACATAGGATAGAGTCACCTCtgtcctctgtcctctacctatagaggtgactgtcctatgtctttccttcctcttacccct	hsa-miR-641	AAAGACATAGGATAGAGTCACCTC	5'	Diff	gp1a	.(((((((((((.((((((((((((((((((((..((((((((((((................)))))))))))))))))))))))))))))))).))))))...)))))..	109	50	-67.9	18	26	17	50	57	27	6	17	19	23.5156	33.7932	27.281	21.6807	19.1036	31.928	8.41982	21.1012	21.7054	middle
326	493	hsa-miR-642a-5p	GTCCCTCTCCAAATGTGTCTTG	22	chr19	+	45674928	45675024	atctgagttgggaggGTCCCTCTCCAAATGTGTCTTGgggtgggggatcaagacacatttggagagggaacctcccaactcggcctctgccatcatt	3	hsa-mir-642a,ptr-mir-642,mml-mir-642,	hsa-mir-642a	atctgagttgggaggGTCCCTCTCCAAATGTGTCTTGgggtgggggatcaAGACACATTTGGAGAGGGAACCtcccaactcggcctctgccatcatt	hsa-miR-642a-5p	GTCCCTCTCCAAATGTGTCTTG	5'	Yes	gp1a	..(((((((((((((.((((((((((((((((((((((.........)))))))))))))))))))))).)))))))))))))..............	81	54.6	-65.4	0	0	0	14	18	0	0	0	0	0	0	0	6.07059	6.03271	0	0	0	0	low
327	494	hsa-miR-643_L+2R-2	ACACTTGTATGCTAGCTCAGGT	22	chr19	+	52281797	52281893	accaagtgatattcattgtctacctgagctagaatacaagtagttggcgtcttcagagACACTTGTATGCTAGCTCAGGTagatattgaatgaaaaa	2	hsa-mir-643,ptr-mir-643,	hsa-mir-643	accaagtgatattcattgtctacctgagctagaatacaagtagttggcgtcttcagagacACTTGTATGCTAGCTCAGGTAGatattgaatgaaaaa	hsa-miR-643	ACTTGTATGCTAGCTCAGGTAG	3'	Diff	gp1a	.........((((((.((((((((((((((((.((((((((.......((((....)))))))))))).)))))))))))))))).)))))).....	83	38.1	-45.2	0	0	5	0	0	0	0	0	0	0	0	8.02383	0	0	0	0	0	0	low
328	495	hsa-miR-651-5p	TTTAGGATAAGCTTGACTTTTG	22	X	+	8126954	8127068	agatctacagaaatctatcactgcttTTTAGGATAAGCTTGACTTTTGttcaaataaaaatgcaaaaggaaagtgtatcctaaaaggcaatgacagtttaatgtgtttctgacat	3	hsa-mir-651,ggo-mir-651,cja-mir-651,	hsa-mir-651	aatctatcactgcttTTTAGGATAAGCTTGACTTTTGttcaaataaaaatgcaAAAGGAAAGTGTATCCTAAAAGgcaatgacagtttaatgtgttt	hsa-miR-651-5p	TTTAGGATAAGCTTGACTTTTG	5'	Yes	gp1a	(((..((((.....((.(((.((((((((((((((..(((..(((((((............)))))))..)))..)))))))))))))).))).)).....))))..))).....	110	31.3	-40.7	27	36	19	36	34	10	10	10	5	35.2733	46.7905	30.4905	15.6101	11.3951	11.8252	14.033	12.4124	5.71195	middle
329	496	hsa-miR-652-5p_L+1R-2	ACAACCCTAGGAGAGGGTGCCATT	24	X	+	110055319	110055427	cagggccgccacgaatggctatgcactgcACAACCCTAGGAGAGGGTGCCATTcacatagactataattgAATGGCGCCACTAGGGTTGTGCagtgcacaacctacaca	19	hsa-mir-652,eca-mir-652,ptr-mir-652,ppy-mir-652,ggo-mir-652,mml-mir-652,cja-mir-652a,mmu-mir-652,bta-mir-652,cfa-mir-652,ocu-mir-652,efu-mir-652,rno-mir-652,ssc-mir-652,cpo-mir-652,pal-mir-652,dno-mir-652,cgr-mir-652,tch-mir-652,	hsa-mir-652	acgaatggctatgcactgcaCAACCCTAGGAGAGGGTGCCATTCAcatagactataattgAATGGCGCCACTAGGGTTGTGcagtgcacaacctacac	hsa-miR-652-5p	CAACCCTAGGAGAGGGTGCCATTCA	5'	Diff	gp1a	.(((...((((....))))..((((((((((((((((((.....(((((((((((..((.....))..))))))))))).))))))))))))))))))...))).....	77	53.2	-58.7	0	0	0	6	9	0	0	0	0	0	0	0	2.60168	3.01635	0	0	0	0	low
329	497	hsa-miR-652-3p_R+1	AATGGCGCCACTAGGGTTGTGT	22	X	+	110055319	110055427	cagggccgccacgaatggctatgcactgcACAACCCTAGGAGAGGGTGCCATTcacatagactataattgAATGGCGCCACTAGGGTTGTGCagtgcacaacctacaca	19	hsa-mir-652,eca-mir-652,ptr-mir-652,ppy-mir-652,ggo-mir-652,mml-mir-652,cja-mir-652a,mmu-mir-652,bta-mir-652,cfa-mir-652,ocu-mir-652,efu-mir-652,rno-mir-652,ssc-mir-652,cpo-mir-652,pal-mir-652,dno-mir-652,cgr-mir-652,tch-mir-652,	hsa-mir-652	acgaatggctatgcactgcaCAACCCTAGGAGAGGGTGCCATTCAcatagactataattgAATGGCGCCACTAGGGTTGTGcagtgcacaacctacac	hsa-miR-652-3p	AATGGCGCCACTAGGGTTGTG	3'	Diff	gp1a	.(((...((((....))))..((((((((((((((((((.....(((((((((((..((.....))..))))))))))).))))))))))))))))))...))).....	77	53.2	-58.7	1240	1280	978	5918	7654	1855	1669	1828	2092	1619.96	1663.66	1569.46	2566.13	2565.24	2193.57	2342.11	2269	2389.88	middle
330	498	hsa-miR-654-5p	TGGTGGGCCGCAGAACATGTGC	22	chr14	+	101040199	101040307	aggtggggctgagccctccagggtaagtggaaagaTGGTGGGCCGCAGAACATGTGCtgagttcgtgccaTATGTCTGCTGACCATCACCtttagaagccccctttcgc	8	hsa-mir-654,ppy-mir-654,mml-mir-654,ptr-mir-654,ggo-mir-654,ppa-mir-654,cja-mir-654,bta-mir-654,	hsa-mir-654	gggtaagtggaaagaTGGTGGGCCGCAGAACATGTGCtgagttcgtgccaTATGTCTGCTGACCATCACCTTtagaagccc	hsa-miR-654-5p	TGGTGGGCCGCAGAACATGTGC	5'	Yes	gp1a	(((.((((((..((((....))))......((((.((((((...((((.((((((((((....)).).)))))))))))...)))))).))))...)))))))))....	63	56.9	-43.7	18	11	9	91	134	17	16	15	6	23.5156	14.2971	14.4429	39.4589	44.9102	20.1028	22.4529	18.6187	6.85434	middle
330	499	hsa-miR-654-3p_R-2	TATGTCTGCTGACCATCACC	20	chr14	+	101040199	101040307	aggtggggctgagccctccagggtaagtggaaagaTGGTGGGCCGCAGAACATGTGCtgagttcgtgccaTATGTCTGCTGACCATCACCtttagaagccccctttcgc	8	hsa-mir-654,ppy-mir-654,mml-mir-654,ptr-mir-654,ggo-mir-654,ppa-mir-654,cja-mir-654,bta-mir-654,	hsa-mir-654	gggtaagtggaaagaTGGTGGGCCGCAGAACATGTGCtgagttcgtgccaTATGTCTGCTGACCATCACCTTtagaagccc	hsa-miR-654-3p	TATGTCTGCTGACCATCACCTT	3'	Diff	gp1a	(((.((((((..((((....))))......((((.((((((...((((.((((((((((....)).).)))))))))))...)))))).))))...)))))))))....	63	56.9	-43.7	110	147	119	241	328	82	50	48	79	143.706	191.061	190.967	104.501	109.929	96.9665	70.1652	59.5797	90.2489	middle
331	500	hsa-miR-655-3p	ATAATACATGGTTAACCTCTTT	22	chr14	+	101049540	101049647	ttcgtttcagaactatgcaaggatatttgaggagaggttatccgtgttatgttcgcttcattcatcatgaATAATACATGGTTAACCTCTTTttgaatatcagactct	8	hsa-mir-655,ptr-mir-655,ppy-mir-655,ggo-mir-655,cja-mir-655,eca-mir-655,cpo-mir-655,ocu-mir-655,	hsa-mir-655	aactatgcaaggatatttgaggAGAGGTTATCCGTGTTATGTTCgcttcattcatcatgaATAATACATGGTTAACCTCTTTttgaatatcagactc	hsa-miR-655-3p	ATAATACATGGTTAACCTCTTT	3'	Yes	gp1a	(((......))).........((((((..(..((((((((.((((((..((((((............))))))..)))))).))))))))..)..)))))).......	80	35.2	-34.3	5	7	6	0	0	0	0	0	0	6.5321	9.09816	9.62859	0	0	0	0	0	0	low
332	501	hsa-miR-660-5p_R+1	TACCCATTGCATATCGGAGTTGT	23	X	+	50013236	50013345	atgaactgctccttctcccaTACCCATTGCATATCGGAGTTGTgaattctcaaaacACCTCCTGTGTGCATGGATTACaggagggtgagccttgtcatcgtgaatcttct	19	hsa-mir-660,ppy-mir-660,ptr-mir-660,ggo-mir-660,ppa-mir-660,oga-mir-660,mmr-mir-660,dma-mir-660,mml-mir-660,cja-mir-660,nle-mir-660,eca-mir-660,cfa-mir-660,efu-mir-660,ssc-mir-660,cpo-mir-660,pal-mir-660,dno-mir-660,ocu-mir-660,	hsa-mir-660	ctgctccttctcccaTACCCATTGCATATCGGAGTTGtgaattctcaaaacACCTCCTGTGTGCATGGATTAcaggagggtgagccttgtcatcgtg	hsa-miR-660-5p	TACCCATTGCATATCGGAGTTG	5'	Diff	gp1a	((((...((((..(((((.....(((.((((((..((((.(((...........))).))))..)))))))))......)))))..))))....))))............	98	46.4	-33.2	501	558	484	767	933	259	265	288	357	654.516	725.253	776.706	332.582	312.695	306.272	371.876	357.478	407.833	middle
332	502	hsa-miR-660-3p_R+1	ACCTCCTGTGTGCATGGATTAC	22	X	+	50013236	50013345	atgaactgctccttctcccaTACCCATTGCATATCGGAGTTGTgaattctcaaaacACCTCCTGTGTGCATGGATTACaggagggtgagccttgtcatcgtgaatcttct	19	hsa-mir-660,ppy-mir-660,ptr-mir-660,ggo-mir-660,ppa-mir-660,oga-mir-660,mmr-mir-660,dma-mir-660,mml-mir-660,cja-mir-660,nle-mir-660,eca-mir-660,cfa-mir-660,efu-mir-660,ssc-mir-660,cpo-mir-660,pal-mir-660,dno-mir-660,ocu-mir-660,	hsa-mir-660	ctgctccttctcccaTACCCATTGCATATCGGAGTTGtgaattctcaaaacACCTCCTGTGTGCATGGATTAcaggagggtgagccttgtcatcgtg	hsa-miR-660-3p	ACCTCCTGTGTGCATGGATTA	3'	Diff	gp1a	((((...((((..(((((.....(((.((((((..((((.(((...........))).))))..)))))))))......)))))..))))....))))............	98	46.4	-33.2	0	0	0	5	22	0	0	5	0	0	0	0	2.16807	7.37331	0	0	6.20622	0	low
333	503	hsa-miR-664b-5p_R-1	TGGGCTAAGGGAGATGATTGGGT	23	X	+	154768587	154768662	acattaaaaTGGGCTAAGGGAGATGATTGGGTagaaagtattattctaTTCATTTGCCTCCCAGCCTACAaaaatg	2	hsa-mir-664b,ptr-mir-664b,	hsa-mir-664b	TGGGCTAAGGGAGATGATTGGGTAgaaagtattattctaTTCATTTGCCTCCCAGCCTACA	hsa-miR-664b-5p	TGGGCTAAGGGAGATGATTGGGTA	5'	Diff	gp1a	.((((....((((((..(((((..((.((..(((((.......)))))..)).))..)))))))))))....))))	75	36.8	-26.7	0	0	0	0	7	0	0	0	0	0	0	0	0	2.34605	0	0	0	0	low
333	504	hsa-miR-664b-3p	TTCATTTGCCTCCCAGCCTACA	22	X	+	154768587	154768662	acattaaaaTGGGCTAAGGGAGATGATTGGGTagaaagtattattctaTTCATTTGCCTCCCAGCCTACAaaaatg	2	hsa-mir-664b,ptr-mir-664b,	hsa-mir-664b	TGGGCTAAGGGAGATGATTGGGTAgaaagtattattctaTTCATTTGCCTCCCAGCCTACA	hsa-miR-664b-3p	TTCATTTGCCTCCCAGCCTACA	3'	Yes	gp1a	.((((....((((((..(((((..((.((..(((((.......)))))..)).))..)))))))))))....))))	75	36.8	-26.7	56	58	51	230	329	35	30	47	66	73.1595	75.3847	81.843	99.7312	110.265	41.3882	42.0991	58.3385	75.3978	middle
334	505	hsa-miR-664a-5p_R-2	ACTGGCTAGGGAAAATGATTGG	22	chr1	-	220200538	220200619	gaacattgaaACTGGCTAGGGAAAATGATTGGatagaaactattattcTATTCATTTATCCCCAGCCTACAaaatgaaaaaa	4	hsa-mir-664a,ptr-mir-664a,ppy-mir-664,mml-mir-664,	hsa-mir-664a	gaacattgaaACTGGCTAGGGAAAATGATTGGATagaaactattattcTATTCATTTATCCCCAGCCTACAaaatgaaaaaa	hsa-miR-664a-5p	ACTGGCTAGGGAAAATGATTGGAT	5'	Diff	gp1a	...((((......((((.((((...(((.(((((((((.......))))))))).))))))).)))).....))))......	73	31.7	-23.9	34	31	34	90	178	30	15	19	48	44.4183	40.2918	54.562	39.0252	59.6568	35.4756	21.0496	23.5836	54.8347	middle
[truncated: 679 more rows]
